# Supplementary material for: Arabidopsis molybdenum cofactor sulfurase ABA3 contributes to anthocyanin accumulation and oxidative stress tolerance in ABA-dependent and independent ways
Source: Sci Rep. 2018 Nov 9;8:16592. doi: 10.1038/s41598-018-34862-1 (PMC6226459; doi:10.1038/s41598-018-34862-1)
Supplement: Supplementary file 2 — Supplementary Table S2 [file 41598_2018_34862_MOESM2_ESM.xlsx]

## Sheet: aba3_aba2_Down
Genes down-regulated both in aba3-1 and aba2-2 compared to wild type
AGI	Description		Short-term osmoitc stress											Long-term osmoitc stress											Cluster
			Expression (log2)							q-value (stress)				Expression (log2)							q-value (stress)
			Control WT	Control aba3-1	Control aba2-2	Stress WT	Stress aba3-1	Stress aba2-2		WT vs aba3-1	WT vs aba2-2	aba3-1 vs aba2-2		Control WT	Control aba3-1	Control aba2-2	Stress WT	Stress aba3-1	Stress aba2-2		WT vs aba3-1	WT vs aba2-2	aba3-1 vs aba2-2
AT3G25290	Auxin-responsive family protein		8.74597	7.87484	7.87446	10.6166	8.58621	8.56362		2.8 × 10-4	3.0 × 10-5	0.99783		10.1075	9.26406	9.66276	10.992	9.36074	9.34928		0.00265913	0.00131285	0.99783
AT3G50830	ATCOR413-PM2, COR413-PM2, cold-regulated 413-plasma membrane 2		12.2179	12.6524	12.7323	12.7516	11.709	11.6419		0.00214545	0.000850225	0.617446		11.4065	11.2462	11.1749	12.4993	11.5352	11.5342		0.0206464	0.000797269	0.996261		IV
AT4G22666	Bifunctional inhibitor/lipid-transfer protein/seed storage 2S albumin superfamily protein		8.9975	7.47895	9.06804	8.25825	6.86105	6.52514		0.0237611	0.00838913	0.409402		12.0837	11.0643	11.5234	8.69145	7.318	7.32014		0.00827026	0.0142534	0.994076
AT3G55500	ATEXP16, ATEXPA16, ATHEXP ALPHA 1.7, EXP16, EXPA16, expansin A16		7.05614	8.53517	8.1167	13.4914	7.73024	7.75162		0.0420365	0.0423309	0.993156		7.06586	7.61277	8.08465	10.6207	9.64755	9.6572		0.020762	0.0239168	0.993156		IV
AT1G69790	Protein kinase superfamily protein		8.76795	7.62452	7.17913	10.5558	8.69049	8.99439		0.00264399	0.00131267	0.350939		8.98133	8.06272	7.88191	10.0743	9.0071	9.00587		0.00131267	0.00131267	0.993042		IV
AT4G25990	CIL, CCT motif family protein		9.04654	9.64009	9.58942	7.87957	6.55412	6.52093		0.00471497	0.00471497	0.631965		8.03145	8.24797	8.59882	8.69109	6.62336	6.62175		0.00169612	0.00169612	0.992294
AT1G74010	Calcium-dependent phosphotriesterase superfamily protein		10.8778	11.2317	11.2554	9.83564	8.73437	8.61124		0.00128089	0.00128089	0.398892		9.97912	9.22167	9.3352	10.3321	8.62354	8.62682		0.0176224	0.0121929	0.99104
AT5G45690	Protein of unknown function (DUF1264)		4.76848	4.78455	4.88981	10.3784	4.88569	4.68518		8.0 × 10-5	7.3 × 10-6	0.753438		4.62709	4.79821	4.62346	9.36769	5.67926	5.69562		8.0 × 10-5	1.3 × 10-4	0.988588		IV
AT1G14240	GDA1/CD39 nucleoside phosphatase family protein		9.82011	8.61903	8.67526	10.7732	8.89648	8.63386		3.7 × 10-4	3.6 × 10-4	0.171377		10.9561	9.79469	9.53839	10.6308	9.44321	9.44686		0.00796411	0.00117551	0.987678
AT3G47030	F-box and associated interaction domains-containing protein		7.22844	6.12795	6.31049	8.34187	6.53527	6.57572		0.000542245	0.000542245	0.59427		6.36433	5.92351	6.05358	7.64704	6.11567	6.11839		0.000542245	0.000542245	0.9848		IV
AT5G50360	unknown protein; BEST Arabidopsis thaliana protein match is: unknown protein (TAIR:AT3G48510.1); Has 1807 Blast hits to 1807 proteins in 277 species: Archae - 0; Bacteria - 0; Metazoa - 736; Fungi - 347; Plants - 385; Viruses - 0; Other Eukaryotes - 339 (source: NCBI BLink).		4.97924	4.98599	5.40215	12.9537	5.70253	5.64269		0.000700773	0.000671384	0.979543		5.55467	4.83795	4.78429	13.9292	10.5524	10.5476		1.2 × 10-4	3.6 × 10-4	0.979543		IV
AT3G58450	Adenine nucleotide alpha hydrolases-like superfamily protein		4.88852	5.04478	4.88123	6.65879	4.70202	4.76151		0.00471714	0.00485739	0.670224		5.06065	4.9018	4.64214	7.2158	5.11266	5.10964		0.00253445	0.00253445	0.978964		IV
AT4G12545	Bifunctional inhibitor/lipid-transfer protein/seed storage 2S albumin superfamily protein		11.3927	9.67761	10.619	8.77886	6.6318	6.38696		2.4 × 10-4	2.4 × 10-4	0.115241		13.3263	11.5266	12.0284	8.36264	6.2944	6.28188		0.0141509	0.00125354	0.978049
AT1G50020	unknown protein; FUNCTIONS IN: molecular_function unknown; INVOLVED IN: biological_process unknown; LOCATED IN: chloroplast thylakoid membrane, chloroplast; EXPRESSED IN: 24 plant structures; EXPRESSED DURING: 15 growth stages; Has 72 Blast hits to 72 proteins in 27 species: Archae - 0; Bacteria - 0; Metazoa - 0; Fungi - 0; Plants - 72; Viruses - 0; Other Eukaryotes - 0 (source: NCBI BLink).		13.6347	13.6325	13.6124	14.3069	13.6436	13.6658		0.00895771	0.00895771	0.976835		12.654	12.7622	12.6902	13.8227	13.1452	13.16		0.00616675	0.00895771	0.976835		IV
AT4G17970	ALMT12, ATALMT12, aluminum-activated, malate transporter 12		9.06732	10.1215	10.0823	10.5571	9.55976	9.23114		0.0407204	0.0374367	0.541559		10.0857	9.50763	9.41512	10.1069	9.23344	9.22842		0.0137861	0.00707291	0.972971
AT5G45070	AtPP2-A8, PP2-A8, phloem protein 2-A8		9.1627	7.82792	7.83098	8.87062	7.17159	6.8966		0.0084599	2.6 × 10-4	0.502906		8.1443	7.9962	7.8706	10.3394	9.40496	9.36282		0.0355729	0.0153191	0.972174
AT5G50170	C2 calcium/lipid-binding and GRAM domain containing protein		7.82711	7.85501	7.84992	9.48296	8.72556	8.52854		0.00766547	0.00766547	0.421043		7.84923	7.96389	7.88319	9.71854	8.65517	8.66754		0.00766547	0.00766547	0.971025		IV
AT2G40420	Transmembrane amino acid transporter family protein		8.67191	8.89666	8.82661	9.58568	8.71215	8.71447		0.00242954	0.00765629	0.989439		7.90729	8.16549	7.72397	9.04349	8.14603	8.13609		0.00151041	0.00151041	0.968365		IV
AT3G55430	O-Glycosyl hydrolases family 17 protein		8.14086	9.03572	8.90339	9.45169	8.73275	8.55816		0.0151417	0.0205493	0.490476		7.82842	7.58255	7.60545	9.51317	8.60758	8.59933		0.0205493	0.0160943	0.967124		IV
AT5G11110	ATSPS2F, KNS2, SPS1, SPS2F, sucrose phosphate synthase 2F		6.54463	6.91288	6.74912	11.1457	9.41588	9.21439		0.00540756	0.00540756	0.42334		8.24346	7.81154	7.89936	10.8881	9.80855	9.81686		0.00540756	0.0169228	0.967118		IV
AT3G52740	unknown protein; BEST Arabidopsis thaliana protein match is: unknown protein (TAIR:AT3G44450.1); Has 65 Blast hits to 65 proteins in 13 species: Archae - 0; Bacteria - 0; Metazoa - 0; Fungi - 0; Plants - 65; Viruses - 0; Other Eukaryotes - 0 (source: NCBI BLink).		12.3734	12.0187	11.8338	13.4197	12.2113	12.1987		0.0236244	0.0236244	0.967085		12.418	12.1601	12.0427	13.0194	12.2616	12.2295		0.0312779	0.0236244	0.967085		IV
AT2G38465	unknown protein; FUNCTIONS IN: molecular_function unknown; INVOLVED IN: biological_process unknown; LOCATED IN: plasma membrane; EXPRESSED IN: 21 plant structures; EXPRESSED DURING: 11 growth stages; Has 16 Blast hits to 16 proteins in 8 species: Archae - 0; Bacteria - 0; Metazoa - 0; Fungi - 0; Plants - 16; Viruses - 0; Other Eukaryotes - 0 (source: NCBI BLink).		5.36487	5.48029	5.5265	6.14939	5.35328	5.28069		0.0146242	0.0119553	0.75589		6.54167	6.5535	6.1807	7.73349	6.62084	6.63308		0.0170029	0.0119553	0.965264		IV
AT5G37540	Eukaryotic aspartyl protease family protein		11.1323	11.6612	11.2143	12.7606	10.5544	10.4953		0.000519926	0.000587732	0.825396		10.6022	10.1055	9.8912	12.8528	11.4507	11.4595		0.00725149	0.00271093	0.963259		IV
AT3G48580	XTH11, xyloglucan endotransglucosylase/hydrolase 11		7.07712	7.2709	7.04523	7.3583	5.76909	5.67502		0.0141948	0.0141948	0.903329		6.32297	5.61722	5.488	8.44694	6.4208	6.43949		0.0163608	0.0136216	0.962699		IV
AT1G22990	Heavy metal transport/detoxification superfamily protein		7.08056	6.38026	5.88863	10.5395	7.48358	7.50569		0.000599258	1.8 × 10-5	0.962298		8.13	7.09857	6.85846	11.774	9.52921	9.54063		0.000793367	0.00131312	0.962298		IV
AT2G41190	Transmembrane amino acid transporter family protein		4.99022	4.86738	4.84747	11.1569	5.03661	5.02454		1.3 × 10-4	2.9 × 10-4	0.969825		4.9139	4.78396	5.08852	12.4937	9.18721	9.15986		0.000602311	0.000602311	0.955052		IV
AT3G03520	NPC3, non-specific phospholipase C3		10.0566	10.3986	10.3356	11.4639	10.7036	10.7088		0.00524582	0.00203629	0.952931		10.9185	10.7177	10.6675	11.578	10.9123	10.9268		0.00524582	0.0239087	0.952931		IV
AT3G62590	alpha/beta-Hydrolases superfamily protein		8.19514	9.08379	8.65156	11.8754	9.23773	9.19038		0.00129255	0.000792025	0.897729		8.15303	7.97996	8.01228	11.4268	10.1101	10.1195		0.0172619	0.0155317	0.948425		IV
AT4G12430	Haloacid dehalogenase-like hydrolase (HAD) superfamily protein		6.1652	6.36544	6.39242	8.16739	7.51608	7.52645		0.0124669	0.0201341	0.947771		6.5902	6.90177	6.89451	8.30686	7.40316	7.37672		0.0274974	0.0201341	0.947771		IV
AT3G11420	Protein of unknown function (DUF604)		9.5769	9.61542	9.35903	11.7936	10.5101	10.4749		0.00750869	0.00976501	0.947068		8.997	8.76385	8.69129	11.7674	10.776	10.7677		0.00976501	0.0124063	0.947068		IV
AT1G07120	FUNCTIONS IN: molecular_function unknown; INVOLVED IN: biological_process unknown; LOCATED IN: chloroplast envelope; EXPRESSED IN: inflorescence meristem, petal, leaf whorl, flower; EXPRESSED DURING: 4 anthesis, petal differentiation and expansion stage; BEST Arabidopsis thaliana protein match is: Tetratricopeptide repeat (TPR)-like superfamily protein (TAIR:AT4G18570.1); Has 288 Blast hits to 26…		5.93579	5.96077	5.9123	6.43255	5.66305	5.78082		0.0219812	0.00488886	0.758425		6.2983	6.01145	6.06369	6.73064	5.7724	5.78972		0.00488886	0.00488886	0.947036
AT1G76130	AMY2, ATAMY2, alpha-amylase-like 2		9.6063	9.90221	9.79988	10.8539	9.74587	9.84502		0.0388032	0.0131697	0.745813		9.78282	9.70821	9.95507	10.8306	10.0114	10.0226		0.0388032	0.0388032	0.943934		IV
AT3G17810	PYD1, pyrimidine 1		10.7037	10.8605	10.8786	13.1992	11.7673	11.7526		0.00477098	0.00477098	0.942653		11.4633	11.2096	11.0888	12.707	11.5071	11.5534		0.0343974	0.00807424	0.942653		IV
AT3G23175	HR-like lesion-inducing protein-related		9.61237	8.50409	8.70675	7.41652	6.62073	6.39614		0.000687459	0.0199868	0.404867		9.66799	9.08246	9.0664	7.6973	6.88597	6.93119		0.0398929	0.0199868	0.942279
AT1G19970	ER lumen protein retaining receptor family protein		8.37835	9.09135	9.05631	11.8965	9.64802	9.71568		0.00764632	0.00637654	0.94072		8.92325	8.794	8.74294	11.6217	10.4207	10.4307		0.00643411	0.00419771	0.94072		IV
AT5G51070	CLPD, ERD1, SAG15, Clp ATPase		10.4195	11.2234	10.8954	12.5693	11.9365	11.6188		0.00223573	0.00223573	0.0629154		10.4112	10.4476	10.4989	12.7989	11.7509	11.7379		0.0323271	0.0177812	0.939141		IV
AT4G23420	NAD(P)-binding Rossmann-fold superfamily protein		10.457	9.7783	9.99814	10.651	9.62477	9.63264		0.00172644	0.00391173	0.959323		11.6255	10.8052	10.8464	10.0944	9.21511	9.19297		0.00606351	0.00391173	0.938803
AT4G38060	unknown protein; BEST Arabidopsis thaliana protein match is: unknown protein (TAIR:AT5G65480.1); Has 63 Blast hits to 63 proteins in 13 species: Archae - 0; Bacteria - 0; Metazoa - 0; Fungi - 0; Plants - 63; Viruses - 0; Other Eukaryotes - 0 (source: NCBI BLink).		9.55558	9.90472	9.57936	10.9969	9.35561	9.27826		0.00457957	0.00672767	0.895471		9.13365	9.16083	8.93696	10.009	8.94399	8.96032		0.0100761	4.7 × 10-4	0.936163		IV
AT5G53870	AtENODL1, ENODL1, early nodulin-like protein 1		8.82289	9.40103	8.92987	10.6919	7.6691	7.90499		0.00160926	3.4 × 10-4	0.553304		8.06139	7.03112	7.51517	13.2104	10.1567	10.1816		0.00160926	3.6 × 10-5	0.935976		IV
AT4G37150	ATMES9, MES9, methyl esterase 9		10.8773	10.8093	10.4114	12.7444	11.0628	11.3048		0.00541511	0.00541511	0.430828		9.67681	9.74114	9.25978	9.87795	8.47774	8.49834		0.00541511	0.0111232	0.935106		IV
AT1G05510	Protein of unknown function (DUF1264)		4.63639	4.72471	4.84434	5.8345	4.83463	4.71641		0.00200641	0.000851509	0.449458		4.953	4.82442	4.5849	6.34552	4.76775	4.77435		0.00200641	0.00200641	0.934926		IV
AT1G58590	other RNA		8.96677	9.04639	9.27094	9.81894	8.45543	8.62543		0.00359167	0.00145328	0.450268		9.48929	9.56836	9.97234	10.5021	9.45852	9.46754		0.00145328	0.00145328	0.934391
AT5G02580	Plant protein 1589 of unknown function		8.25695	8.11731	7.49179	8.06796	6.68665	6.28817		0.00765577	0.0336738	0.440722		8.27442	8.17924	7.68461	7.84016	6.94939	6.97169		0.0422536	0.0336738	0.932257
AT4G16160	ATOEP16-2, ATOEP16-S, Mitochondrial import inner membrane translocase subunit Tim17/Tim22/Tim23 family protein		5.05363	5.10136	5.07079	7.54182	5.60129	5.61737		1.0 × 10-4	3.2 × 10-4	0.930988		4.91875	4.87539	5.28955	6.48316	5.28991	5.23988		0.00172456	0.00234678	0.930988		IV
AT5G49665	Zinc finger (C3HC4-type RING finger) family protein		9.69502	9.5197	9.66174	10.6945	9.17768	8.98608		0.00110877	0.00063185	0.128823		9.79989	9.60677	9.8946	10.8131	9.61292	9.59998		0.00226285	0.00387362	0.928488
AT1G61200	homeobox-leucine zipper protein-related		7.43281	7.5835	7.44883	7.75603	6.87488	6.78807		0.0200327	0.0200327	0.709282		7.79067	7.75575	7.48732	8.10476	7.45377	7.48776		0.0479862	0.0414876	0.927
AT4G32250	Protein kinase superfamily protein		10.3156	10.3153	10.2921	12.2793	10.9558	10.8277		0.00503336	0.00709454	0.926905		10.0328	10.0422	9.83923	12.5231	11.3995	11.4706		0.0330297	0.00709454	0.926905		IV
AT3G55870	ADC synthase superfamily protein		5.02592	5.0391	4.87154	5.74421	4.94446	5.00878		0.00433036	0.00331764	0.840021		5.03481	4.96586	5.00798	6.09589	5.07009	5.03033		0.00433036	0.00484566	0.926014		IV
AT3G09220	LAC7, laccase 7		11.3784	9.63102	9.69094	9.4025	7.9164	7.45709		0.00547038	0.00547038	0.319021		11.9122	11.6422	11.3445	10.2181	8.60219	8.63532		0.00547038	0.00547038	0.925268
AT1G31820	Amino acid permease family protein		6.28056	5.46972	5.61553	8.84341	6.70555	6.55108		0.0017945	0.00137942	0.604847		6.60236	6.26466	6.45354	8.19572	6.98789	6.97269		0.00909895	0.00198997	0.925134		IV
AT1G78230	Outer arm dynein light chain 1 protein		8.74242	8.17958	8.23383	9.54359	8.57056	8.55118		0.00956018	0.00956018	0.924437		7.95455	7.41709	7.35271	8.37217	7.1296	7.14861		0.0375631	0.0375631	0.924437		IV
AT1G08890	Major facilitator superfamily protein		8.96789	8.6323	8.68471	10.0817	8.60139	8.38372		0.00291039	0.0041069	0.429346		9.39852	8.80814	8.36899	10.2669	9.45151	9.46453		0.00172018	0.00421306	0.924131		IV
AT2G38905	Low temperature and salt responsive protein family		4.91418	5.41311	5.20245	8.28783	5.29154	5.45707		0.00484163	0.00258078	0.92394		4.90758	4.90812	4.88442	6.68116	5.624	5.72444		0.0332818	0.009754	0.92394		IV
AT5G23840	MD-2-related lipid recognition domain-containing protein		9.2343	7.89579	8.18156	7.47096	5.77348	5.65419		0.00255334	0.00230219	0.440218		10.1251	8.73788	8.68724	7.36237	5.74803	5.78201		0.0119015	0.00573074	0.923936
AT5G52280	Myosin heavy chain-related protein		10.7459	10.6819	10.8036	11.5661	10.3419	10.5342		0.0100966	0.00338599	0.550276		10.9759	10.8266	10.9051	12.2498	11.0677	11.048		0.0100966	0.0017508	0.923346
AT5G06280	unknown protein; BEST Arabidopsis thaliana protein match is: unknown protein (TAIR:AT3G52520.1); Has 1807 Blast hits to 1807 proteins in 277 species: Archae - 0; Bacteria - 0; Metazoa - 736; Fungi - 347; Plants - 385; Viruses - 0; Other Eukaryotes - 339 (source: NCBI BLink).		10.0945	10.0045	10.1235	10.9758	10.349	10.2057		0.0158964	0.0158964	0.464688		9.75236	9.65804	9.64634	10.3585	9.60059	9.61828		0.0158964	0.0158964	0.923269		IV
AT5G24860	ATFPF1, FPF1, flowering promoting factor 1		6.64623	6.30659	6.54517	10.6303	7.46725	7.31931		9.1 × 10-5	4.5 × 10-5	0.489915		6.68712	6.57484	6.82308	9.65197	7.51985	7.54484		0.033432	0.0297322	0.923076		IV
AT3G21460	Glutaredoxin family protein		6.75497	7.45142	8.10473	7.74515	6.53114	6.59812		0.0206408	0.012523	0.857067		7.94719	7.69484	8.452	7.38928	6.15814	6.14205		0.0116956	0.00709687	0.922333
AT1G22440	Zinc-binding alcohol dehydrogenase family protein		8.7236	7.7164	7.82133	9.84939	8.52847	8.16493		0.00639811	0.00639811	0.290693		10.2434	9.51254	9.57286	10.3772	9.39533	9.3635		0.0166806	0.0166806	0.922327
AT5G51680	hydroxyproline-rich glycoprotein family protein		7.7585	7.63559	8.13302	9.08482	6.86634	6.62437		0.00278382	0.00320392	0.519015		7.62489	7.29632	7.24161	9.00519	7.72469	7.70457		0.00278382	0.00338587	0.921425
AT1G18870	ATICS2, ICS2, isochorismate synthase 2		8.4693	8.85631	9.15152	12.6549	9.86507	9.86735		0.00792398	0.0116884	0.996986		9.42328	9.2169	9.45326	12.2141	10.9207	10.8457		0.0116884	0.00792398	0.920777		IV
AT5G09930	ATGCN2, GCN2, ABC transporter family protein		6.28636	5.35756	5.34546	9.27775	5.72569	5.66675		0.00144775	0.00144775	0.911794		5.12232	5.19621	5.06766	6.33681	5.31269	5.27008		0.00212431	0.00267292	0.911794		IV
AT1G23200	Plant invertase/pectin methylesterase inhibitor superfamily		5.87267	7.6928	7.67375	10.297	7.76653	7.39911		0.0378357	0.0378357	0.873248		6.44113	5.9085	6.07505	9.24701	7.97254	7.94577		0.0105811	0.00515847	0.910241		IV
AT5G44610	MAP18, PCAP2, microtubule-associated protein 18		12.1164	10.8247	11.3547	11.471	9.63464	9.40009		0.0133949	0.000957958	0.487956		12.6391	11.7133	11.8418	11.3915	10.3428	10.2952		0.034266	0.02503	0.903361
AT5G26010	Protein phosphatase 2C family protein		9.88918	10.8104	10.5231	8.02737	6.86113	6.73819		0.00725895	0.0345784	0.853511		9.42714	9.61174	9.42608	8.68763	7.49973	7.53718		0.00725895	0.00725895	0.901144
AT3G51810	AT3, ATEM1, EM1, GEA1, Stress induced protein		4.85557	4.85107	4.90408	5.92845	4.73181	4.75866		0.0135844	0.0135844	0.981157		4.66331	5.05333	4.76898	6.18158	5.16011	5.22929		0.0135844	0.0135844	0.900274		IV
AT1G48760	delta-ADR, delta-adaptin		5.93185	4.96529	5.00578	6.78673	5.82896	5.92084		0.00472016	0.0157846	0.721702		6.14829	5.66095	5.98066	6.50959	5.85181	5.86847		0.00236859	0.0157846	0.896525		IV
AT2G16990	Major facilitator superfamily protein		7.28004	6.98009	6.91328	9.47494	7.37196	7.60547		0.0035133	0.0035133	0.678255		7.64279	7.66621	7.01729	9.88114	7.44564	7.47695		0.00127448	0.00127448	0.895404		IV
AT5G03285	other RNA		7.3993	7.34095	7.38192	9.19774	7.57322	7.6545		0.020453	0.0103369	0.894995		8.60071	8.33666	8.36233	9.03345	7.60784	7.49822		0.0113859	2.9 × 10-4	0.894995
AT5G53250	AGP22, ATAGP22, arabinogalactan protein 22		11.3046	11.0088	10.9772	8.55223	7.27053	6.75621		0.0277104	0.0138834	0.15624		12.7593	11.6467	12.1246	8.8362	7.04488	7.07758		0.00477934	0.0109962	0.893692
AT2G23430	ICK1, KRP1, Cyclin-dependent kinase inhibitor family protein		10.5237	9.91409	10.0697	10.6409	9.19386	9.27567		0.00930362	0.00304628	0.829424		10.0323	9.55022	9.94282	10.0428	8.65341	8.63476		0.000524997	0.00218017	0.892207
AT5G04250	Cysteine proteinases superfamily protein		7.89062	8.18786	8.34279	10.9665	9.4735	9.30167		0.0394945	0.0394945	0.825752		8.0519	7.97982	7.73063	10.5431	9.57029	9.55274		0.0394945	0.0394945	0.892109		IV
AT3G62270	HCO3- transporter family		10.5536	9.66484	9.71963	8.96883	8.18269	8.15597		0.0167023	0.0231599	0.901106		10.9674	10.9926	10.7749	10.2306	9.60053	9.54423		0.0158365	0.0326288	0.891354
AT5G52310	COR78, LTI140, LTI78, RD29A, low-temperature-responsive protein 78 (LTI78) / desiccation-responsive protein 29A (RD29A)		13.3928	14.1196	14.1198	17.1809	15.7019	15.6762		0.00993611	0.0126917	0.998859		13.4273	12.3574	11.6501	17.8955	17.2155	17.2571		0.0126917	0.00860081	0.891292		IV
AT1G04220	KCS2, 3-ketoacyl-CoA synthase 2		9.33342	8.81626	8.78996	14.5046	10.783	10.4358		0.0106508	0.00539947	0.890918		10.5567	10.1607	10.2086	14.2859	12.5542	12.5443		0.00295737	0.00295737	0.890918		IV
AT4G26080	ABI1, AtABI1, Protein phosphatase 2C family protein		10.556	10.4659	10.584	14.2497	12.8589	12.7537		0.0128055	0.0165353	0.879467		11.164	10.7142	10.5219	14.0981	13.2097	13.1955		0.00830918	0.00373843	0.890643		IV
AT2G39110	Protein kinase superfamily protein		6.93685	6.67819	6.65236	8.39283	6.96929	6.79976		0.0198215	0.0198215	0.656441		7.62677	7.19224	7.22073	8.69126	7.6742	7.7677		0.0316863	0.0198215	0.889831		IV
AT4G21440	ATM4, ATMYB102, MYB102, MYB102, MYB-like 102		5.6156	5.45196	5.70711	10.7371	7.3147	7.20025		0.00981898	0.0120797	0.886866		5.49908	4.95908	5.11006	10.1257	8.27133	8.33332		0.00981898	0.0120797	0.886866		IV
AT3G44880	ACD1, LLS1, PAO, Pheophorbide a oxygenase family protein with Rieske [2Fe-2S] domain		11.8067	11.9221	12.0688	14.6797	13.375	13.3956		0.00473771	0.00473771	0.92493		12.1017	12.2353	12.1175	15.4547	13.8356	13.9673		0.0377656	0.00175764	0.884614		IV
AT1G66280	BGLU22, Glycosyl hydrolase superfamily protein		12.8732	12.178	12.2631	12.3976	10.5262	10.6079		0.000538003	0.00448877	0.854808		13.9346	13.6293	13.1051	11.832	10.4485	10.5128		0.0410438	0.0194795	0.87718
AT5G09640	SCPL19, SNG2, serine carboxypeptidase-like 19		5.0898	5.11523	5.19568	5.8223	4.91678	4.78525		0.00834392	0.0107016	0.876932		4.84918	4.88073	4.91651	7.35527	5.06192	5.0888		0.00834392	0.00834392	0.876932		IV
AT2G21490	LEA, dehydrin LEA		5.19743	5.47183	5.31278	8.39315	4.99704	4.93667		3.0 × 10-4	4.2 × 10-4	0.927414		4.87173	4.90608	4.90173	8.84638	5.65376	5.76152		1.3 × 10-4	1.6 × 10-4	0.875777		IV
AT2G17680	Arabidopsis protein of unknown function (DUF241)		5.00773	4.93132	4.8815	8.86549	5.02269	4.97012		0.000933289	0.000933289	0.874336		5.06193	5.12467	5.12678	6.62133	5.1168	5.15395		0.00398898	0.00229991	0.874336		IV
AT4G29270	HAD superfamily, subfamily IIIB acid phosphatase		10.2715	9.18086	9.12648	10.4811	9.40529	9.2401		0.00356488	0.0093129	0.50413		11.7684	11.1144	10.9149	11.311	10.3775	10.3328		0.0174455	0.0137586	0.874119
AT3G03620	MATE efflux family protein		4.83418	4.94034	5.10497	7.09803	4.86557	4.8865		1.4 × 10-4	3.4 × 10-4	0.889431		5.04613	4.85846	4.81133	8.49034	5.34659	5.39363		3.1 × 10-4	1.4 × 10-4	0.872347		IV
AT4G34650	SQS2, squalene synthase 2		6.73737	6.55449	6.69564	11.1186	9.26315	9.33601		0.0106465	0.0214063	0.886015		7.58701	7.39926	7.15905	10.4915	8.99345	8.92058		0.00855341	0.00265842	0.870749		IV
AT1G66020	Terpenoid cyclases/Protein prenyltransferases superfamily protein		5.1955	4.68121	5.01435	6.06212	4.97726	4.85435		0.00382514	0.00382514	0.503549		5.63681	5.04597	5.18537	6.18564	5.11539	5.14033		0.00382514	0.00382514	0.870702
AT1G13740	AFP2, ABI five binding protein 2		8.24571	7.78257	8.09855	10.5654	8.34809	8.38758		0.00401049	0.00401049	0.909019		9.53716	9.29215	9.26486	10.0741	9.28945	9.3263		0.043419	0.043419	0.865549
AT1G78670	ATGGH3, GGH3, gamma-glutamyl hydrolase 3		12.2298	12.2128	12.1531	13.6814	13.001	13.0317		0.00487205	0.0195455	0.864598		12.9943	12.7795	12.6381	13.5948	12.6875	12.6776		0.00108213	0.00108213	0.864598		IV
AT5G66660	Protein of unknown function (DUF677)		5.97881	5.89893	5.91508	6.54839	4.82811	5.27245		0.00305574	0.00126471	0.201476		5.38678	5.09599	5.06791	6.10922	5.18443	5.09675		0.0264339	4.0 × 10-4	0.864431		IV
AT2G23180	CYP96A1, cytochrome P450, family 96, subfamily A, polypeptide 1		9.42197	9.07485	9.1989	10.1784	9.08167	9.15426		0.0147577	0.0181685	0.863819		8.93075	8.9517	8.96486	9.55276	8.02935	8.17438		0.0147577	2.4 × 10-4	0.863819		IV
AT1G16515	unknown protein; Has 35333 Blast hits to 34131 proteins in 2444 species: Archae - 798; Bacteria - 22429; Metazoa - 974; Fungi - 991; Plants - 531; Viruses - 0; Other Eukaryotes - 9610 (source: NCBI BLink).		6.34079	6.66547	6.96065	11.3301	7.12714	7.0607		0.0132432	0.00672413	0.963782		7.49188	7.40529	7.49486	11.9772	10.5382	10.4739		1.0 × 10-4	0.00528296	0.863792		IV
AT4G25580	CAP160 protein		5.89463	6.37674	5.86027	8.87862	5.11356	4.94163		6.1 × 10-5	8.6 × 10-5	0.409961		5.10138	4.97985	5.28014	9.07648	5.93017	6.01557		0.00201785	1.6 × 10-4	0.863021		IV
AT2G34850	MEE25, NAD(P)-binding Rossmann-fold superfamily protein		5.74985	5.55403	5.5432	9.66392	7.53199	7.56697		4.8 × 10-4	0.00355747	0.925911		7.07846	6.6512	6.4487	10.6596	8.68175	8.57627		0.00566708	1.1 × 10-5	0.862472		IV
AT5G63800	BGAL6, MUM2, Glycosyl hydrolase family 35 protein		13.3895	11.9998	12.4283	13.442	12.2337	12.2936		0.00103933	0.000818656	0.693416		12.5963	12.3716	12.1463	13.1982	11.8742	11.8413		0.00336878	2.4 × 10-4	0.860998
AT2G41475	Embryo-specific protein 3, (ATS3)		11.5472	10.9356	11.2432	12.6318	11.365	11.3182		0.00258791	0.00700146	0.860502		11.4535	10.8345	10.7995	11.8394	10.802	10.8327		0.000757296	0.00234447	0.860502		IV
AT2G24040	Low temperature and salt responsive protein family		9.71659	10.1568	10.0317	10.7328	9.86876	9.84287		0.00714452	0.002993	0.860085		9.90602	9.70728	9.68723	10.6942	9.89158	9.91282		0.00714452	0.002993	0.860085		IV
AT3G56250	unknown protein; Has 109 Blast hits to 83 proteins in 41 species: Archae - 0; Bacteria - 6; Metazoa - 18; Fungi - 20; Plants - 21; Viruses - 0; Other Eukaryotes - 44 (source: NCBI BLink).		7.85184	7.92657	7.72181	8.92536	8.13604	8.06494		0.0106239	0.0106239	0.574289		7.56996	7.72675	7.64591	9.39244	8.52433	8.50194		0.00940652	0.000677796	0.856792		IV
AT2G37760	NAD(P)-linked oxidoreductase superfamily protein		10.7471	10.2664	9.86828	13.1625	11.6679	11.5097		0.0106927	0.00150945	0.697505		12.0746	11.2819	11.1541	13.3684	12.5854	12.5549		0.00816308	0.00933145	0.85272		IV
AT4G37070	AtPLAIVA, PLA IVA, PLP1, Acyl transferase/acyl hydrolase/lysophospholipase superfamily protein		10.5028	9.89049	9.91957	9.95431	8.02926	7.86489		0.00897986	0.0163803	0.83246		11.7051	10.8258	10.6533	9.67552	8.33051	8.44217		0.0270402	0.0158346	0.850249
AT5G54690	GAUT12, IRX8, LGT6, galacturonosyltransferase 12		7.47455	6.88548	6.85495	7.95407	7.3292	7.25624		0.0130677	0.00547637	0.63189		8.04336	7.54937	7.44128	8.4705	7.69773	7.66232		0.0130677	0.00535048	0.842747
AT5G05960	Bifunctional inhibitor/lipid-transfer protein/seed storage 2S albumin superfamily protein		12.439	10.4091	10.6027	12.9333	11.4001	11.4742		0.00181281	0.0032559	0.805468		13.2508	11.933	11.9971	13.194	12.2048	12.1523		0.0372071	0.0372071	0.841985
AT3G57520	AtSIP2, SIP2, seed imbibition 2		12.3526	13.1796	13.0047	12.841	11.2118	10.8152		0.0144947	0.0261385	0.469969		10.4264	9.98103	9.74527	12.8798	10.0557	9.95556		0.0134327	0.0063692	0.838471		IV
AT4G11650	ATOSM34, OSM34, osmotin 34		10.8775	10.4121	9.97961	11.108	10.4591	10.2982		0.0317302	0.0431061	0.609644		11.9654	11.6172	10.2208	11.8024	10.679	10.6082		0.036109	0.0317302	0.838416
AT3G08630	Protein of unknown function (DUF3411)		10.759	11.9131	11.7258	11.3149	9.96078	9.874		0.00287203	0.00287203	0.809669		10.9586	10.5512	10.7647	11.6646	10.6026	10.6204		0.00140774	0.00179264	0.837258
AT2G40435	BEST Arabidopsis thaliana protein match is: transcription regulators (TAIR:AT3G56220.1); Has 289 Blast hits to 289 proteins in 30 species: Archae - 0; Bacteria - 0; Metazoa - 0; Fungi - 0; Plants - 289; Viruses - 0; Other Eukaryotes - 0 (source: NCBI BLink).		8.12875	7.46381	7.14005	10.6253	9.24122	9.4888		0.0194244	0.0228326	0.569045		8.04628	8.00244	8.18394	9.06791	7.43206	7.46354		0.00303371	2.7 × 10-4	0.83667		IV
AT5G66110	Heavy metal transport/detoxification superfamily protein		5.52658	5.97588	5.90092	5.5305	4.80058	4.72997		0.00561627	0.0102155	0.836439		5.10042	5.07484	5.01459	6.82795	5.21688	5.25785		0.00277424	0.00277424	0.836439		IV
AT5G51790	basic helix-loop-helix (bHLH) DNA-binding superfamily protein		8.88489	8.23299	8.32655	6.86118	5.72035	5.78658		0.01035	0.01035	0.801899		7.64341	7.46931	7.15617	6.67721	5.97396	6.00689		0.0198999	0.01035	0.834338
AT5G47550	Cystatin/monellin superfamily protein		12.0805	13.2022	12.9778	14.5473	11.6416	11.6029		0.00229039	0.00314106	0.938063		11.3429	11.4583	11.7941	14.4216	12.1512	12.1952		1.5 × 10-4	1.5 × 10-4	0.824895		IV
AT1G26920	unknown protein; BEST Arabidopsis thaliana protein match is: unknown protein (TAIR:AT1G69760.1); Has 47 Blast hits to 47 proteins in 13 species: Archae - 0; Bacteria - 0; Metazoa - 0; Fungi - 7; Plants - 34; Viruses - 0; Other Eukaryotes - 6 (source: NCBI BLink).		9.6496	8.90957	9.31694	11.0367	9.78108	9.67512		0.0102769	0.0102769	0.799112		8.87957	8.36162	8.30206	10.0747	9.26704	9.23349		0.0134861	0.0111383	0.820881		IV
AT5G13700	APAO, ATPAO1, PAO1, polyamine oxidase 1		7.35744	8.20239	7.74002	9.89125	8.74048	8.52769		0.00140163	0.00140163	0.176874		7.2758	6.98042	7.1229	9.30712	8.38112	8.34321		0.0102343	0.0207946	0.819437		IV
AT2G28760	UXS6, UDP-XYL synthase 6		9.55909	8.91071	9.09689	10.2205	9.56586	9.54466		0.00742129	0.00742129	0.818784		10.691	10.3675	10.0996	10.7384	9.99964	10.0456		0.0245272	0.00742129	0.818784
AT5G44260	Zinc finger C-x8-C-x5-C-x3-H type family protein		10.5913	10.7774	11.0489	10.9492	8.62756	8.05045		0.0050728	0.000662903	0.159093		7.38869	7.38791	6.66346	9.86903	7.82872	7.90899		0.00464026	0.000703882	0.817691		IV
AT1G60989	SCRL7, SCR-like 7		7.78878	7.01457	7.09563	9.06307	8.13479	8.09607		0.00379531	0.00376636	0.816632		8.97724	8.41071	8.39201	9.69529	8.83941	8.87987		4.2 × 10-5	0.00662992	0.816632		IV
AT1G27200	Domain of unknown function (DUF23)		9.20416	9.53952	9.17362	11.2235	9.0801	8.90579		1.8 × 10-4	0.00130622	0.646692		8.89743	8.64113	8.66997	11.5157	9.38319	9.3468		1.8 × 10-4	1.8 × 10-4	0.815835		IV
AT2G27150	AAO3, AOdelta, At-AO3, AtAAO3, abscisic aldehyde oxidase 3		9.67326	10.363	10.1353	11.4934	9.9653	9.60408		0.00356316	0.000716091	0.152624		9.66313	9.51933	9.31519	11.7192	10.7866	10.7545		0.0206477	0.0146018	0.815029		IV
AT5G17190	FUNCTIONS IN: molecular_function unknown; INVOLVED IN: intracellular protein transport; LOCATED IN: endomembrane system, integral to membrane, endoplasmic reticulum; EXPRESSED IN: 23 plant structures; EXPRESSED DURING: 13 growth stages; CONTAINS InterPro DOMAIN/s: B-cell receptor-associated 31-like (InterPro:IPR008417); BEST Arabidopsis thaliana protein match is: unknown protein (TAIR:AT3G03160.1…		10.2392	10.5571	10.8162	11.2258	10.6298	10.4643		0.00777485	3.4 × 10-4	0.169377		10.609	10.5375	10.6925	11.9415	11.2856	11.2451		0.0141404	0.0329783	0.814681		IV
AT1G62370	RING/U-box superfamily protein		10.0684	9.50178	9.8259	11.3817	10.3534	10.1599		0.00506691	0.00506691	0.0801609		10.8294	10.5172	10.4569	11.2818	10.3636	10.3989		0.0142389	0.0142389	0.810994
AT4G19860	alpha/beta-Hydrolases superfamily protein		12.6622	12.5582	12.6846	13.4864	12.4826	12.4639		0.000667327	0.00122274	0.810882		12.7186	12.9081	12.561	13.4614	12.8663	12.8212		0.0177465	0.000918615	0.810882		IV
AT2G36640	ATECP63, ECP63, embryonic cell protein 63		5.11592	5.22971	5.3711	10.9125	6.97918	6.92566		0.00151989	0.00151989	0.904423		5.37906	4.91328	5.1186	10.1089	8.50116	8.56032		0.00497449	0.00497449	0.810611		IV
AT2G21830	Cysteine/Histidine-rich C1 domain family protein		9.41983	9.17095	9.23278	10.5713	9.43317	9.48389		0.0111692	0.0153911	0.846052		9.5488	9.41875	9.2587	9.94216	8.95103	8.97544		3.3 × 10-4	3.3 × 10-4	0.809592		IV
AT1G46768	RAP2.1, related to AP2 1		9.81945	10.2196	10.0511	10.7268	8.96352	8.85766		3.7 × 10-4	0.000549656	0.410699		8.89212	8.69025	8.6535	11.1932	9.78293	9.81091		0.000549656	0.00152173	0.809511		IV
AT2G01880	ATPAP7, PAP7, purple acid phosphatase 7		7.69426	7.07152	7.1307	6.52588	5.46406	5.34506		0.0311198	0.0129323	0.600078		7.56058	6.82536	7.15019	6.43952	5.54123	5.62201		0.0362586	0.0362586	0.808518
AT1G07430	HAI2, highly ABA-induced PP2C gene 2		5.97911	5.41311	5.42413	13.7143	8.74702	8.78559		0.00253245	0.00253245	0.959252		8.1042	5.64918	5.68928	14.1304	12.4322	12.3145		0.00342831	0.000571045	0.804065		IV
AT4G26320	AGP13, arabinogalactan protein 13		10.2145	9.33146	9.58779	8.34766	6.7965	6.7575		0.0103231	0.00481537	0.891746		12.533	11.4232	11.9026	9.70732	6.93134	6.96893		4.4 × 10-4	4.4 × 10-4	0.803425
AT5G57610	Protein kinase superfamily protein with octicosapeptide/Phox/Bem1p domain		9.83531	9.79037	9.78783	12.0539	10.6613	10.6241		0.0091435	0.00947601	0.975358		9.65274	9.51836	9.38549	11.7137	10.7547	10.7017		0.00344788	0.00172645	0.803228		IV
AT1G72120	Major facilitator superfamily protein		9.3039	9.44218	9.2619	12.5778	11.0389	10.9816		0.0116181	0.0116181	0.875367		9.8811	9.67047	9.33484	11.9115	10.7338	10.6757		0.00602774	0.0096876	0.8023		IV
AT2G26355	other RNA		9.48595	9.59412	9.41127	11.2202	9.90816	9.88463		0.00068769	0.00487899	0.881098		10.2805	10.4609	9.56199	11.5932	10.9717	10.9402		0.00659539	0.00736497	0.801764		IV
AT4G32770	ATSDX1, VTE1, tocopherol cyclase, chloroplast / vitamin E deficient 1 (VTE1) / sucrose export defective 1 (SXD1)		10.4698	10.5332	10.3846	12.4892	11.3019	11.3271		0.00416283	0.0126599	0.921565		9.59495	9.30768	8.81647	12.0029	10.7534	10.8191		0.00416283	0.00416283	0.800721		IV
AT5G14700	NAD(P)-binding Rossmann-fold superfamily protein		6.69651	7.80197	8.01612	9.89014	9.1721	9.11599		0.0307549	0.0159808	0.794189		7.29335	6.85398	7.34277	9.3497	8.24596	8.28805		0.0155896	0.0174899	0.794189		IV
AT2G21187	other RNA		7.02807	6.96007	6.95114	8.22334	6.98316	6.9078		0.00501245	0.00501245	0.79272		7.58294	7.1595	7.06093	8.77258	7.64892	7.54485		0.0300175	0.00779125	0.79272		IV
AT3G27884	other RNA		7.02692	6.65032	6.45367	9.13511	7.11391	7.05861		0.00594863	0.00594863	0.833722		9.62689	8.43017	8.48985	9.34878	7.87273	7.73708		0.00672123	0.00672123	0.789037
AT1G20280	homeobox-leucine zipper protein-related		7.98197	8.07168	7.8523	8.35666	7.31774	7.29982		0.013205	0.013205	0.926962		8.41743	8.34355	8.06566	8.64186	8.02406	7.9804		0.0133542	0.00254854	0.785519
AT1G63370	Flavin-binding monooxygenase family protein		10.3989	10.5293	10.59	12.0721	11.2702	11.1738		0.000731456	0.000592793	0.2634		10.4023	10.3518	10.4457	12.2237	11.345	11.3557		0.000592793	0.000592793	0.784557		IV
AT1G62620	Flavin-binding monooxygenase family protein		6.01949	5.8387	5.77845	9.63441	6.6282	6.67146		0.000797146	2.7 × 10-4	0.863733		6.2937	6.13985	6.04021	10.2243	7.34331	7.28521		2.7 × 10-4	1.1 × 10-4	0.784095		IV
AT5G57910	unknown protein; BEST Arabidopsis thaliana protein match is: unknown protein (TAIR:AT4G30630.1); Has 30201 Blast hits to 17322 proteins in 780 species: Archae - 12; Bacteria - 1396; Metazoa - 17338; Fungi - 3422; Plants - 5037; Viruses - 0; Other Eukaryotes - 2996 (source: NCBI BLink).		10.0712	10.2061	10.1343	12.1881	10.6622	10.6871		0.000757274	0.0337043	0.944615		9.99176	10.0481	10.1035	12.2278	11.3383	11.3946		0.0337043	0.0337043	0.783778		IV
AT2G39250	SNZ, Integrase-type DNA-binding superfamily protein		10.3944	10.3349	10.8936	12.4883	11.8117	11.8862		0.043765	0.043765	0.782231		10.8668	11.4333	11.1092	12.3087	10.6223	10.5541		0.00126772	2.3 × 10-4	0.782231		IV
AT5G17420	ATCESA7, CESA7, IRX3, MUR10, Cellulose synthase family protein		8.70188	8.1512	8.19747	9.48212	8.67327	8.53093		0.0112138	0.00522723	0.536033		9.52791	9.16016	8.95577	10.2391	9.36064	9.32803		0.00522723	0.0010075	0.781373
AT3G28345	ABC transporter family protein		7.53067	7.64627	7.37527	10.0152	8.39763	8.65148		0.0145927	0.0145927	0.565949		10.4203	9.74815	9.75184	10.6247	9.63726	9.75762		0.0309135	0.02348	0.779511
AT3G48240	Octicosapeptide/Phox/Bem1p family protein		5.34659	5.45231	5.56027	10.1791	7.47759	7.26218		0.0045976	0.0045976	0.776312		5.7195	5.26785	5.29851	9.7541	7.20898	7.2676		4.4 × 10-4	4.0 × 10-4	0.776312		IV
AT4G09610	GASA2, GAST1 protein homolog 2		5.00695	5.05414	5.15526	5.94746	5.02093	5.1528		0.0178698	0.0178698	0.75182		5.1668	5.22145	5.31029	8.25896	5.14781	5.20263		1.3 × 10-4	1.3 × 10-4	0.77619		IV
AT5G58660	2-oxoglutarate (2OG) and Fe(II)-dependent oxygenase superfamily protein		7.12332	7.1581	6.84674	6.85602	5.9014	5.72999		0.0126923	0.0107924	0.534079		6.22329	5.80079	5.87448	7.52987	6.21148	6.28406		0.00528034	0.0204993	0.77478		IV
AT4G16620	nodulin MtN21 /EamA-like transporter family protein		5.9539	5.76769	6.04777	7.3164	6.33351	6.46329		0.0367939	0.020935	0.773403		6.18469	6.17303	6.05191	7.39252	6.66721	6.62375		0.0173242	0.0173242	0.773403		IV
AT1G18830	Transducin/WD40 repeat-like superfamily protein		6.68082	6.98913	7.08546	8.9092	7.19388	6.9383		0.00458467	0.00458467	0.444226		5.66008	5.56957	5.74025	8.00233	7.10826	7.17615		0.0298666	0.0160021	0.772977		IV
AT2G31180	ATMYB14, MYB14, MYB14AT, myb domain protein 14		7.30703	7.18166	7.14498	9.11713	8.18099	8.13219		0.0026696	0.0105467	0.770947		7.80209	7.5221	7.32688	8.65991	7.74944	7.70897		0.00967727	0.0026696	0.770947		IV
AT3G17790	ATACP5, ATPAP17, PAP17, purple acid phosphatase 17		5.52691	5.45233	5.25775	7.22003	6.21418	6.04017		0.00232189	0.00135586	0.223119		6.88756	6.26034	6.54751	9.33308	8.19624	8.14582		0.00232189	0.00183513	0.770898		IV
AT1G66830	Leucine-rich repeat protein kinase family protein		6.2321	6.2693	6.38304	7.73948	6.02712	6.13696		0.00381722	4.1 × 10-4	0.770283		6.33091	6.13775	6.19279	8.74818	7.10652	7.20158		1.9 × 10-4	0.000967506	0.770283		IV
AT4G18780	ATCESA8, CESA8, IRX1, LEW2, cellulose synthase family protein		6.88489	6.6844	6.87727	7.92598	7.17832	7.08765		0.0214236	0.00464446	0.678474		7.68528	7.40484	7.09681	8.49794	7.56473	7.61301		0.00464446	0.00464446	0.764885		IV
AT5G57550	XTH25, XTR3, xyloglucan endotransglucosylase/hydrolase 25		11.0286	10.1232	9.83294	8.23718	5.12498	5.28972		0.00250104	0.00250104	0.611166		9.01052	6.35808	6.09477	7.96381	5.32947	5.44494		0.0078143	0.00250104	0.758664
AT1G58360	AAP1, NAT2, amino acid permease 1		11.8319	11.6419	11.9526	14.3292	12.9845	13.0032		0.00236041	0.00208325	0.932727		12.1887	11.32	11.1832	14.886	13.9945	13.9375		0.00919759	0.00162928	0.756122		IV
AT1G07720	KCS3, 3-ketoacyl-CoA synthase 3		10.6983	10.974	10.9406	13.3815	10.8278	10.3105		0.0440872	0.0426466	0.754535		10.4836	9.93806	10.038	12.9343	12.1416	12.2235		0.0426466	0.00470043	0.754535		IV
AT4G13860	RNA-binding (RRM/RBD/RNP motifs) family protein		11.1665	10.4368	10.4492	11.1123	10.0098	9.73381		0.0037861	0.00295899	0.168283		12.1612	11.9065	11.6739	11.1375	10.207	10.3168		0.0468556	0.0240134	0.754473
AT2G12190	Cytochrome P450 superfamily protein		7.29737	6.37677	6.19612	8.61266	7.52601	7.59499		4.9 × 10-4	0.0018942	0.578144		8.2694	7.59296	7.42552	9.38842	8.25877	8.18158		0.00590078	0.00590078	0.754244		IV
AT4G17550	Major facilitator superfamily protein		7.83142	8.26304	8.29935	10.9546	9.24431	9.17294		0.0058925	0.00886908	0.851656		8.132	7.58346	7.7153	10.9665	9.99312	9.93812		0.00886908	0.0094753	0.752034		IV
AT5G16760	Inositol 1,3,4-trisphosphate 5/6-kinase family protein		6.53583	6.65741	6.40963	7.92748	6.81963	6.82285		0.00679543	0.00679543	0.984661		6.64878	6.48102	6.92272	8.12569	7.09853	7.15204		0.00765132	0.00765132	0.751914		IV
AT4G19390	Uncharacterised protein family (UPF0114)		9.5563	9.72788	10.1502	11.8709	10.3567	10.4337		1.4 × 10-4	0.000591666	0.588353		10.5022	10.4347	10.6095	13.3848	11.7319	11.7782		1.4 × 10-4	0.00067613	0.750581		IV
AT5G12270	2-oxoglutarate (2OG) and Fe(II)-dependent oxygenase superfamily protein		6.42549	6.26858	6.72215	7.60723	5.91602	5.92251		0.000799304	0.000799304	0.964199		7.87419	7.55927	7.35829	6.76652	6.08801	6.01362		0.0170686	0.0114564	0.750262
AT3G22560	Acyl-CoA N-acyltransferases (NAT) superfamily protein		7.34464	6.17176	6.4188	11.1285	6.97189	7.08664		0.00351382	0.00257021	0.868639		7.21709	6.69626	6.67131	11.3382	8.33923	8.25178		3.9 × 10-4	1.0 × 10-4	0.74924		IV
AT5G47950	HXXXD-type acyl-transferase family protein		9.25293	8.55288	9.27941	7.05112	6.18533	6.10755		0.0168834	0.0134254	0.760006		10.2637	9.51862	9.92669	6.67969	5.90532	6.03886		0.0495548	0.0187246	0.74846
AT1G23040	hydroxyproline-rich glycoprotein family protein		5.6153	5.59154	5.40582	7.71269	6.0525	5.87607		0.00339053	0.00339053	0.551988		5.95133	5.60269	5.67009	7.39217	6.55076	6.44713		0.035594	0.00380786	0.745832		IV
AT2G45680	TCP family transcription factor		10.4718	11.2574	10.5194	9.91851	8.88125	8.86868		0.0033272	0.0175193	0.961449		10.3246	10.2021	10.1664	10.4942	9.80175	9.7248		0.00177805	0.0109025	0.745051
AT1G63055	unknown protein; BEST Arabidopsis thaliana protein match is: unknown protein (TAIR:AT1G63057.2); Has 35333 Blast hits to 34131 proteins in 2444 species: Archae - 798; Bacteria - 22429; Metazoa - 974; Fungi - 991; Plants - 531; Viruses - 0; Other Eukaryotes - 9610 (source: NCBI BLink).		7.83977	5.39646	5.59309	8.42016	5.6894	5.66077		0.0128409	0.0128409	0.954452		7.43561	5.59884	5.85702	7.52232	6.01102	6.17759		0.015717	0.0128409	0.742622
AT1G67340	HCP-like superfamily protein with MYND-type zinc finger		10.2955	10.2204	10.3027	11.5359	10.3093	10.2155		0.00250411	0.00250411	0.61158		9.87341	10.0058	9.86043	11.038	10.3703	10.3337		0.00250411	0.00267712	0.737644		IV
AT4G28085	unknown protein; Has 30201 Blast hits to 17322 proteins in 780 species: Archae - 12; Bacteria - 1396; Metazoa - 17338; Fungi - 3422; Plants - 5037; Viruses - 0; Other Eukaryotes - 2996 (source: NCBI BLink).		11.2497	12.0208	11.0712	10.7746	9.14508	9.09845		0.0129074	0.0240887	0.884091		8.79222	8.36673	8.60751	9.56517	7.99835	8.13909		0.0240887	0.0129074	0.736206
AT1G19440	KCS4, 3-ketoacyl-CoA synthase 4		9.27652	9.73017	9.85315	10.0352	9.26661	9.24076		0.00472637	0.0201623	0.897204		9.41515	8.93598	9.32039	10.6646	9.70448	9.74845		0.00391657	0.00391657	0.735449		IV
AT4G13480	AtMYB79, MYB79, myb domain protein 79		5.36768	5.10726	4.8894	7.83758	5.32233	5.70852		0.00388591	0.00388591	0.134502		4.97767	4.9176	4.90071	7.19219	6.01227	6.17414		0.0427764	0.0192897	0.73356		IV
AT5G04000	unknown protein; Has 1807 Blast hits to 1807 proteins in 277 species: Archae - 0; Bacteria - 0; Metazoa - 736; Fungi - 347; Plants - 385; Viruses - 0; Other Eukaryotes - 339 (source: NCBI BLink).		8.6525	8.88712	8.73591	9.61952	8.23512	8.12849		0.00233144	0.00272441	0.673374		8.58054	9.10245	8.48173	9.5211	8.5182	8.54335		0.00272441	0.00233144	0.732045
AT2G23120	Late embryogenesis abundant protein, group 6		14.7129	14.9981	14.9255	15.5045	14.4363	14.5768		6.4 × 10-5	0.0108087	0.496459		13.4166	12.6547	12.4656	15.2877	14.5626	14.4722		0.00732602	0.026435	0.731022		IV
AT5G40790	unknown protein; BEST Arabidopsis thaliana protein match is: unknown protein (TAIR:AT3G27250.1); Has 1807 Blast hits to 1807 proteins in 277 species: Archae - 0; Bacteria - 0; Metazoa - 736; Fungi - 347; Plants - 385; Viruses - 0; Other Eukaryotes - 339 (source: NCBI BLink).		5.24615	5.14317	5.39335	12.2195	5.50318	5.60042		2.3 × 10-5	2.9 × 10-5	0.75482		5.72195	5.35689	5.3934	10.4216	6.77696	6.89231		1.4 × 10-4	2.3 × 10-5	0.731009		IV
AT1G78610	MSL6, mechanosensitive channel of small conductance-like 6		9.27643	9.52981	9.36475	11.9005	9.81022	9.77152		0.0024643	0.0024643	0.989005		10.0481	9.56429	9.56234	12.1671	10.7415	10.8189		0.0024643	0.00214921	0.729908		IV
AT3G52920	Family of unknown function (DUF662)		12.809	12.9114	12.9504	13.763	12.8092	12.8938		0.0216735	0.0159927	0.78682		12.9869	12.773	12.8858	13.724	12.9876	13.0668		0.0216735	0.00144472	0.728327		IV
AT1G31750	proline-rich family protein		7.41593	7.1161	7.05161	10.6804	8.19323	8.27959		0.00070977	3.4 × 10-4	0.744353		7.94054	7.49416	7.30398	10.8406	8.48495	8.44853		4.6 × 10-5	5.7 × 10-5	0.728265		IV
AT2G21820	unknown protein; Has 45 Blast hits to 45 proteins in 13 species: Archae - 0; Bacteria - 0; Metazoa - 0; Fungi - 0; Plants - 45; Viruses - 0; Other Eukaryotes - 0 (source: NCBI BLink).		6.19798	6.016	5.97662	12.9048	7.65126	7.81442		0.00159531	0.00159531	0.899274		6.74135	6.14943	5.89959	13.4329	10.8283	10.7082		1.5 × 10-4	0.000876689	0.728102		IV
AT3G52070	unknown protein; FUNCTIONS IN: molecular_function unknown; INVOLVED IN: biological_process unknown; LOCATED IN: chloroplast; EXPRESSED IN: 22 plant structures; EXPRESSED DURING: 13 growth stages; Has 23 Blast hits to 23 proteins in 10 species: Archae - 0; Bacteria - 0; Metazoa - 0; Fungi - 0; Plants - 23; Viruses - 0; Other Eukaryotes - 0 (source: NCBI BLink).		12.0504	12.103	12.5547	12.2216	11.5837	11.6232		0.0244916	0.017181	0.794733		11.0971	11.2264	11.0149	11.3102	10.4884	10.4309		0.00548651	0.00548651	0.723424
AT5G65609	unknown protein; FUNCTIONS IN: molecular_function unknown; INVOLVED IN: biological_process unknown; LOCATED IN: chloroplast; BEST Arabidopsis thaliana protein match is: unknown protein (TAIR:AT5G67245.1); Has 30201 Blast hits to 17322 proteins in 780 species: Archae - 12; Bacteria - 1396; Metazoa - 17338; Fungi - 3422; Plants - 5037; Viruses - 0; Other Eukaryotes - 2996 (source: NCBI BLink).		6.96551	7.44555	7.36908	9.14692	8.40126	8.1402		0.0350489	0.00751823	0.342968		7.34692	7.41289	7.4141	9.31857	8.56748	8.49587		0.0233754	0.00751823	0.722058		IV
AT4G21020	Late embryogenesis abundant protein (LEA) family protein		4.9929	4.64069	4.78897	10.254	4.87646	4.81396		1.1 × 10-4	5.7 × 10-5	0.721866		4.97925	4.74475	4.90297	9.80943	5.09039	4.98521		0.00166127	0.00166127	0.721866		IV
AT3G13720	PRA1.F3, PRA8, PRA1 (Prenylated rab acceptor) family protein		11.4859	11.9451	12.1544	12.5074	11.732	11.7479		0.0111267	0.0111267	0.940371		12.1864	12.1782	12.2891	12.9711	12.2194	12.1634		0.00422621	0.00258627	0.71969
AT3G62550	Adenine nucleotide alpha hydrolases-like superfamily protein		13.4601	12.0029	13.2424	14.9575	13.42	13.0903		0.0163938	0.00857151	0.546355		14.7779	14.7281	14.439	15.1067	14.3953	14.3308		0.0163938	0.0331401	0.718607
AT5G16360	NC domain-containing protein-related		9.08155	9.17714	9.2459	9.70374	8.67903	8.52815		0.00950034	0.0171878	0.536152		8.01272	7.85771	7.64576	9.25947	8.35864	8.26663		0.0468509	0.0468509	0.718321		IV
AT5G50100	Putative thiol-disulphide oxidoreductase DCC		11.4405	11.352	11.3089	13.259	12.266	12.3024		0.0385202	0.0218059	0.897663		10.1834	10.0959	9.88569	12.9214	11.7185	11.7889		0.0218059	0.0218059	0.716731		IV
AT3G55890	Yippee family putative zinc-binding protein		6.56108	6.2436	6.20192	7.48021	6.22119	6.39387		0.00112979	0.00186187	0.238679		6.75065	6.79198	6.52858	8.41562	6.69806	6.5887		0.0110351	0.00112979	0.714415		IV
AT2G21180	unknown protein; BEST Arabidopsis thaliana protein match is: unknown protein (TAIR:AT5G19875.1); Has 124 Blast hits to 124 proteins in 12 species: Archae - 0; Bacteria - 0; Metazoa - 0; Fungi - 0; Plants - 124; Viruses - 0; Other Eukaryotes - 0 (source: NCBI BLink).		6.70722	6.78676	6.78995	8.33617	7.17559	7.03138		0.00488346	0.00488346	0.493077		6.98536	6.95566	6.86177	8.12116	7.25397	7.33647		0.0138503	0.00488346	0.714387		IV
AT5G37550	unknown protein; BEST Arabidopsis thaliana protein match is: unknown protein (TAIR:AT1G66190.1); Has 1807 Blast hits to 1807 proteins in 277 species: Archae - 0; Bacteria - 0; Metazoa - 736; Fungi - 347; Plants - 385; Viruses - 0; Other Eukaryotes - 339 (source: NCBI BLink).		8.31479	9.04126	8.82929	10.1593	7.9688	7.7893		0.00304022	0.00362323	0.708448		8.57394	8.30123	8.36226	9.856	8.53477	8.62877		0.00362323	0.00362323	0.714176
AT5G01520	RING/U-box superfamily protein		9.60603	9.30333	9.72175	13.5509	10.0001	9.94911		0.000880738	0.00110039	0.906123		8.62432	8.09282	7.76051	13.383	11.0085	10.9326		1.5 × 10-4	0.000664294	0.714061		IV
AT4G02130	GATL6, LGT10, galacturonosyltransferase 6		11.0492	11.0595	11.1502	10.1211	8.62511	8.47195		0.00912139	0.00912139	0.709268		10.1715	9.58292	9.41394	9.64176	8.87576	8.9114		0.029112	0.029112	0.709268
AT5G03640	Protein kinase superfamily protein		6.85159	6.36776	6.56091	6.78977	6.12857	6.10242		0.0244928	0.0244928	0.789769		7.76542	7.10149	7.36778	7.18791	6.54629	6.47806		0.0287388	0.0287388	0.707444
AT5G43580	Serine protease inhibitor, potato inhibitor I-type family protein		13.2108	12.7806	12.8252	11.1015	9.4138	9.07524		0.00764478	0.00764478	0.344611		12.3182	12.1932	11.8792	12.812	11.2957	11.1055		0.0180578	0.00795586	0.702808
AT2G40320	TBL33, TRICHOME BIREFRINGENCE-LIKE 33		7.55554	7.14347	7.41699	8.38546	7.48839	7.44473		0.0150739	0.000969106	0.818506		8.14738	7.88137	7.75223	8.36891	7.73179	7.68106		0.0150739	0.0150739	0.701496
AT1G26911	Pseudogene of AT1G66590; cox19 family protein		6.80682	6.55818	6.91651	7.24463	6.13639	6.24368		3.1 × 10-5	4.0 × 10-4	0.217042		7.0079	6.56229	6.56822	7.19548	6.55374	6.48004		0.0290209	4.0 × 10-4	0.70091
AT3G55940	Phosphoinositide-specific phospholipase C family protein		8.75924	9.10114	9.21242	10.4008	9.44343	9.45367		0.00302224	0.000696354	0.931981		8.63219	8.92865	8.69811	11.1197	9.59915	9.48625		0.00186618	0.00186618	0.699196		IV
AT1G77530	O-methyltransferase family protein		9.34494	8.25692	8.73149	7.25479	6.02892	5.90143		0.00326888	0.00326888	0.426045		9.61047	9.32108	9.47865	7.70014	6.62173	6.7333		0.0179383	0.0293953	0.696386
AT1G77450	anac032, NAC032, NAC domain containing protein 32		10.7433	11.8418	11.13	13.7463	12.3853	12.2341		0.00293851	0.0189232	0.695583		11.321	10.9021	10.7145	14.1668	13.2913	13.3504		0.0168745	0.00919783	0.695583		IV
AT2G01430	ATHB-17, ATHB17, HB17, homeobox-leucine zipper protein 17		7.13019	6.90839	6.87453	8.87773	7.42072	7.35933		0.0249183	0.0249183	0.876588		7.21614	7.23941	6.8989	8.22542	7.3187	7.51054		0.0364336	0.0364336	0.694828		IV
AT1G56550	RXGT1, RhamnoGalacturonan speci&#64257;c Xylosyltransferase 1		9.6471	8.96552	8.75489	9.6144	8.01003	7.8317		0.00329257	0.00695421	0.509588		10.5205	10.2389	10.0932	10.4298	9.64976	9.74749		0.047609	0.0051483	0.694458
AT1G19900	glyoxal oxidase-related protein		7.4824	6.14754	7.79215	8.19508	6.47864	6.21149		0.0149487	0.00716005	0.544984		9.58803	8.28072	8.80159	6.4054	5.34738	5.43603		0.0122638	0.00942636	0.69401
AT1G09530	PAP3, PIF3, POC1, phytochrome interacting factor 3		7.65485	7.58059	7.55143	10.1621	8.58103	8.39976		0.00153976	0.00153976	0.599162		7.62427	7.45395	7.47107	10.6389	9.00463	9.07411		0.00153976	0.00153976	0.693391		IV
AT2G26370	MD-2-related lipid recognition domain-containing protein		9.499	8.36974	8.47436	7.27005	6.20841	6.08125		0.00396949	0.00396949	0.559152		9.68482	8.9007	8.68623	7.02835	6.13229	6.01711		0.0352728	0.0126026	0.69227
AT5G19860	Protein of unknown function, DUF538		11.5378	11.146	11.1818	12.2925	11.4067	11.3715		0.00845049	0.000930942	0.819382		11.8877	11.7982	11.6356	11.9203	11.279	11.2385		0.00898087	0.00845049	0.692268
AT4G37220	Cold acclimation protein WCOR413 family		5.92836	7.06897	6.92091	8.98769	5.30954	5.2404		1.3 × 10-4	9.1 × 10-5	0.747569		5.60623	5.21566	5.42193	6.37834	5.43506	5.37013		0.00867233	0.00867233	0.68918		IV
AT4G25810	XTH23, XTR6, xyloglucan endotransglycosylase 6		12.1049	13.4514	13.1797	8.75915	7.96796	7.89699		0.0243107	0.0243107	0.67554		9.1059	8.29734	8.49635	8.26805	7.5875	7.64947		0.0243107	0.048557	0.688445
AT5G42930	alpha/beta-Hydrolases superfamily protein		7.6391	7.53971	7.76356	8.57913	6.96516	6.8641		0.00493637	0.00487203	0.688151		7.99848	6.73807	6.896	7.73867	6.23885	6.34114		0.00493637	0.00487203	0.688151		IV
AT3G51990	Protein kinase superfamily protein		5.85924	6.02927	5.90085	6.81533	6.09523	6.17247		0.00210064	0.00227691	0.41723		5.94151	5.90689	5.98046	6.83267	6.18438	6.23328		0.000511464	0.00210064	0.687072		IV
AT2G42560	late embryogenesis abundant domain-containing protein / LEA domain-containing protein		4.79762	4.85768	5.36057	9.72401	4.99269	4.80087		0.00116652	0.00116652	0.360941		5.14286	4.88973	4.99699	12.8368	7.03054	6.87135		0.00118231	0.0011705	0.685634		IV
AT1G02670	P-loop containing nucleoside triphosphate hydrolases superfamily protein		7.29263	8.7237	8.50998	8.15499	6.71099	7.01563		0.00328562	0.00328562	0.111503		6.80853	7.02179	7.21689	7.88784	6.80998	6.73028		0.0204033	0.00588365	0.682779
AT5G59320	LTP3, lipid transfer protein 3		5.96642	5.12287	5.03754	13.7212	7.35224	7.00735		0.0013794	4.8 × 10-4	0.68145		7.74568	5.6405	5.1963	15.0258	12.3522	12.2631		3.5 × 10-4	4.8 × 10-4	0.68145		IV
AT1G21000	PLATZ transcription factor family protein		12.6425	12.5903	12.4361	13.7898	12.7364	12.503		0.00173679	0.00262281	0.354354		11.7983	11.9042	11.9139	13.7662	12.7437	12.6526		0.0025294	0.0025294	0.680549		IV
AT1G08590	Leucine-rich receptor-like protein kinase family protein		7.50448	6.76654	7.22186	5.98509	5.31108	5.37028		0.0285687	0.0210631	0.743309		9.3539	9.00546	9.04982	7.36588	6.34093	6.45899		0.00324038	0.0242783	0.679502
AT3G27250	unknown protein; BEST Arabidopsis thaliana protein match is: unknown protein (TAIR:AT5G40800.1); Has 104 Blast hits to 104 proteins in 13 species: Archae - 0; Bacteria - 0; Metazoa - 0; Fungi - 0; Plants - 104; Viruses - 0; Other Eukaryotes - 0 (source: NCBI BLink).		5.5512	5.09035	5.322	9.473	5.72889	5.50233		0.00305926	0.00305926	0.730838		6.97688	5.20799	5.13459	9.61238	6.78026	6.89138		0.000508242	1.0 × 10-4	0.677		IV
AT3G55880	SUE4, Alpha/beta hydrolase related protein		9.71462	10.1709	9.41593	11.5234	10.0167	9.85365		0.00185258	0.00185258	0.27362		9.01853	9.44023	9.23308	11.7467	10.5132	10.405		0.0170063	0.00185258	0.672245		IV
AT1G52990	thioredoxin family protein		7.18873	6.50693	6.4256	8.40395	7.10994	6.99391		0.0176245	0.0104037	0.769237		6.56966	6.32838	6.11275	7.45546	6.75634	6.68286		0.0176245	0.0176245	0.671918		IV
AT5G43780	APS4, Pseudouridine synthase/archaeosine transglycosylase-like family protein		13.8719	13.0974	13.1239	14.2594	13.145	13.0083		1.3 × 10-4	1.8 × 10-4	0.15526		13.9549	13.7485	13.556	14.3169	13.3524	13.2552		0.0101411	0.0101411	0.671413
AT3G01350	Major facilitator superfamily protein		8.07149	7.59894	7.56354	8.6116	7.27773	7.30242		0.0139079	0.0139079	0.939795		8.13948	8.03212	7.86749	8.90124	7.63566	7.54839		1.6 × 10-4	0.00303534	0.66809
AT3G01650	RGLG1, RING domain ligase1		10.5036	10.5292	10.6193	11.8296	10.5912	10.4034		0.00464331	0.00464331	0.132125		10.3035	10.3416	10.2412	11.9438	11.2567	11.2086		0.028689	0.028689	0.667915		IV
AT2G25940	ALPHA-VPE, ALPHAVPE, alpha-vacuolar processing enzyme		7.31976	6.84309	6.90887	8.29349	7.2116	7.25529		0.0028576	0.00357515	0.727347		7.64529	7.53021	7.05012	8.94927	7.96246	8.07951		0.00835739	0.015404	0.66621		IV
AT2G14210	AGL44, ANR1, AGAMOUS-like 44		5.62383	5.11354	5.10219	6.86702	5.48001	5.06825		0.0250904	0.0181121	0.192102		5.1168	5.09068	4.7225	5.95481	5.11608	5.24353		0.0181121	0.0296237	0.664549		IV
AT1G08340	Rho GTPase activating protein with PAK-box/P21-Rho-binding domain		6.55587	6.14236	6.18798	6.73259	5.99939	6.05362		0.00746491	0.00675442	0.647505		6.95145	6.54341	6.58396	6.98603	6.10608	6.17365		0.00675442	0.00746491	0.65747
AT4G37430	CYP81F1, CYP91A2, cytochrome P450, family 91, subfamily A, polypeptide 2		10.2808	9.303	9.61808	12.5435	10.1227	10.2513		0.0016764	0.0016764	0.631262		9.65719	9.46042	10.1727	12.4899	10.3178	10.3881		0.0117752	0.0117752	0.657349		IV
AT1G63057	unknown protein; FUNCTIONS IN: molecular_function unknown; INVOLVED IN: biological_process unknown; LOCATED IN: endomembrane system; BEST Arabidopsis thaliana protein match is: unknown protein (TAIR:AT1G63055.1); Has 30201 Blast hits to 17322 proteins in 780 species: Archae - 12; Bacteria - 1396; Metazoa - 17338; Fungi - 3422; Plants - 5037; Viruses - 0; Other Eukaryotes - 2996 (source: NCBI BLin…		6.46036	5.29052	5.41397	6.82187	5.3159	5.21101		0.018703	0.0167907	0.65509		6.40551	5.30992	5.38554	6.10574	5.32003	5.42357		0.0208807	0.0167907	0.65509
AT1G07440	NAD(P)-binding Rossmann-fold superfamily protein		11.7861	10.7552	11.1775	11.3152	10.0289	10.1529		0.00177102	0.00177102	0.474699		12.3254	11.615	11.5544	11.4056	10.1958	10.1197		0.00823803	0.00955847	0.653327
AT5G14000	anac084, NAC084, NAC domain containing protein 84		9.67752	9.18704	9.0071	8.778	7.91335	7.74075		0.00531334	0.0234358	0.466298		9.74504	9.49194	9.44035	9.15317	8.44254	8.5655		0.0497441	0.0465161	0.651753
AT1G71910	unknown protein; Has 28 Blast hits to 28 proteins in 10 species: Archae - 0; Bacteria - 0; Metazoa - 0; Fungi - 0; Plants - 28; Viruses - 0; Other Eukaryotes - 0 (source: NCBI BLink).		6.71293	6.69406	6.63779	10.4629	7.96376	7.92553		0.00276167	0.00130844	0.93728		7.50222	7.70522	7.6223	10.4257	9.14078	9.01879		0.00130844	0.00130844	0.650986		IV
AT3G10912	CPuORF63, conserved peptide upstream open reading frame 63		9.77436	9.0173	9.21846	13.0392	9.72828	9.46523		3.8 × 10-4	0.00203793	0.572145		10.6979	10.3564	10.3651	11.6853	10.4876	10.3762		0.000998473	0.00604767	0.646089
AT5G09978	PEP7, elicitor peptide 7 precursor		9.00234	7.82111	8.59579	7.79288	6.84943	6.78579		0.00706966	0.00367884	0.674282		10.0426	9.24608	9.12659	7.31763	6.64964	6.51718		0.0311512	0.0210681	0.643247
AT1G52680	late embryogenesis abundant protein-related / LEA protein-related		4.96109	4.72586	4.7294	7.41536	4.59909	4.71164		0.000878279	0.00207756	0.720135		4.61881	4.74323	4.63424	6.64817	4.95274	5.25118		0.0198477	0.0198477	0.64201		IV
AT4G35783	DVL17, RTFL6, ROTUNDIFOLIA like 6		8.5582	8.01851	8.2189	9.17992	7.51067	7.3316		0.00337274	0.0173462	0.652089		6.81964	6.39961	6.32557	8.74333	7.36874	7.50715		0.00641811	0.00641811	0.639725		IV
AT5G43570	Serine protease inhibitor, potato inhibitor I-type family protein		5.64149	5.99501	5.62287	5.95091	5.23487	5.31854		0.0293993	0.0293993	0.514989		6.05034	5.51543	5.38038	6.1956	5.41587	5.25749		0.0457219	0.0293993	0.638864
AT1G80130	Tetratricopeptide repeat (TPR)-like superfamily protein		10.2605	9.22318	8.52716	10.9566	9.62037	9.87905		0.0124128	0.0124128	0.427699		8.89778	7.48533	7.39559	11.99	10.8736	11.0699		0.0252793	0.0432119	0.635904		IV
AT2G18980	Peroxidase superfamily protein		10.8567	10.0952	9.8946	10.1111	8.66545	8.419		0.0158784	0.0158784	0.616942		12.6072	12.1432	11.9912	11.2619	9.75986	9.90407		0.0158784	0.0158784	0.635675
AT2G47810	NF-YB5, nuclear factor Y, subunit B5		4.79973	4.76727	5.29339	6.06281	5.06424	5.02488		0.0204345	0.00806328	0.868715		6.12435	5.3937	5.50901	6.38213	5.45821	5.58501		0.0165403	0.0178082	0.632483
AT4G09990	Protein of unknown function (DUF579)		8.37561	7.50534	8.00517	7.67415	7.04605	6.97794		0.0244794	0.01794	0.733729		9.49748	8.58316	8.9011	8.39919	7.59465	7.47286		0.01794	0.01794	0.632388
AT4G19230	CYP707A1, cytochrome P450, family 707, subfamily A, polypeptide 1		6.70112	6.71782	6.76917	10.1533	7.23921	7.00355		0.000894131	1.8 × 10-4	0.491785		7.26871	6.04713	6.2453	10.1153	7.3679	7.59044		0.00110037	1.7 × 10-4	0.629593		IV
AT4G24220	AWI31, VEP1, NAD(P)-binding Rossmann-fold superfamily protein		8.74853	8.69035	8.97468	9.85182	9.10192	9.17041		3.4 × 10-4	0.00056792	0.0980582		8.69544	8.34408	8.56789	10.4866	9.34704	9.39592		0.00198362	0.00221516	0.627208		IV
AT1G70160	unknown protein; FUNCTIONS IN: molecular_function unknown; INVOLVED IN: biological_process unknown; LOCATED IN: endomembrane system; EXPRESSED IN: 24 plant structures; EXPRESSED DURING: 15 growth stages; BEST Arabidopsis thaliana protein match is: unknown protein (TAIR:AT4G27020.1); Has 108 Blast hits to 108 proteins in 20 species: Archae - 0; Bacteria - 0; Metazoa - 0; Fungi - 0; Plants - 89; Vi…		11.0033	10.4904	10.7191	12.0066	11.3031	11.3169		0.00699807	0.00699807	0.900094		11.6644	11.8268	11.6308	12.9921	12.1102	12.2548		0.0210254	0.0210254	0.625021		IV
AT4G22820	A20/AN1-like zinc finger family protein		12.0172	12.1237	11.9329	14.4178	12.9928	12.734		0.00195621	0.00216569	0.334378		12.3086	12.0763	12.0294	14.769	13.604	13.52		0.00192533	0.00192533	0.621583		IV
AT1G51140	basic helix-loop-helix (bHLH) DNA-binding superfamily protein		9.24114	8.65652	8.69986	14.4643	12.0393	12.1977		0.004523	0.00225413	0.765257		11.9003	10.7594	10.4723	14.5844	13.6354	13.4548		0.0370728	0.00136998	0.621041		IV
AT1G29050	TBL38, TRICHOME BIREFRINGENCE-LIKE 38		10.9871	10.6313	10.3636	11.6872	9.7978	9.66623		0.000620227	1.3 × 10-4	0.283077		10.6302	10.2242	10.3954	11.1449	10.3081	10.2381		0.0012291	0.00703152	0.617913
AT1G24470	ATKCR2, KCR2, beta-ketoacyl reductase 2		5.55623	5.81471	6.13675	8.08372	6.07927	6.07886		1.7 × 10-4	1.7 × 10-4	0.997543		6.03736	5.92387	6.24637	8.26939	6.41411	6.35887		1.7 × 10-4	1.5 × 10-4	0.617366		IV
AT1G54100	ALDH7B4, aldehyde dehydrogenase 7B4		13.5996	13.9493	13.7	16.8898	15.3192	15.0459		0.000622951	0.000622951	0.129295		13.7418	13.5449	13.0736	17.132	16.2095	16.2722		0.00420038	0.00229598	0.617272		IV
AT5G23830	MD-2-related lipid recognition domain-containing protein		11.4483	10.8088	11.0074	10.6812	9.50744	9.36359		0.00169804	0.00501998	0.450698		12.2814	11.3911	11.4765	10.881	9.56923	9.39509		0.0113383	0.00561256	0.613198
AT5G02420	unknown protein; Has 90 Blast hits to 90 proteins in 10 species: Archae - 0; Bacteria - 0; Metazoa - 0; Fungi - 0; Plants - 90; Viruses - 0; Other Eukaryotes - 0 (source: NCBI BLink).		8.7499	8.2889	8.24041	9.62636	7.73924	7.64258		0.00201058	0.00201058	0.858856		8.92385	8.61615	8.62305	10.2756	8.61135	8.49514		0.00201058	0.00201058	0.612643
AT3G16990	Haem oxygenase-like, multi-helical		7.73138	7.92106	7.7427	10.2696	8.25005	8.22422		0.00410857	0.00312733	0.953427		8.16855	8.39638	8.35799	10.2965	8.7933	9.26648		0.0384376	0.00312733	0.610985		IV
AT2G12400	unknown protein; FUNCTIONS IN: molecular_function unknown; INVOLVED IN: biological_process unknown; LOCATED IN: endomembrane system; EXPRESSED IN: 25 plant structures; EXPRESSED DURING: 13 growth stages; BEST Arabidopsis thaliana protein match is: unknown protein (TAIR:AT2G25270.1); Has 177 Blast hits to 172 proteins in 23 species: Archae - 0; Bacteria - 2; Metazoa - 3; Fungi - 0; Plants - 164; V…		8.67723	8.2513	8.30857	9.94935	8.69073	8.67072		0.000763822	0.000521395	0.879433		8.9812	8.41144	8.53735	10.4515	9.28093	9.19423		0.00109203	4.1 × 10-4	0.610522		IV
AT3G23000	ATSR2, ATSRPK1, CIPK7, PKS7, SnRK3.10, CBL-interacting protein kinase 7		6.19407	6.63011	6.78267	8.90811	8.11207	8.03831		0.0258662	0.0258662	0.720277		6.89667	7.16478	7.41623	9.64453	8.69531	8.77176		0.0258662	0.0258662	0.609264		IV
AT3G05936	unknown protein; FUNCTIONS IN: molecular_function unknown; INVOLVED IN: biological_process unknown; LOCATED IN: cellular_component unknown; Has 30201 Blast hits to 17322 proteins in 780 species: Archae - 12; Bacteria - 1396; Metazoa - 17338; Fungi - 3422; Plants - 5037; Viruses - 0; Other Eukaryotes - 2996 (source: NCBI BLink).		8.51187	7.81614	8.43451	10.403	9.32924	9.21452		0.00376369	0.00483074	0.608217		8.39956	8.08979	8.0432	9.75939	8.3978	8.45378		9.2 × 10-5	4.3 × 10-4	0.608217		IV
AT4G15380	CYP705A4, cytochrome P450, family 705, subfamily A, polypeptide 4		7.91778	7.10931	7.21494	6.93122	5.94037	5.91282		0.0253155	0.00893557	0.904544		8.43972	8.35103	8.07862	7.43277	6.78012	6.63623		0.049834	0.0282579	0.606326
AT3G11050	ATFER2, FER2, ferritin 2		7.10252	6.99856	6.60969	8.06245	7.09987	7.12848		0.00490237	0.00743825	0.858961		7.47286	7.34768	7.07683	8.69038	7.81101	7.62835		0.0197681	0.0080324	0.601629		IV
AT1G62560	FMO GS-OX3, flavin-monooxygenase glucosinolate S-oxygenase 3		10.4603	9.48252	10.0039	12.9805	11.6293	11.9003		0.00148861	0.00148861	0.0853081		12.9277	11.6869	11.85	12.1527	10.7921	10.9505		0.0160011	0.00148861	0.59882		IV
AT5G38030	MATE efflux family protein		9.16078	8.29352	8.44744	10.8822	9.50066	9.20471		0.00166958	0.00474623	0.377431		11.366	10.5099	10.5187	11.8217	11.033	10.8779		0.0150615	0.0118614	0.595958
AT1G73260	ATKTI1, KTI1, kunitz trypsin inhibitor 1		11.6295	11.4489	11.2442	12.3715	10.6122	10.3968		0.00382224	0.00402407	0.341396		11.9985	11.5859	10.8095	12.8038	11.1183	11.3549		0.0103125	0.0220943	0.594465
AT3G43440	JAZ11, TIFY3A, jasmonate-zim-domain protein 11		9.51393	9.58649	9.46538	10.9287	9.3806	9.51436		0.0014233	0.000862822	0.363886		9.32933	9.50184	9.40682	10.7034	9.70858	9.64579		0.00119368	0.0016974	0.590467		IV
AT2G32300	UCC1, uclacyanin 1		9.55938	8.02521	9.2454	9.83448	8.34691	8.1148		0.0336836	0.00255234	0.588821		11.3616	10.3895	10.4546	11.5425	10.4878	10.7506		0.0346922	0.040913	0.588821
AT1G07540	TRFL2, TRF-like 2		4.93762	4.83908	4.90533	5.77916	5.04879	4.95963		0.00829735	0.0314939	0.73863		5.09926	4.93629	5.01298	5.82872	5.07841	4.93482		0.0255821	0.00829735	0.587482		IV
AT1G23070	Protein of unknown function (DUF300)		4.82343	5.04029	5.03148	8.66941	5.21372	5.18375		2.5 × 10-4	2.5 × 10-4	0.979037		4.97124	4.85827	4.80576	7.62065	5.62598	5.47817		0.000881445	0.000864293	0.585853		IV
AT1G53100	Core-2/I-branching beta-1,6-N-acetylglucosaminyltransferase family protein		6.24896	5.76895	5.86931	8.72689	6.46337	6.68402		1.2 × 10-4	0.0134112	0.585159		6.98179	6.82186	6.345	10.2181	8.93919	9.08707		0.0107392	0.00779135	0.585159		IV
AT3G09910	ATRAB18C, ATRABC2B, RABC2b, RAB GTPase homolog C2B		8.36948	8.23481	8.29654	12.5444	10.4131	10.46		4.1 × 10-4	4.1 × 10-4	0.77151		9.09018	8.43429	8.13247	12.0375	10.1034	10.3564		0.00528359	0.000745405	0.583677		IV
AT5G44310	Late embryogenesis abundant protein (LEA) family protein		5.48486	5.19766	5.35931	10.6417	5.41501	5.48887		2.3 × 10-5	6.2 × 10-5	0.789078		5.21909	5.32144	5.15022	10.3076	5.46801	5.23165		6.2 × 10-5	6.2 × 10-5	0.576402		IV
AT3G52820	ATPAP22, PAP22, purple acid phosphatase 22		5.60309	5.13922	5.33956	6.65045	5.81855	5.77422		0.0174802	0.0174802	0.793666		6.50053	5.8581	5.83919	8.27195	5.68929	5.9276		0.017951	0.0174802	0.575634		IV
AT1G65840	ATPAO4, PAO4, polyamine oxidase 4		11.3543	11.4495	11.3725	11.4849	10.6232	10.4971		0.00629374	0.00629374	0.223427		11.5298	11.3295	11.4625	11.3953	10.681	10.6056		0.0143972	0.00454503	0.567618
AT3G23870	Protein of unknown function (DUF803)		7.79978	7.38963	7.6196	8.32428	7.2588	7.28773		0.012769	0.00175785	0.893952		8.76533	7.93343	8.14495	8.42472	7.38937	7.31154		0.00108674	0.00108674	0.567465
AT3G17950	unknown protein; FUNCTIONS IN: molecular_function unknown; INVOLVED IN: biological_process unknown; LOCATED IN: chloroplast; EXPRESSED IN: 17 plant structures; EXPRESSED DURING: 10 growth stages; Has 63 Blast hits to 63 proteins in 12 species: Archae - 0; Bacteria - 0; Metazoa - 0; Fungi - 0; Plants - 63; Viruses - 0; Other Eukaryotes - 0 (source: NCBI BLink).		10.3022	10.1843	10.2929	11.0426	10.1988	10.3344		0.00255633	0.00203056	0.204573		10.5966	10.5372	10.2928	11.7376	10.8737	10.9909		0.00712716	2.1 × 10-4	0.56662		IV
AT1G11170	Protein of unknown function (DUF707)		7.98892	7.39782	7.51169	10.2541	8.1332	8.07472		2.9 × 10-4	0.000620684	0.763929		8.30458	7.80647	7.78494	10.4572	9.2303	9.30196		0.000620684	2.9 × 10-4	0.565223		IV
AT5G01300	PEBP (phosphatidylethanolamine-binding protein) family protein		5.74722	5.68922	5.49698	12.2135	6.93225	6.87006		3.8 × 10-4	3.7 × 10-4	0.904488		6.15949	5.96707	5.36497	13.3388	9.23891	9.419		6.5 × 10-6	1.6 × 10-4	0.563583		IV
AT5G50240	PIMT2, protein-l-isoaspartate methyltransferase 2		8.61266	8.43565	8.57396	10.5205	9.42158	9.41305		0.0189962	0.00889998	0.976288		9.50296	8.97567	8.71424	11.7655	10.4872	10.3732		0.000640101	0.0012209	0.560458		IV
AT5G15190	unknown protein; FUNCTIONS IN: molecular_function unknown; INVOLVED IN: biological_process unknown; LOCATED IN: chloroplast; EXPRESSED IN: 17 plant structures; EXPRESSED DURING: LP.04 four leaves visible, 4 anthesis, petal differentiation and expansion stage, E expanded cotyledon stage, D bilateral stage; Has 7 Blast hits to 7 proteins in 3 species: Archae - 0; Bacteria - 0; Metazoa - 0; Fungi - …		8.16266	9.44413	9.08233	12.5287	9.43536	9.24972		0.00388804	0.00388804	0.760853		8.27276	8.02043	7.58875	11.7321	9.44882	9.31756		0.000665492	0.000665492	0.559491		IV
AT5G05870	UGT76C1, UDP-glucosyl transferase 76C1		9.11706	8.91457	9.15711	10.4181	9.35327	9.24218		0.0089355	0.0029919	0.630615		8.9996	8.64476	8.67848	10.0096	9.23632	9.10284		0.0089355	0.00935259	0.559149		IV
AT1G22740	ATRABG3B, RAB7, RAB75, RABG3B, RAB GTPase homolog G3B		11.2779	11.6727	11.8803	9.68258	9.07388	8.90318		0.0216633	0.0152434	0.29428		10.6859	10.6425	10.2064	9.97268	9.37933	9.25635		0.025478	0.023829	0.557858
AT1G69260	AFP1, ABI five binding protein		6.21426	6.60583	6.53082	14.3145	10.7018	10.6104		0.0320273	0.0320273	0.945266		8.65473	7.60033	7.51123	14.2089	12.587	12.4734		0.000820882	0.000820882	0.557597		IV
AT5G62040	PEBP (phosphatidylethanolamine-binding protein) family protein		6.16573	5.85101	6.36925	11.6674	8.4372	8.60937		0.00497358	0.00497358	0.728765		7.10109	7.40285	7.54055	11.3719	9.85024	9.90189		0.00508032	0.00508032	0.556051		IV
AT4G23680	Polyketide cyclase/dehydrase and lipid transport superfamily protein		12.4014	11.7123	11.7536	14.3298	12.8588	12.8531		0.0218192	0.0093435	0.979876		13.1099	12.5588	12.5397	15.1233	13.8597	14.1647		0.0269625	0.0269625	0.555957		IV
AT2G22821	other RNA		8.54081	8.42152	8.22655	8.15796	7.28588	7.49862		0.028052	0.0167358	0.469601		7.87059	7.7687	7.26775	7.60237	6.63594	6.70139		0.0167358	0.0167358	0.55503
AT3G03480	CHAT, acetyl CoA:(Z)-3-hexen-1-ol acetyltransferase		8.96347	5.96726	6.73276	12.8459	9.78073	9.9513		0.000749791	0.00151204	0.550389		7.41413	5.90988	5.84432	10.9782	7.89208	7.68901		0.00120298	0.000645734	0.550389		IV
AT5G24950	CYP71A15, cytochrome P450, family 71, subfamily A, polypeptide 15		5.14098	4.92168	4.8922	5.82698	4.77829	4.8153		0.0201282	0.0179418	0.817729		5.24762	5.06385	5.1338	7.67497	5.18027	4.99428		0.00490855	0.00490855	0.549797		IV
AT3G63120	CYCP1;1, cyclin p1;1		11.4607	11.8762	11.9275	12.1978	11.1793	11.1296		0.003311	0.00960081	0.790353		11.2861	11.0208	11.2154	12.3054	11.3991	11.2428		0.0120772	0.00328412	0.546938		IV
AT5G13760	Plasma-membrane choline transporter family protein		9.96563	10.2245	10.0724	10.8865	9.71254	9.61467		0.0100267	0.0100267	0.661945		8.91195	9.03841	9.15276	9.97164	8.93346	8.86585		0.0100267	0.0100267	0.545271		IV
AT5G53730	Late embryogenesis abundant (LEA) hydroxyproline-rich glycoprotein family		9.5359	8.84603	9.08838	10.2884	9.21969	9.39083		0.00309022	0.00309022	0.44671		10.0952	10.1621	10.2561	11.1001	9.85665	9.73984		0.00253683	0.0011217	0.544362
AT3G57540	Remorin family protein		8.75436	8.79505	8.38838	11.934	9.59627	9.63396		0.00582699	0.0136834	0.946849		9.78847	9.66449	9.41168	11.5219	10.8809	10.8585		0.00464973	0.00464973	0.543757		IV
AT5G43770	proline-rich family protein		4.70604	5.27712	5.1785	7.78187	5.23309	5.11471		0.00131232	0.00287853	0.740901		5.12869	4.94072	4.91178	7.56609	5.17859	5.2896		0.000782206	0.000782206	0.542468		IV
AT1G60610	SBP (S-ribonuclease binding protein) family protein		10.4365	10.3847	10.1589	11.761	10.6091	10.6558		0.000748057	0.000748057	0.542065		10.5756	10.6856	10.4508	11.8563	10.9849	10.9116		0.00382856	0.00138363	0.542065		IV
AT4G34860	Plant neutral invertase family protein		9.49474	9.62896	9.41638	11.3079	9.83433	9.90149		0.00403634	0.00786365	0.875325		9.56473	9.58013	9.35407	12.3219	11.5589	11.4422		0.00447412	0.00403634	0.540382		IV
AT5G04010	F-box family protein		4.98972	5.09937	5.28245	7.93931	5.2837	5.51161		0.00160594	0.00112469	0.533748		4.82223	5.03737	4.83299	8.69899	5.4081	5.62435		0.00144726	2.3 × 10-4	0.537987		IV
AT5G54585	unknown protein; Has 30201 Blast hits to 17322 proteins in 780 species: Archae - 12; Bacteria - 1396; Metazoa - 17338; Fungi - 3422; Plants - 5037; Viruses - 0; Other Eukaryotes - 2996 (source: NCBI BLink).		6.87823	6.34906	6.79233	9.87366	8.59816	8.44584		0.0148016	0.0106903	0.727683		5.71484	5.96731	5.7087	8.10674	6.77004	6.61034		0.00618094	0.00618094	0.537982		IV
AT1G32560	Late embryogenesis abundant protein, group 1 protein		4.87968	4.90251	4.83956	9.74206	5.78518	5.8815		0.00177469	0.0021198	0.872072		5.21077	4.80064	4.98005	8.26325	6.05054	5.82223		0.00244619	0.00177469	0.536356		IV
AT2G40170	ATEM6, EM6, GEA6, Stress induced protein		4.88386	4.8233	5.01555	7.97968	4.79948	4.83261		5.7 × 10-5	1.6 × 10-4	0.853771		4.58437	4.7146	4.81953	9.43491	5.67329	5.95282		3.4 × 10-4	0.000825882	0.534742		IV
AT1G14700	ATPAP3, PAP3, purple acid phosphatase 3		8.16423	7.25079	7.61811	8.41312	7.44785	7.41594		0.0155557	0.0294575	0.906078		8.29937	7.99315	8.01603	7.67011	6.68251	6.51796		0.0289502	0.0155557	0.533826
AT4G13420	ATHAK5, HAK5, high affinity K+ transporter 5		9.98239	8.36619	8.08876	8.52241	6.02671	5.66596		0.00176134	0.00537604	0.499445		9.09558	8.39671	8.055	6.85738	5.25827	5.435		0.00537604	0.00537604	0.533143
AT1G62710	BETA-VPE, BETAVPE, beta vacuolar processing enzyme		8.4275	8.07165	8.31596	12.0732	10.2063	10.3685		1.6 × 10-4	0.00196592	0.436275		8.0928	7.34374	7.05521	11.5015	10.0559	9.93273		0.00196592	0.00207432	0.533117		IV
AT2G20560	DNAJ heat shock family protein		5.56323	6.29755	5.87081	8.29967	7.5702	7.32304		0.0337243	0.0337243	0.316776		5.76648	5.50215	5.54369	7.68065	6.70928	6.80892		0.0128849	0.00811948	0.532803		IV
AT5G27670	HTA7, histone H2A 7		11.8552	12.0732	12.0357	12.6493	11.9525	11.959		0.021543	0.00739965	0.968504		12.5419	12.446	12.559	13.1207	12.401	12.4763		0.00739965	0.00739965	0.53232
AT3G57780	BEST Arabidopsis thaliana protein match is: nucleolar protein gar2-related (TAIR:AT2G42320.2); Has 3163 Blast hits to 2460 proteins in 357 species: Archae - 16; Bacteria - 291; Metazoa - 841; Fungi - 335; Plants - 248; Viruses - 72; Other Eukaryotes - 1360 (source: NCBI BLink).		11.0391	11.2822	11.3387	10.6269	9.49503	9.75534		0.00846811	0.00309849	0.329062		10.1165	9.98119	9.9995	10.5848	9.6959	9.88538		0.0382352	0.00736517	0.529524
AT5G37300	WSD1, O-acyltransferase (WSD1-like) family protein		5.84674	5.50241	5.37609	8.832	5.91578	6.25708		0.00579089	0.00313208	0.526562		5.57983	5.39789	5.4917	8.48035	7.18884	7.30592		0.00579089	0.00579089	0.526562		IV
AT1G78850	D-mannose binding lectin protein with Apple-like carbohydrate-binding domain		12.802	13.1638	12.8619	13.6885	12.5258	12.0707		0.043165	0.00433572	0.258881		12.8002	12.4563	12.4876	14.5688	13.0502	12.8559		0.00829361	0.000638399	0.523732		IV
AT5G40382	Cytochrome c oxidase subunit Vc family protein		5.42149	5.42055	5.46262	6.31947	4.95515	4.95766		0.00476008	0.00188822	0.994724		5.33398	4.99847	4.85759	7.08112	5.06623	5.23133		0.00188822	0.00188822	0.523139		IV
AT3G24500	ATMBF1C, MBF1C, multiprotein bridging factor 1C		10.1639	11.3556	10.9071	12.9589	11.5738	11.4366		0.00328858	0.0134994	0.654086		10.1766	10.1203	10.084	12.1897	11.1221	11.3139		0.0138341	0.00328858	0.52111		IV
AT1G07260	UGT71C3, UDP-glucosyl transferase 71C3		9.68858	9.00958	8.9766	9.30735	8.61025	8.34229		0.0437898	2.0 × 10-5	0.309788		9.78953	9.13767	9.01877	10.1916	9.35336	9.4508		0.00257041	0.00722501	0.520913
AT5G06755	unknown protein; FUNCTIONS IN: molecular_function unknown; INVOLVED IN: biological_process unknown; LOCATED IN: cellular_component unknown; Has 0 Blast hits to 0 proteins in 0 species (source: NCBI BLink).		4.84173	4.91883	4.84291	7.26727	4.81653	4.89921		0.0042824	0.0025322	0.857542		4.78293	4.91162	4.8247	7.37801	5.28977	5.12747		0.0025322	0.0025322	0.519506		IV
AT4G14060	Polyketide cyclase/dehydrase and lipid transport superfamily protein		10.3533	8.85413	8.89195	10.726	9.40053	9.17836		0.00946238	0.00321441	0.519295		11.8048	11.0138	10.7748	12.4737	11.2724	11.1233		0.00321441	0.00323602	0.519295
AT1G61740	Sulfite exporter TauE/SafE family protein		8.10682	8.1618	7.89274	8.42623	7.44747	7.44322		0.00954679	0.00954679	0.983548		8.02271	7.16888	7.4496	8.35481	7.23617	7.37223		0.00954679	0.00765002	0.519004		IV
AT4G14819	Protein of unknown function (DUF1677)		5.27907	5.09293	5.19142	9.16693	7.2103	7.53333		0.00617856	0.00124982	0.364996		5.96554	6.20656	6.37261	9.35383	7.3465	7.16099		0.00263977	0.00124982	0.517162		IV
AT4G06536	SPla/RYanodine receptor (SPRY) domain-containing protein		8.89509	7.25819	7.99567	11.3628	9.14099	9.04736		0.00517107	0.00517107	0.848198		9.06041	8.52629	8.31152	9.6861	8.49451	8.56811		0.00457826	0.00516547	0.513866		IV
AT1G50930	unknown protein; BEST Arabidopsis thaliana protein match is: unknown protein (TAIR:AT3G20557.1); Has 215 Blast hits to 213 proteins in 63 species: Archae - 0; Bacteria - 2; Metazoa - 83; Fungi - 10; Plants - 45; Viruses - 5; Other Eukaryotes - 70 (source: NCBI BLink).		5.9738	5.3429	5.98189	6.72801	5.29416	5.33929		0.00243485	0.00248352	0.838432		6.85797	6.15403	6.22329	7.92461	5.4861	5.70852		0.00243485	0.00248352	0.510355
AT4G12350	AtMYB42, MYB42, myb domain protein 42		5.54521	5.46277	5.40092	6.97911	5.82645	5.71414		2.9 × 10-4	2.9 × 10-4	0.0888032		5.88712	5.68216	5.81777	7.19603	5.95173	6.11689		0.00233553	0.00513813	0.510121		IV
AT4G32920	glycine-rich protein		9.89669	10.5781	10.1021	12.5065	10.8301	10.8122		3.6 × 10-5	1.1 × 10-4	0.818514		10.7587	10.9096	10.9978	13.2463	11.7146	11.5815		0.00154042	1.1 × 10-4	0.508018		IV
AT1G53560	Ribosomal protein L18ae family		12.1719	11.9968	11.9567	13.5363	12.2712	12.2282		0.0113583	0.0113583	0.893908		11.8698	11.5817	11.3413	12.2446	11.4735	11.5809		0.0113583	0.0103453	0.507607		IV
AT2G30930	unknown protein; FUNCTIONS IN: molecular_function unknown; INVOLVED IN: biological_process unknown; LOCATED IN: chloroplast, plasma membrane, membrane; EXPRESSED IN: 24 plant structures; EXPRESSED DURING: 14 growth stages; BEST Arabidopsis thaliana protein match is: unknown protein (TAIR:AT1G06540.1); Has 194 Blast hits to 176 proteins in 78 species: Archae - 0; Bacteria - 101; Metazoa - 15; Fung…		14.0055	14.4762	14.4795	11.494	10.2128	9.77397		0.00846047	0.0011111	0.0796615		12.7493	12.171	12.2632	11.3348	10.4577	10.2561		0.0243889	0.00993744	0.50553
AT5G43840	AT-HSFA6A, HSFA6A, heat shock transcription factor A6A		5.3719	5.07411	5.15941	10.1286	5.29444	5.48389		2.1 × 10-5	2.1 × 10-5	0.404854		5.31191	5.0871	5.17914	9.66093	7.06279	7.2161		4.2 × 10-4	2.3 × 10-5	0.50287		IV
AT5G28010	Polyketide cyclase/dehydrase and lipid transport superfamily protein		7.60045	7.70578	7.86446	7.60694	6.33007	6.46679		0.00881477	0.0116763	0.286422		7.84055	7.39188	7.71468	8.27893	6.86037	6.9341		0.00231543	0.00231543	0.502077
AT3G11410	AHG3, ATPP2CA, PP2CA, protein phosphatase 2CA		11.4824	11.0103	11.0183	15.366	12.3665	12.4444		0.0131277	0.012522	0.934069		12.3562	11.181	10.9344	15.5334	14.5663	14.5		3.5 × 10-4	3.5 × 10-4	0.49975		IV
AT5G27150	AT-NHX1, ATNHX, ATNHX1, NHX1, Na+/H+ exchanger 1		11.5956	11.1648	11.3191	13.5203	12.6156	12.3922		0.0120427	0.0140314	0.48396		12.5263	12.1916	12.2243	13.3459	12.5762	12.6392		0.00765099	0.00739542	0.496851		IV
AT3G15350	Core-2/I-branching beta-1,6-N-acetylglucosaminyltransferase family protein		9.15524	9.56373	9.54419	11.6718	10.2358	10.2589		0.00423364	0.00423364	0.917372		9.73486	9.54635	9.72533	12.169	11.4535	11.5718		0.0146892	0.0150691	0.495875		IV
AT4G18980	AtS40-3, AtS40-3		6.07407	7.00398	6.52345	10.352	6.48102	6.37264		0.00163261	0.0012668	0.809856		5.99886	5.74961	5.54587	10.5622	7.72956	7.43433		0.00525427	0.000901633	0.494983		IV
AT1G71960	ABCG25, ATABCG25, ATP-binding casette family G25		6.85792	7.05639	6.46589	9.30008	7.54345	7.60115		0.00880616	0.00880616	0.89669		7.72055	7.496	7.24386	8.84707	8.04158	7.94243		0.00309449	0.00309449	0.49378		IV
AT2G18370	Bifunctional inhibitor/lipid-transfer protein/seed storage 2S albumin superfamily protein		10.0761	9.23846	9.13011	10.8821	9.64843	9.38055		0.0115719	0.0223054	0.492721		11.0692	10.8512	10.4312	12.9786	11.8977	12.1436		0.018448	0.0338031	0.492721		IV
AT2G19810	CCCH-type zinc finger family protein		10.918	9.74289	11.9308	13.9693	11.6664	11.8025		0.00211178	0.00351999	0.681239		11.0981	11.2184	10.774	13.9725	13.0077	13.1877		0.0112855	0.0169055	0.492073		IV
AT1G73780	Bifunctional inhibitor/lipid-transfer protein/seed storage 2S albumin superfamily protein		6.22866	5.85798	5.90471	6.58175	5.44632	5.5874		0.00101099	0.00101099	0.28406		7.52416	6.80721	7.35576	6.94004	5.88877	6.02245		0.00101099	0.00583619	0.489801
AT4G30170	Peroxidase family protein		14.0854	13.0372	12.9611	11.3266	9.77079	9.43167		0.0160955	0.0160955	0.488722		14.064	13.6824	13.5106	12.1295	10.7032	11.0288		0.0160955	0.0210494	0.488722
AT5G04120	Phosphoglycerate mutase family protein		6.73027	5.46628	5.31471	7.74116	5.19431	5.0979		9.2 × 10-5	4.9 × 10-5	0.376467		7.92621	5.96013	6.93128	7.90562	5.18403	5.3028		0.00539658	0.00539658	0.481509
AT4G23450	RING/U-box superfamily protein		8.4876	8.40996	8.17295	10.8485	8.90142	8.81026		0.00176655	0.00250564	0.756916		9.10292	9.1148	8.89434	11.1876	9.82585	9.58757		0.00250564	0.00250564	0.477273		IV
AT3G54680	proteophosphoglycan-related		10.8713	11.0014	10.8558	13.1413	12.0072	11.9269		0.00337348	0.00342188	0.722206		11.3937	11.2178	11.2706	13.557	12.809	12.8829		0.00342188	0.00342188	0.476344		IV
AT3G30460	RING/U-box superfamily protein		7.14646	7.21135	6.99721	8.7304	6.95289	7.10905		4.6 × 10-4	1.5 × 10-4	0.340443		7.59063	6.59424	6.72602	8.90526	7.63081	7.74642		0.00104082	4.6 × 10-4	0.475737		IV
AT3G01190	Peroxidase superfamily protein		12.6973	11.7245	11.9702	11.5865	10.6545	10.1722		0.0495602	0.0337244	0.323423		13.4834	13.322	13.282	12.3568	11.2602	11.5851		0.0495602	0.0495602	0.4699
AT1G16850	unknown protein; FUNCTIONS IN: molecular_function unknown; INVOLVED IN: response to salt stress; LOCATED IN: endomembrane system; EXPRESSED IN: leaf apex, leaf whorl, male gametophyte, flower, leaf; EXPRESSED DURING: LP.06 six leaves visible, LP.04 four leaves visible, LP.10 ten leaves visible, petal differentiation and expansion stage, LP.08 eight leaves visible; BEST Arabidopsis thaliana protei…		9.06091	9.05164	8.86212	13.7204	11.2782	11.2235		3.5 × 10-4	4.1 × 10-4	0.838216		10.0925	8.37765	8.22524	16.1185	13.3843	13.7224		0.00191951	3.5 × 10-4	0.468633		IV
AT5G43260	chaperone protein dnaJ-related		12.4154	12.3598	12.2111	14.0294	13.2092	13.0612		0.0214755	0.0126814	0.462834		11.8736	11.784	11.6419	13.7033	12.9572	12.8514		0.0319188	0.0148777	0.462834		IV
AT5G06730	Peroxidase superfamily protein		7.96973	7.27268	6.56073	7.63843	6.38009	6.28059		0.0217802	0.00278785	0.7843		7.82266	7.48916	6.92829	6.82106	5.7983	5.97816		0.0217802	0.0132386	0.459957
AT3G11690	unknown protein; FUNCTIONS IN: molecular_function unknown; INVOLVED IN: biological_process unknown; LOCATED IN: chloroplast; EXPRESSED IN: 24 plant structures; EXPRESSED DURING: 15 growth stages; BEST Arabidopsis thaliana protein match is: unknown protein (TAIR:AT5G06380.1); Has 84 Blast hits to 84 proteins in 12 species: Archae - 0; Bacteria - 0; Metazoa - 0; Fungi - 0; Plants - 84; Viruses - 0;…		12.5706	12.6064	12.6536	14.125	11.778	11.4021		0.00347448	0.00687264	0.608122		10.8705	10.74	10.6823	12.8733	11.7876	11.5914		0.00347448	0.00347448	0.45887		IV
AT2G30550	alpha/beta-Hydrolases superfamily protein		10.2032	10.5968	10.6921	12.3853	10.8229	10.9934		0.00502524	0.00548801	0.457801		10.3459	10.0505	10.3941	12.8072	11.6365	11.8783		0.0133611	0.0355949	0.457801		IV
AT4G30470	NAD(P)-binding Rossmann-fold superfamily protein		6.47461	6.87932	7.05458	10.8898	7.7727	7.38777		0.0358852	0.0256679	0.709221		7.0834	6.64991	6.86844	10.5162	9.61695	9.46642		0.0453523	0.0256679	0.457554		IV
AT1G07040	unknown protein; INVOLVED IN: biological_process unknown; LOCATED IN: chloroplast; EXPRESSED IN: 24 plant structures; EXPRESSED DURING: 14 growth stages; BEST Arabidopsis thaliana protein match is: unknown protein (TAIR:AT1G27030.1); Has 540 Blast hits to 538 proteins in 187 species: Archae - 0; Bacteria - 333; Metazoa - 0; Fungi - 0; Plants - 67; Viruses - 0; Other Eukaryotes - 140 (source: NCBI…		7.63822	7.79483	7.72289	10.3233	9.10455	8.92475		0.00332012	0.00102846	0.426502		8.07406	7.97694	8.01103	10.8217	10.0083	9.82328		0.0402552	0.0268777	0.456838		IV
AT5G47180	Plant VAMP (vesicle-associated membrane protein) family protein		9.90818	10.9157	10.7214	11.0317	10.0396	10.0653		0.00459174	0.00340908	0.889622		9.93828	9.83459	9.79335	11.3727	10.6097	10.5139		0.00171758	0.00171758	0.456113		IV
AT1G26210	ATSOFL1, SOFL1, SOB five-like 1		11.8579	11.7682	11.7289	10.402	8.81994	8.78992		0.0033145	0.0033145	0.891529		10.0719	8.91693	8.82665	9.82344	8.00893	7.72255		0.00342624	2.1 × 10-4	0.455731
AT2G25890	Oleosin family protein		5.03901	5.12794	5.15277	7.85406	5.44829	5.44445		0.00140271	0.000576464	0.982793		5.385	5.31571	5.41734	7.45073	5.4403	5.66341		4.8 × 10-4	4.8 × 10-4	0.455165		IV
AT1G22350	pseudogene, putative UDP-glucose glucosyltransferase, similar to UDP-glucose glucosyltransferase GI:3928543 from (Arabidopsis thaliana); blastp match of 56% identity and 2.1e-151 P-value to GP|19911203|dbj|BAB86928.1||AB070753 glucosyltransferase-10 {Vigna angularis}		9.8447	9.49018	9.43946	11.5415	10.5955	10.5379		0.000991749	0.000991749	0.455128		10.5541	10.4054	10.6043	11.5155	10.5409	10.3543		0.0107376	0.000991749	0.455128		IV
AT2G46300	Late embryogenesis abundant (LEA) hydroxyproline-rich glycoprotein family		6.61526	6.92405	6.78708	8.17949	7.40385	7.54876		0.026636	0.026636	0.53413		6.57258	6.85132	6.34977	8.21897	7.6045	7.48065		0.026636	0.00909941	0.453876		IV
AT4G30830	Protein of unknown function, DUF593		6.28527	5.97322	6.04744	7.53817	6.56843	6.58295		0.013026	0.013026	0.935243		6.39248	6.23238	6.02533	7.54787	6.82923	6.67008		0.0412142	0.013026	0.451747		IV
AT1G68570	Major facilitator superfamily protein		5.98184	6.09054	5.83996	8.14617	6.01447	6.22555		0.00852295	0.00245494	0.658559		6.23991	5.58434	5.60374	8.16345	6.78007	6.94678		0.00501311	0.00501311	0.451515		IV
AT5G35660	Glycine-rich protein family		5.05753	4.80818	5.00897	8.22022	4.87787	4.95418		3.6 × 10-4	3.6 × 10-4	0.64528		4.84473	4.94453	4.68866	10.4257	5.23086	5.45491		0.000578152	0.000578152	0.447524		IV
AT5G42510	Disease resistance-responsive (dirigent-like protein) family protein		10.1419	9.61588	10.2175	10.1737	9.11082	9.04143		0.0135638	0.0135638	0.798481		11.7582	10.6238	11.1324	12.3502	9.28651	9.64967		0.00455147	0.00455147	0.445469
AT5G02170	Transmembrane amino acid transporter family protein		5.47222	5.69227	5.80081	8.40323	6.71433	6.61259		0.0136354	0.0136354	0.742362		5.91916	5.52767	5.29558	5.72651	4.78919	5.00218		0.0136558	0.0136558	0.444796		IV
AT4G37420	Domain of unknown function (DUF23)		5.2483	4.91271	5.05049	6.76653	4.90966	5.12551		0.00299598	0.00249522	0.305974		5.12754	4.8916	5.03035	7.44534	5.22183	5.11664		0.00111263	0.00119114	0.444782		IV
AT5G01670	NAD(P)-linked oxidoreductase superfamily protein		8.17807	8.57075	8.3406	9.66084	8.38031	8.31074		0.0013967	0.00159927	0.554345		7.99241	8.25965	8.1003	10.0724	8.81408	8.92764		0.0013967	0.0034739	0.442791		IV
AT1G17190	ATGSTU26, GSTU26, glutathione S-transferase tau 26		8.13227	7.83022	8.48239	8.90013	8.25077	8.3014		0.015218	0.0330176	0.773648		9.74522	8.84751	9.1602	8.33038	7.13867	7.39513		0.0132187	0.0342498	0.441172
AT3G20620	F-box family protein-related		10.8259	10.7311	10.5623	11.6104	10.7154	10.7332		0.00348205	0.00855096	0.914582		10.8032	10.6272	10.6617	11.4581	10.7489	10.7103		2.0 × 10-4	2.0 × 10-4	0.439582		IV
AT4G13280	ATTPS12, TPS12, terpenoid synthase 12		8.42182	6.42369	6.64483	9.04646	7.54591	7.459		0.00402986	0.00954853	0.771353		9.59497	8.73868	8.28308	9.73328	9.01012	8.82088		0.0374097	0.00954853	0.43935
AT4G33905	Peroxisomal membrane 22 kDa (Mpv17/PMP22) family protein		6.50983	7.98961	7.61518	12.804	9.35498	8.86445		0.00188471	0.0130317	0.585459		6.88721	6.39168	6.56721	13.6309	11.0799	11.2746		0.000665521	0.00106519	0.439147		IV
AT3G22600	Bifunctional inhibitor/lipid-transfer protein/seed storage 2S albumin superfamily protein		10.7681	10.1841	10.0943	13.4923	11.3131	11.1346		0.0303364	0.0303364	0.665342		12.5032	12.0876	11.975	14.985	13.4185	13.6972		0.0437315	0.0437315	0.437258		IV
AT5G39590	TLD-domain containing nucleolar protein		11.1575	11.2311	11.2	12.6158	11.4725	11.329		0.00739546	0.00322348	0.782476		11.6687	11.6548	11.3974	12.862	12.2178	12.169		0.00322348	0.00322348	0.437026		IV
AT3G16430	JAL31, jacalin-related lectin 31		12.4026	11.7603	11.8387	11.9678	10.8099	10.6948		0.00340404	0.0166991	0.695544		13.9878	13.6335	13.4133	12.3042	11.5379	11.3323		0.0241436	0.0166991	0.436101
AT3G63040	unknown protein; FUNCTIONS IN: molecular_function unknown; INVOLVED IN: biological_process unknown; LOCATED IN: endomembrane system; Has 5 Blast hits to 5 proteins in 2 species: Archae - 0; Bacteria - 0; Metazoa - 0; Fungi - 0; Plants - 5; Viruses - 0; Other Eukaryotes - 0 (source: NCBI BLink).		4.7033	4.90767	4.90176	5.75131	4.86145	4.75845		0.00842434	0.00842434	0.433107		4.85979	4.86676	4.87484	5.75576	4.93917	4.85614		0.00368727	0.00368727	0.433107		IV
AT1G69540	AGL94, AGAMOUS-like 94		5.77182	5.42859	5.61192	6.91896	6.24495	6.09734		0.0181556	0.0141421	0.381369		5.60644	5.34186	5.62139	6.99735	5.74279	5.87281		0.0144097	0.0181556	0.432863		IV
AT4G12580	unknown protein; Has 24 Blast hits to 18 proteins in 5 species: Archae - 0; Bacteria - 2; Metazoa - 0; Fungi - 0; Plants - 7; Viruses - 0; Other Eukaryotes - 15 (source: NCBI BLink).		6.52711	6.38398	6.41491	10.5336	7.2469	7.02772		4.6 × 10-4	2.5 × 10-4	0.636963		7.21483	6.87197	6.84524	12.8785	10.0304	10.2966		4.6 × 10-4	2.5 × 10-4	0.431613		IV
AT1G80110	ATPP2-B11, PP2-B11, phloem protein 2-B11		7.9047	9.06621	9.19908	12.0049	10.5234	10.5762		0.00391709	0.00391709	0.856109		8.36873	8.50634	8.39986	11.6886	10.789	10.6385		0.00187034	0.00187034	0.429871		IV
AT1G62570	FMO GS-OX4, flavin-monooxygenase glucosinolate S-oxygenase 4		11.1646	11.2372	11.2692	15.6451	13.0165	12.8762		2.5 × 10-4	3.3 × 10-4	0.641757		13.0593	12.139	11.918	15.8414	13.8939	14.15		0.000649603	0.00102613	0.429607		IV
AT5G47980	HXXXD-type acyl-transferase family protein		7.86114	7.42174	8.34615	6.89647	5.39887	5.4556		0.00285081	0.00285081	0.724151		10.45	9.01229	9.80024	7.34854	5.8137	5.43635		0.0331491	0.00285081	0.429292
AT3G20300	Protein of unknown function (DUF3537)		10.1003	9.77217	9.92598	12.6888	10.5816	10.122		6.2 × 10-5	0.00169882	0.196702		10.032	9.18296	9.367	12.0139	10.3916	10.4953		0.00148645	0.000848949	0.428608		IV
AT1G03790	SOM, Zinc finger C-x8-C-x5-C-x3-H type family protein		5.11986	4.79053	5.47239	9.37179	5.26222	5.32511		6.7 × 10-5	6.7 × 10-5	0.708614		5.27678	4.65315	4.75569	9.85059	6.56651	6.8188		0.00319202	0.00319202	0.428546		IV
AT4G24000	ATCSLG2, CSLG2, cellulose synthase like G2		4.87099	4.84288	5.02647	8.97432	5.9077	5.72749		0.01233	0.00270578	0.909645		6.02009	5.3008	5.26445	11.5657	8.49663	7.93447		0.00696188	0.00270578	0.425817		IV
AT3G63050	unknown protein; BEST Arabidopsis thaliana protein match is: unknown protein (TAIR:AT2G48075.1); Has 30201 Blast hits to 17322 proteins in 780 species: Archae - 12; Bacteria - 1396; Metazoa - 17338; Fungi - 3422; Plants - 5037; Viruses - 0; Other Eukaryotes - 2996 (source: NCBI BLink).		7.47085	7.27298	6.89408	8.98554	8.09041	8.04921		0.0252855	0.00927059	0.858045		7.14509	6.69652	6.66484	8.81576	7.5206	7.70276		0.0103278	0.00927059	0.425408		IV
AT5G60580	RING/U-box superfamily protein		9.7715	9.50362	9.47072	10.6828	9.50294	9.43034		0.00151351	0.00085031	0.425174		9.63475	9.38887	9.11311	10.8104	9.7653	9.87261		0.00176114	0.000586931	0.425174		IV
AT5G23950	Calcium-dependent lipid-binding (CaLB domain) family protein		7.02681	6.56313	6.85752	8.58196	6.4124	6.04644		0.00126338	0.0024831	0.284989		7.01215	6.4291	6.53928	8.51355	7.54494	7.28726		0.0390341	0.0390341	0.421374		IV
AT5G49280	hydroxyproline-rich glycoprotein family protein		9.85938	10.7795	10.2338	11.6882	9.41197	9.41103		0.00741027	0.0151761	0.998695		10.5094	10.2382	10.2369	12.0837	10.1561	10.2527		1.5 × 10-4	1.5 × 10-4	0.420989
AT4G33120	S-adenosyl-L-methionine-dependent methyltransferases superfamily protein		8.48955	6.47326	7.05841	8.81789	7.17974	7.15709		0.00881219	0.00881219	0.938335		8.64757	7.74965	7.43061	9.38351	8.28004	8.54185		0.0258135	0.0258135	0.420605
AT3G27025	unknown protein; Has 25 Blast hits to 25 proteins in 6 species: Archae - 0; Bacteria - 0; Metazoa - 1; Fungi - 0; Plants - 24; Viruses - 0; Other Eukaryotes - 0 (source: NCBI BLink).		5.59888	5.42811	5.3385	9.2616	6.16756	6.63304		0.00664909	0.00273085	0.403705		5.13129	5.41897	5.31375	8.01344	6.11601	6.24564		0.049632	0.049632	0.420202		IV
AT5G25110	CIPK25, SnRK3.25, CBL-interacting protein kinase 25		10.9944	10.3816	10.3948	11.4014	10.1077	10.1116		0.0337962	0.0137465	0.98985		9.73395	9.53026	9.33343	13.0452	9.82795	10.0822		2.2 × 10-4	2.5 × 10-4	0.418441		IV
AT3G05880	RCI2A, Low temperature and salt responsive protein family		10.245	10.0777	10.3224	11.8081	10.3636	10.3789		0.000953936	0.00612831	0.948191		11.2108	10.8373	10.3415	12.0455	11.1634	11.3128		0.00612831	0.000953936	0.4165		IV
AT5G06090	ATGPAT7, GPAT7, glycerol-3-phosphate acyltransferase 7		6.56565	6.45879	5.98659	8.92633	6.60541	6.36039		0.0107728	0.0201171	0.607163		7.24604	7.175	7.03368	9.27269	7.98473	8.43217		0.0404505	0.0404505	0.416395		IV
AT3G59280	TXR1, Protein Transporter, Pam16		10.6388	10.7247	10.528	11.8943	11.2647	11.2333		0.000952939	0.000952939	0.428697		10.9786	10.6716	10.8789	12.6901	11.9199	12.0669		0.0111964	0.0111964	0.41568		IV
AT3G03341	unknown protein; Has 30201 Blast hits to 17322 proteins in 780 species: Archae - 12; Bacteria - 1396; Metazoa - 17338; Fungi - 3422; Plants - 5037; Viruses - 0; Other Eukaryotes - 2996 (source: NCBI BLink).		4.9297	5.11733	5.03373	6.27554	5.06303	4.75743		0.00850337	0.00850337	0.263121		5.05652	4.95428	5.00353	7.18926	6.02694	6.28542		0.0223336	0.00941693	0.412377		IV
AT4G40070	RING/U-box superfamily protein		9.58533	9.61803	9.46904	9.52881	7.48855	7.33928		0.00187124	0.00145488	0.578553		8.24611	7.89408	7.71742	9.28453	7.62396	7.48762		0.0012476	0.000541742	0.406976
AT1G27990	unknown protein; BEST Arabidopsis thaliana protein match is: unknown protein (TAIR:AT5G52420.1); Has 86 Blast hits to 86 proteins in 15 species: Archae - 0; Bacteria - 0; Metazoa - 0; Fungi - 0; Plants - 84; Viruses - 0; Other Eukaryotes - 2 (source: NCBI BLink).		4.86391	5.05144	5.10702	6.09296	5.33898	5.02078		0.0268824	0.00272477	0.265887		5.02316	4.79934	5.30696	6.40078	5.17735	5.02785		0.00272477	0.0027284	0.406424		IV
AT1G22480	Cupredoxin superfamily protein		5.70051	5.56785	5.57819	8.55853	6.1019	6.44246		0.00246853	0.00406819	0.209423		5.99013	5.65154	5.8795	7.39362	6.21548	6.11099		0.00498415	0.00406819	0.406239		IV
AT4G26220	S-adenosyl-L-methionine-dependent methyltransferases superfamily protein		8.67804	8.11088	8.01788	8.9643	8.1428	7.79466		0.00962188	0.00962188	0.1255		9.81138	9.03252	8.78973	8.87396	8.06283	7.8206		0.0247028	0.00962188	0.405334
AT3G29250	NAD(P)-binding Rossmann-fold superfamily protein		10.3853	8.97602	9.97343	10.3891	8.51571	8.41066		0.00073037	0.000734564	0.510131		13.2826	12.001	12.2055	11.0195	8.99251	9.44467		0.00807076	0.00807076	0.404144
AT5G03190	CPUORF47, conserved peptide upstream open reading frame 47		10.3481	10.1645	10.081	12.7573	11.0981	11.1391		0.00980607	0.0141301	0.917688		10.8037	10.3723	10.2265	12.7373	11.5782	11.7534		0.00980607	0.00604357	0.403949		IV
AT5G48010	THAS, THAS1, thalianol synthase 1		8.68525	7.90701	8.48915	10.6955	8.77855	8.43407		0.00370078	0.00787444	0.387484		13.4333	12.9011	13.071	12.1528	10.5854	10.1038		0.0261728	0.012905	0.401992
AT4G30490	AFG1-like ATPase family protein		9.90862	10.8475	10.5502	12.7329	11.3463	11.1072		0.00309136	0.00510878	0.401438		10.3148	10.3211	10.487	12.5542	11.7958	11.6162		0.0441547	0.0099316	0.401438		IV
AT5G13170	SAG29, senescence-associated gene 29		8.76347	6.93209	6.88475	14.4567	8.03998	8.26978		4.8 × 10-4	4.8 × 10-4	0.705627		6.61651	6.3126	5.84448	14.4488	8.56078	7.98177		4.8 × 10-4	4.7 × 10-4	0.39861		IV
AT3G60670	PLATZ transcription factor family protein		6.53509	6.9888	6.89983	8.74711	6.92418	7.4437		0.0175601	0.0200273	0.23995		6.17779	6.50358	6.26023	8.08012	7.19193	7.38333		0.0415052	0.0200273	0.397102		IV
AT5G47530	Auxin-responsive family protein		5.3337	5.10088	5.32955	6.71983	5.29387	5.3729		0.0066046	0.0109594	0.714671		6.16899	5.68509	5.85704	7.2428	6.04484	6.33772		0.0204803	0.00494495	0.396867		IV
AT1G22340	AtUGT85A7, UGT85A7, UDP-glucosyl transferase 85A7		6.56143	6.22815	6.3878	7.50009	6.58895	6.74632		0.00683392	0.0267342	0.6357		7.61015	6.95664	6.92883	6.90538	5.68307	5.82504		2.8 × 10-4	0.00326799	0.396657
AT1G21790	TRAM, LAG1 and CLN8 (TLC) lipid-sensing domain containing protein		9.04548	9.54367	9.57127	11.5938	10.0352	9.96882		0.00131987	0.00223724	0.74756		8.32385	8.22576	7.97375	11.0282	9.99414	9.88325		0.010774	0.00538216	0.395545		IV
AT1G29640	Protein of unknown function, DUF584		8.65174	9.2248	8.60645	12.0846	10.1039	10.0885		0.0037939	0.0037939	0.9667		8.98619	8.49725	8.41918	12.0714	10.9672	11.1176		0.0037939	0.00141608	0.392653		IV
AT1G20440	AtCOR47, COR47, RD17, cold-regulated 47		7.09968	7.42603	7.19331	10.5846	9.60847	9.33492		0.0226474	0.0410448	0.474331		6.54301	6.16069	6.12016	9.5918	8.53269	8.6693		0.0226474	0.0251283	0.392109		IV
AT1G27300	unknown protein; Has 54 Blast hits to 54 proteins in 19 species: Archae - 0; Bacteria - 0; Metazoa - 11; Fungi - 6; Plants - 34; Viruses - 0; Other Eukaryotes - 3 (source: NCBI BLink).		10.0195	10.1073	9.99129	10.5314	9.60484	9.57351		0.00158349	4.2 × 10-4	0.834486		9.68435	9.5186	9.50181	10.642	9.73307	9.87216		0.0209711	0.0271711	0.391216		IV
AT5G60020	ATLAC17, LAC17, laccase 17		8.59186	8.14811	8.38327	9.58748	8.45308	8.42827		0.0168063	0.00656696	0.908905		9.58336	9.14333	9.12729	10.2626	9.01562	9.35553		0.0395407	0.0132229	0.390538
AT2G27580	A20/AN1-like zinc finger family protein		8.50233	9.27412	9.18327	10.0428	9.29168	9.18621		0.00848604	0.00848604	0.321317		8.42685	8.31125	8.6283	9.74619	9.07299	8.95991		0.00858547	0.00858547	0.388894		IV
AT1G77120	ADH, ADH1, ATADH, ATADH1, alcohol dehydrogenase 1		11.5673	11.8068	11.4569	15.0712	13.1629	12.8071		0.0138725	0.00738006	0.451934		11.004	10.3318	10.0109	15.4273	13.5856	13.9303		0.0111943	0.00379466	0.387716		IV
AT4G40065	other RNA		9.82861	10.1415	10.1548	8.86057	7.7886	7.82155		0.00194908	0.00194908	0.935717		9.37641	9.33855	9.32658	10.5261	8.13582	7.8871		9.0 × 10-5	3.3 × 10-4	0.386472
AT1G55740	AtSIP1, SIP1, seed imbibition 1		7.20522	6.87402	7.16647	9.43255	7.91576	7.79715		0.00223948	0.0104961	0.674066		8.19415	7.76096	7.6765	10.3656	9.26071	9.54435		0.0236725	0.0104961	0.385594		IV
AT4G31860	Protein phosphatase 2C family protein		10.5055	11.1064	10.7346	12.6627	11.5383	11.3528		0.010867	0.010867	0.446336		10.8993	11.0742	10.8402	13.0203	12.0712	12.3686		0.0452709	0.0202652	0.384944		IV
AT4G05100	AtMYB74, MYB74, myb domain protein 74		6.37398	6.89327	7.05553	10.7777	8.15785	7.89825		0.00579977	0.00818243	0.675171		7.315	6.65121	6.73749	10.2982	9.2495	9.43483		0.00784894	0.00784894	0.384778		IV
AT5G52300	LTI65, RD29B, CAP160 protein		9.65006	10.4457	10.6921	15.5049	12.4502	12.068		0.00147004	0.00395127	0.500465		10.0103	8.85167	8.23132	16.7321	14.171	13.9482		0.00101257	0.00101257	0.382372		IV
AT1G29500	SAUR-like auxin-responsive protein family		10.794	10.1792	10.5433	10.2057	9.21253	9.32742		0.0355202	0.0137596	0.719731		9.06745	8.99306	8.92722	9.43971	7.82142	7.94128		0.000835646	0.000835646	0.381357
AT3G02910	AIG2-like (avirulence induced gene) family protein		8.60828	8.58344	8.63822	8.62574	8.01498	7.74413		0.0276081	0.0276081	0.379786		8.9098	9.0302	9.20999	9.80714	9.06408	8.90525		0.00468861	0.00738286	0.379786
AT4G10510	Subtilase family protein		7.42782	6.15361	5.95565	6.16354	5.39462	5.39922		0.00491498	0.00491498	0.960555		7.05315	6.97381	6.44063	6.93792	6.16594	5.89871		0.0326577	0.00491498	0.379655
AT4G23870	unknown protein; BEST Arabidopsis thaliana protein match is: unknown protein (TAIR:AT4G11020.1); Has 12 Blast hits to 12 proteins in 4 species: Archae - 0; Bacteria - 0; Metazoa - 0; Fungi - 0; Plants - 12; Viruses - 0; Other Eukaryotes - 0 (source: NCBI BLink).		9.30787	9.42147	9.38739	11.394	8.39586	8.45864		0.000799138	4.5 × 10-4	0.840347		9.94552	9.16946	9.19301	11.4048	10.1582	9.8362		0.007727	0.00278352	0.377879		IV
AT5G53220	unknown protein; Has 3099 Blast hits to 2528 proteins in 332 species: Archae - 2; Bacteria - 245; Metazoa - 1059; Fungi - 555; Plants - 177; Viruses - 49; Other Eukaryotes - 1012 (source: NCBI BLink).		7.37007	7.37082	7.33115	8.4099	7.43852	7.59447		0.00572936	0.00526431	0.377408		7.28803	7.41801	7.20691	8.69407	7.93516	7.78713		0.00572936	0.00572936	0.377408		IV
AT1G74020	SS2, strictosidine synthase 2		11.9354	12.0056	11.8203	12.5559	11.4175	11.2064		0.00406123	0.00406123	0.243283		12.7527	12.2166	12.284	14.0803	12.5523	12.7533		0.00406123	0.00411569	0.375387
AT5G24600	Protein of unknown function, DUF599		7.34202	7.60678	6.79212	8.01797	7.14172	6.90329		0.0284917	0.0163684	0.336869		6.87185	6.3264	6.17822	8.43482	7.62496	7.84668		0.0399914	0.0461555	0.375251		IV
AT2G24070	Family of unknown function (DUF566)		6.46579	6.25269	6.24334	7.04337	6.17431	6.33481		0.0108864	0.0049009	0.37452		6.95242	6.82804	6.72501	7.48179	6.71447	6.62583		0.0049009	0.0049009	0.37452
AT5G38020	S-adenosyl-L-methionine-dependent methyltransferases superfamily protein		10.979	9.9364	9.74568	11.7362	9.99717	9.64961		0.00272817	0.0047929	0.373554		13.0316	12.2733	12.1244	11.7312	10.6116	10.4073		0.0047929	0.00272817	0.373554
AT4G00670	Remorin family protein		8.84972	8.10253	8.7574	8.72989	7.97418	7.88511		0.0234087	0.0164583	0.658847		9.44683	8.63216	9.25622	9.09565	7.72138	7.92843		0.0164583	0.0164583	0.37129
AT5G48000	CYP708 A2, CYP708A2, THAH, THAH1, cytochrome P450, family 708, subfamily A, polypeptide 2		10.7717	10.1822	10.7592	10.846	9.09036	8.76429		0.00488183	0.0125773	0.371144		13.9852	13.5771	13.8068	11.8435	10.3509	9.85304		0.0269343	0.014018	0.371144
AT5G40690	CONTAINS InterPro DOMAIN/s: EF-Hand 1, calcium-binding site (InterPro:IPR018247); BEST Arabidopsis thaliana protein match is: unknown protein (TAIR:AT2G41730.1); Has 1807 Blast hits to 1807 proteins in 277 species: Archae - 0; Bacteria - 0; Metazoa - 736; Fungi - 347; Plants - 385; Viruses - 0; Other Eukaryotes - 339 (source: NCBI BLink).		10.336	9.90287	9.75669	10.9055	9.57838	9.18194		0.00471612	0.00471612	0.231378		11.1618	10.9751	10.9523	11.8971	10.8268	10.6086		0.0282729	0.00471612	0.370524
AT3G32047	Cytochrome P450 superfamily protein		9.24237	8.55124	8.59076	9.53716	8.30365	8.32327		0.00285864	0.00285864	0.881357		9.56047	9.12105	9.02923	9.76455	8.92986	8.69766		0.003763	0.00775835	0.363262
AT1G63420	Arabidopsis thaliana protein of unknown function (DUF821)		7.76122	7.7313	7.75696	8.87026	7.41195	7.57044		0.0153127	0.0144003	0.829757		7.12499	7.09592	7.27711	8.85425	7.9401	8.21357		0.0153127	0.0171447	0.362646		IV
AT1G01830	ARM repeat superfamily protein		7.22077	7.20292	7.16683	8.94632	7.84282	7.81616		0.00980751	0.00659772	0.90879		7.29526	7.46271	7.58348	9.25665	8.33423	8.28926		0.002553	0.002553	0.362406		IV
AT1G24580	RING/U-box superfamily protein		6.82473	7.06235	7.03302	12.6727	7.92895	7.8498		0.00270194	0.00481453	0.922515		6.19564	5.95175	6.29026	10.9805	8.15034	7.72952		0.00270194	0.000751728	0.362318		IV
AT5G14130	Peroxidase superfamily protein		7.98834	7.80413	7.38225	7.97683	6.15255	6.36064		0.00514679	0.0183245	0.360344		8.26723	8.10609	7.9549	8.53347	7.50674	7.8384		0.0361636	0.0361636	0.360344
AT5G16600	AtMYB43, MYB43, myb domain protein 43		6.76259	6.07607	6.06802	9.5663	8.55857	8.26576		0.00977338	0.00977338	0.358129		7.92783	7.74933	7.83386	10.4187	9.53563	9.73082		0.0127341	0.00795239	0.358129		IV
AT1G05340	unknown protein; FUNCTIONS IN: molecular_function unknown; INVOLVED IN: biological_process unknown; LOCATED IN: chloroplast; EXPRESSED IN: 14 plant structures; EXPRESSED DURING: 7 growth stages; BEST Arabidopsis thaliana protein match is: unknown protein (TAIR:AT2G32210.1); Has 189 Blast hits to 189 proteins in 27 species: Archae - 0; Bacteria - 0; Metazoa - 0; Fungi - 21; Plants - 168; Viruses -…		11.2181	12.0741	11.5049	14.8382	12.5979	12.3896		0.00125301	0.00125301	0.172547		11.3266	11.9877	10.9569	15.8161	14.3728	14.1376		0.0227883	0.00614104	0.356979		IV
AT5G02640	unknown protein; BEST Arabidopsis thaliana protein match is: unknown protein (TAIR:AT3G46300.1); Has 37 Blast hits to 37 proteins in 10 species: Archae - 0; Bacteria - 0; Metazoa - 0; Fungi - 0; Plants - 37; Viruses - 0; Other Eukaryotes - 0 (source: NCBI BLink).		8.04317	7.53895	7.49409	10.3849	8.74372	8.79038		0.00649046	0.00657114	0.873808		8.71157	8.22776	8.16887	10.5027	9.58757	9.79016		0.011835	0.0223951	0.35539		IV
AT4G19810	Glycosyl hydrolase family protein with chitinase insertion domain		11.5221	10.9153	11.2173	10.9044	9.90966	9.75729		0.00344781	0.00344781	0.352313		11.5828	10.8447	10.8043	13.1398	11.6273	12.0159		0.0100372	0.0100372	0.352313
AT1G54970	ATPRP1, PRP1, RHS7, proline-rich protein 1		8.40731	7.11174	8.35767	7.15129	5.93092	5.95898		0.034185	0.0153692	0.92623		9.82558	7.73526	8.30857	7.62813	6.43388	6.77636		0.0153692	0.0276273	0.351803
AT1G67265	DVL3, RTFL21, ROTUNDIFOLIA like 21		8.10096	9.29413	9.74388	7.57926	5.0594	5.1873		0.00260073	0.000933027	0.701302		6.29375	5.75429	5.37929	7.80974	6.23621	6.02239		0.00837847	0.00274475	0.349727
AT2G21590	APL4, Glucose-1-phosphate adenylyltransferase family protein		9.09669	9.6555	9.97765	11.9112	10.5019	10.7989		0.00212051	0.00212051	0.198287		9.52218	9.61518	9.7837	13.977	11.4072	11.7822		0.00212051	0.00209711	0.347518		IV
AT3G15780	unknown protein; BEST Arabidopsis thaliana protein match is: unknown protein (TAIR:AT1G52550.1); Has 20 Blast hits to 20 proteins in 5 species: Archae - 0; Bacteria - 0; Metazoa - 0; Fungi - 0; Plants - 20; Viruses - 0; Other Eukaryotes - 0 (source: NCBI BLink).		10.1507	9.85761	10.0047	11.9409	10.8906	10.9677		0.0108674	0.0108674	0.7199		10.046	9.80233	9.45024	11.9095	10.8766	10.7518		6.3 × 10-5	0.00310261	0.346913		IV
AT3G52060	Core-2/I-branching beta-1,6-N-acetylglucosaminyltransferase family protein		11.6759	11.4273	11.6324	11.5516	10.8586	10.8851		0.00166195	0.00166195	0.777741		12.1873	12.0993	11.7661	11.5612	10.7151	10.7801		0.00166195	0.00166195	0.346589
AT4G06534	unknown protein; FUNCTIONS IN: molecular_function unknown; INVOLVED IN: biological_process unknown; LOCATED IN: endomembrane system; Has 22 Blast hits to 22 proteins in 8 species: Archae - 0; Bacteria - 0; Metazoa - 0; Fungi - 0; Plants - 22; Viruses - 0; Other Eukaryotes - 0 (source: NCBI BLink).		6.35967	5.42029	5.71658	8.98571	6.83482	6.95765		0.0123704	0.0123704	0.823548		6.13966	5.80701	5.95302	7.19868	6.41973	6.26217		0.0114442	0.0123704	0.345039		IV
AT5G53990	UDP-Glycosyltransferase superfamily protein		8.71339	8.20887	8.16855	8.55661	6.86749	6.70891		0.00340557	0.00408127	0.456346		9.96822	9.27833	9.23476	9.20393	8.18588	8.45551		0.014383	0.00408127	0.344956
AT1G33480	RING/U-box superfamily protein		7.56489	7.34762	7.4681	9.89495	7.74357	7.76431		2.0 × 10-4	0.000717082	0.915812		7.68649	7.52271	7.51764	9.59407	8.28957	8.49569		0.00147963	1.2 × 10-4	0.338554		IV
AT1G27461	unknown protein; Has 30201 Blast hits to 17322 proteins in 780 species: Archae - 12; Bacteria - 1396; Metazoa - 17338; Fungi - 3422; Plants - 5037; Viruses - 0; Other Eukaryotes - 2996 (source: NCBI BLink).		4.55716	4.81835	4.93622	8.087	4.8211	4.94867		1.4 × 10-4	7.4 × 10-7	0.462644		4.81818	4.59022	4.97515	8.42331	4.85785	5.23959		0.000620323	3.3 × 10-4	0.337465		IV
AT5G50950	FUM2, FUMARASE 2		13.3765	11.9369	11.8694	14.9602	12.0597	12.1531		0.00714302	0.0107964	0.903954		12.4987	11.3233	10.7371	12.3793	10.4028	10.7646		0.00578892	0.00071046	0.335619		IV
AT1G32520	unknown protein; FUNCTIONS IN: molecular_function unknown; INVOLVED IN: biological_process unknown; LOCATED IN: chloroplast; EXPRESSED IN: 24 plant structures; EXPRESSED DURING: 15 growth stages; Has 143 Blast hits to 142 proteins in 34 species: Archae - 0; Bacteria - 0; Metazoa - 39; Fungi - 0; Plants - 56; Viruses - 0; Other Eukaryotes - 48 (source: NCBI BLink).		11.4451	11.1056	10.9961	11.287	10.525	10.514		0.0131877	0.0141058	0.954298		10.4884	9.80798	9.85921	10.0659	9.4633	9.29725		0.0135013	0.0058682	0.333532
AT1G57590	Pectinacetylesterase family protein		7.86091	7.34316	7.17156	12.1233	7.68814	7.58251		0.000647506	0.000647506	0.834768		9.53218	8.60467	8.7284	12.5287	9.38576	9.15212		1.9 × 10-4	8.4 × 10-5	0.332777		IV
AT5G07830	AtGUS2, GUS2, glucuronidase 2		12.4701	12.3491	12.3586	12.2996	11.1295	11.0643		0.00150769	0.00675608	0.825192		12.0741	12.1914	12.3201	12.9146	11.4808	11.5804		3.7 × 10-5	4.7 × 10-5	0.332555
AT4G33150	LKR, LKR/SDH, SDH, lysine-ketoglutarate reductase/saccharopine dehydrogenase bifunctional enzyme		11.1081	10.9884	11.1828	15.0679	11.587	11.384		0.00135012	0.00195865	0.712071		11.3155	10.978	10.7334	15.3652	12.076	11.8585		1.3 × 10-4	1.3 × 10-4	0.332241		IV
AT1G79320	AtMC6, MC6, metacaspase 6		8.46785	6.97089	7.68176	6.5479	5.41652	5.39727		0.010788	0.00596507	0.939139		7.52444	6.50469	7.17446	6.98396	5.54831	5.95348		0.010788	0.0193974	0.332141
AT4G13800	Protein of unknown function (DUF803)		9.50577	8.62381	9.12517	11.6794	9.79149	9.86635		0.0187117	0.0187117	0.881723		6.64305	6.1448	6.03355	9.78667	8.26897	7.86727		0.0187117	0.0085862	0.331599		IV
AT1G62610	NAD(P)-binding Rossmann-fold superfamily protein		9.35676	9.46936	9.56875	11.1456	10.3714	10.3336		0.00367544	0.00367544	0.7631		10.0188	9.99097	10.0297	11.5851	10.9768	10.7918		0.0140712	0.000713684	0.33079		IV
AT1G72140	Major facilitator superfamily protein		12.5515	12.34	12.4234	12.5174	11.2283	10.8971		0.00431124	0.00402497	0.17901		12.0178	11.333	11.2403	12.1024	10.9646	11.4271		0.0458104	0.0343522	0.328407
AT3G14590	NTMC2T6.2, NTMC2TYPE6.2, Calcium-dependent lipid-binding (CaLB domain) family protein		8.70497	8.84757	8.64336	10.6878	9.03094	8.97982		0.000987214	0.00316177	0.780477		8.81115	8.84754	8.51324	11.0599	10.3301	10.1416		0.00684123	0.00231202	0.326241		IV
AT5G53970	Tyrosine transaminase family protein		10.9462	11.7522	11.5791	13.7267	12.3135	11.8285		0.00479729	0.00468793	0.205506		9.4975	9.22353	9.2071	12.8177	11.6159	11.4263		0.015104	0.00629283	0.326236		IV
AT1G02816	Protein of unknown function, DUF538		7.37648	7.4075	7.37937	9.58597	8.01942	7.76965		0.000780924	0.00326224	0.36723		7.3382	7.03743	6.91753	8.73503	7.89776	8.04877		0.0124911	0.0304464	0.325438		IV
AT5G47560	ATSDAT, ATTDT, TDT, tonoplast dicarboxylate transporter		6.00594	6.40506	6.13564	10.9332	8.42665	7.869		0.00480279	0.00480279	0.311795		6.53592	6.19215	6.37168	10.9505	9.46475	9.27418		0.017478	0.00946472	0.324778		IV
AT3G22570	Bifunctional inhibitor/lipid-transfer protein/seed storage 2S albumin superfamily protein		10.0675	8.68832	9.54321	7.76774	6.31705	5.95785		0.00875616	0.00242567	0.222919		10.5369	9.44052	9.80312	8.4904	6.83875	7.21617		0.0102004	0.0136127	0.323646
AT4G12550	AIR1, Auxin-Induced in Root cultures 1		11.0604	7.98297	8.68922	9.78885	6.39977	6.44053		4.4 × 10-4	3.5 × 10-4	0.894728		12.3204	9.78033	10.3372	9.03118	6.43277	6.96094		0.00516145	0.00516145	0.321736
AT3G10370	SDP6, FAD-dependent oxidoreductase family protein		7.29208	7.34662	7.37268	8.63892	8.04886	7.88844		0.00125936	0.0108434	0.32149		7.47194	7.32158	7.37418	8.85801	7.92609	8.03991		0.0162406	0.0162406	0.32149		IV
AT4G27410	ANAC072, RD26, NAC (No Apical Meristem) domain transcriptional regulator superfamily protein		10.134	11.0668	11.5086	15.9626	14.3888	13.9625		0.0197769	0.0316404	0.521255		10.8335	10.1474	10.0002	16.0782	14.4546	14.1045		0.0126854	0.0019173	0.320967		IV
AT5G09990	PROPEP5, elicitor peptide 5 precursor		9.27013	9.03673	9.04423	10.9739	9.90104	9.89929		0.0362508	0.0324037	0.995975		8.36013	8.20091	8.1918	9.97048	8.75011	8.6178		0.000573503	0.000573503	0.319319		IV
AT3G16170	AMP-dependent synthetase and ligase family protein		9.59297	9.9749	9.83587	10.5969	9.54784	9.58991		0.00194108	0.00168818	0.741221		10.1329	10.2028	10.1565	11.1412	10.1388	10.2624		3.8 × 10-4	0.00168818	0.318412
AT2G19970	CAP (Cysteine-rich secretory proteins, Antigen 5, and Pathogenesis-related 1 protein) superfamily protein		10.0075	8.92942	9.11132	9.37559	8.40826	8.74296		0.0143915	0.0191766	0.140851		11.0717	9.99286	9.86462	7.08362	6.17732	6.48697		0.0460403	0.0274246	0.31824
AT1G70900	unknown protein; BEST Arabidopsis thaliana protein match is: unknown protein (TAIR:AT1G23110.4); Has 57 Blast hits to 57 proteins in 14 species: Archae - 0; Bacteria - 0; Metazoa - 0; Fungi - 0; Plants - 57; Viruses - 0; Other Eukaryotes - 0 (source: NCBI BLink).		9.88363	9.77671	9.74883	11.0389	10.3745	10.3669		0.00239594	0.00790534	0.943527		10.3667	9.87481	10.199	11.9407	11.0829	10.8983		0.00790534	0.00239594	0.318214		IV
AT3G55090	ABC-2 type transporter family protein		7.15677	6.97611	6.41213	9.6068	7.17329	7.0779		0.0183507	0.0183507	0.825876		6.30429	6.33396	6.26475	9.4846	7.75031	8.31587		0.0219089	0.0219089	0.312042		IV
AT1G62510	Bifunctional inhibitor/lipid-transfer protein/seed storage 2S albumin superfamily protein		14.5166	14.5751	15.2621	16.2772	12.1054	12.2847		1.3 × 10-4	1.3 × 10-4	0.499269		10.0114	9.47808	9.45072	13.4258	10.1228	10.6508		3.7 × 10-4	0.00634371	0.309863		IV
AT5G51990	CBF4, DREB1D, C-repeat-binding factor 4		4.98029	5.38445	5.14145	6.73265	5.21696	5.391		0.00216687	0.00216687	0.284285		5.03509	4.92866	4.96678	8.03709	6.35913	6.75548		0.00443902	0.0110057	0.30967		IV
AT1G71380	ATCEL3, ATGH9B3, CEL3, cellulase 3		5.94466	4.97507	5.3638	6.28146	5.30552	5.51506		0.00332738	0.00747735	0.166358		6.72997	5.58249	5.90726	6.10329	5.26259	5.48325		0.0309864	0.0335032	0.307689
AT1G80090	Cystathionine beta-synthase (CBS) family protein		4.94607	5.21661	5.05928	6.45659	4.79746	4.89013		0.00097368	0.00097368	0.694744		4.98987	4.91786	4.9873	7.29693	5.60764	5.37213		0.00181625	0.00097368	0.306703		IV
AT4G11350	Protein of unknown function (DUF604)		6.25342	6.62329	6.1025	9.18813	7.04521	6.95045		0.00233357	0.00190979	0.822446		6.61158	6.16271	6.18939	8.78907	7.59752	7.82708		0.00190979	0.00603888	0.30638		IV
AT1G27030	unknown protein; BEST Arabidopsis thaliana protein match is: unknown protein (TAIR:AT1G27020.1); Has 504 Blast hits to 502 proteins in 169 species: Archae - 0; Bacteria - 299; Metazoa - 0; Fungi - 0; Plants - 67; Viruses - 0; Other Eukaryotes - 138 (source: NCBI BLink).		11.1153	10.076	10.5668	11.5896	10.8872	10.8951		0.0206756	0.00485179	0.964938		11.9932	11.5803	11.7191	12.0616	11.2461	11.4581		0.00485179	0.0206756	0.305713
AT2G47770	ATTSPO, TSPO, TSPO(outer membrane tryptophan-rich sensory protein)-related		5.79344	5.73233	5.19714	14.8046	8.78457	8.59599		1.8 × 10-4	1.3 × 10-4	0.756206		6.73867	5.08573	5.06101	16.0655	12.8408	13.0522		1.3 × 10-4	1.3 × 10-4	0.303849		IV
AT2G23030	SNRK2-9, SNRK2.9, SNF1-related protein kinase 2.9		8.42016	7.64651	7.74442	8.19206	7.15024	7.17713		0.0172838	0.0172838	0.928089		8.9594	9.08857	8.63301	9.09574	7.82726	8.10435		0.00777617	0.00465345	0.303139
AT1G17020	ATSRG1, SRG1, senescence-related gene 1		8.29137	8.10821	7.92752	10.0598	8.98554	8.868		0.0119938	0.0105568	0.399069		9.42157	8.94826	8.52122	11.6506	10.2233	9.90204		0.0146908	0.00408234	0.302243		IV
AT2G20770	GCL2, GCR2-like 2		8.41599	8.2299	8.2492	9.9621	9.12115	9.10042		0.00589316	0.00589316	0.900118		8.51092	8.65979	8.75327	10.5972	9.66113	9.49698		0.00545185	1.9 × 10-5	0.30209		IV
AT5G09620	Octicosapeptide/Phox/Bem1p family protein		11.026	11.2519	11.2953	13.69	12.1075	12.2276		0.00886514	0.00886514	0.708194		12.0049	11.6805	11.7218	13.9928	13.0037	13.1774		0.0083427	0.00981939	0.301698		IV
AT2G16367	Encodes a defensin-like (DEFL) family protein.		12.2144	9.01774	5.92037	14.106	9.85335	10.0804		0.0326572	0.0326572	0.89678		8.62663	4.82591	4.76409	9.47177	5.16464	5.40115		0.00170343	0.00170343	0.301376		IV
AT3G19680	Protein of unknown function (DUF1005)		14.1013	14.3691	14.2673	10.7023	9.95567	9.76113		0.00200316	0.00227612	0.240549		12.1031	11.6059	11.5513	10.5932	9.34945	9.50039		0.00208136	0.00200316	0.30105
AT2G46270	GBF3, G-box binding factor 3		6.81182	7.0213	6.94154	10.6689	8.69297	8.7246		0.0114553	0.0114553	0.937275		7.15113	6.87432	6.82771	10.2495	9.3387	9.45852		0.0114553	0.0114553	0.300297		IV
AT3G04040	unknown protein; BEST Arabidopsis thaliana protein match is: unknown protein (TAIR:AT5G18250.1); Has 58 Blast hits to 58 proteins in 12 species: Archae - 0; Bacteria - 0; Metazoa - 0; Fungi - 0; Plants - 58; Viruses - 0; Other Eukaryotes - 0 (source: NCBI BLink).		5.91457	5.80056	5.60745	8.72698	7.43533	7.23229		0.00635483	0.00542371	0.298903		6.28033	6.10046	5.97096	8.90612	8.00883	7.88412		0.00984468	0.00635483	0.298903		IV
AT1G49500	unknown protein; FUNCTIONS IN: molecular_function unknown; INVOLVED IN: biological_process unknown; LOCATED IN: endomembrane system; EXPRESSED IN: 19 plant structures; EXPRESSED DURING: 10 growth stages; BEST Arabidopsis thaliana protein match is: unknown protein (TAIR:AT3G19030.1); Has 24 Blast hits to 24 proteins in 2 species: Archae - 0; Bacteria - 0; Metazoa - 0; Fungi - 0; Plants - 24; Virus…		5.93597	5.9447	5.90001	7.1576	6.402	6.24844		0.0462537	0.0462537	0.672373		5.67382	5.62214	5.49771	7.33406	6.18646	6.40664		0.00131859	0.00778651	0.298775		IV
AT5G42600	MRN1, marneral synthase		7.66281	5.06316	5.50931	9.99505	5.32142	5.47974		0.000756466	0.001006	0.772767		9.09507	5.65397	6.05302	9.36478	4.98919	5.33836		4.0 × 10-4	5.2 × 10-5	0.298473
AT5G47200	ATRAB1A, ATRABD2B, RAB1A, RAB GTPase homolog 1A		5.54371	6.05763	5.89152	6.97494	6.24628	6.0218		0.031992	0.0152747	0.297805		5.90773	5.53934	5.74332	7.49595	6.20463	6.49511		0.0280333	0.0263006	0.297805		IV
AT4G15370	BARS1, PEN2, baruol synthase 1		7.03877	6.07003	6.80876	9.03091	6.94365	6.60249		0.00388096	0.00388096	0.296154		11.1742	10.6587	10.7941	10.225	8.54498	7.98873		0.0137769	0.00837062	0.296154
AT1G07900	LBD1, LOB domain-containing protein 1		7.07383	7.194	7.19284	11.8795	7.22875	7.27031		0.0156373	0.00714673	0.993514		7.12843	7.02822	7.01834	11.576	10.8011	10.5226		0.0363165	0.00810625	0.296011
AT1G62810	Copper amine oxidase family protein		7.13239	6.83786	6.77362	8.67571	7.46381	7.30878		0.003696	0.000690026	0.486341		7.90711	7.53549	7.81209	9.13814	8.2561	8.12352		0.000914424	4.2 × 10-4	0.295764
AT3G59210	F-box/RNI-like superfamily protein		9.11756	9.19188	9.26448	10.3653	9.66286	9.46591		0.00158185	0.00535504	0.336563		9.4143	9.31902	9.28785	10.2495	9.64453	9.42968		0.00158185	0.00535504	0.294404
AT5G07000	ATST2B, ST2B, sulfotransferase 2B		9.12759	9.44681	9.72373	10.0765	9.36938	9.09981		0.0456447	0.0156048	0.267791		8.40591	8.10129	8.61917	8.17579	7.20313	7.38034		0.0156048	6.7 × 10-5	0.293775
AT5G10410	ENTH/ANTH/VHS superfamily protein		8.80383	8.94495	8.97646	10.693	9.65471	9.72862		0.00700327	0.00564392	0.760856		8.83108	8.39558	8.32243	10.4768	9.20429	9.03978		1.3 × 10-6	0.000762205	0.293005
AT2G45600	alpha/beta-Hydrolases superfamily protein		8.51814	8.44612	8.6828	11.0766	9.00157	9.32595		0.00461982	0.000726795	0.314557		9.48511	9.1674	9.04756	10.8151	9.62933	9.8597		0.00461982	0.00787082	0.292804
AT3G47080	Tetratricopeptide repeat (TPR)-like superfamily protein		8.51498	8.62129	8.63811	10.7307	9.75727	9.66873		0.00291907	0.0143338	0.723312		8.9625	8.55205	8.71049	10.7277	10.0688	9.88868		0.0203317	0.00291907	0.292289
AT5G59570	Homeodomain-like superfamily protein		6.18361	6.44333	6.17297	7.55672	6.95731	6.67234		0.00161365	0.00697912	0.219095		8.57802	8.57294	8.78065	10.1045	9.30494	9.19723		0.000512862	0.000957631	0.291498
AT4G27840	SNARE-like superfamily protein		9.67578	9.81609	10.0366	11.6439	10.3751	10.482		0.00614995	0.00217309	0.64028		10.3228	10.2581	10.3044	11.4707	10.5588	10.6675		0.00138743	0.00138743	0.289015
AT1G28130	GH3.17, Auxin-responsive GH3 family protein		9.0798	9.38774	9.511	10.1315	9.34294	9.53365		0.0147135	0.0249012	0.199884		10.7269	10.1035	9.97148	10.2043	9.22991	9.50782		0.0154357	0.018653	0.287328
AT1G49200	RING/U-box superfamily protein		9.07276	9.30302	9.57116	8.16405	7.18579	7.21318		0.00438994	0.00625096	0.807235		8.21458	8.02539	8.14693	8.87103	7.93538	7.71463		0.00724804	0.00724804	0.286967
AT5G62165	AGL42, AGAMOUS-like 42		9.6363	8.80162	8.96636	10.1229	8.45036	8.61591		0.00641846	0.00280403	0.510756		10.0236	9.30347	9.20003	9.90939	9.0435	9.31331		0.018277	0.0253755	0.286254
AT3G03470	CYP89A9, cytochrome P450, family 87, subfamily A, polypeptide 9		10.2791	9.96485	9.7254	13.9158	11.4009	11.3476		0.00782955	0.00176056	0.901372		9.84782	9.74194	9.56383	13.6441	11.9589	11.6052		0.00782955	0.00176056	0.284315
AT3G03280	unknown protein; FUNCTIONS IN: molecular_function unknown; INVOLVED IN: N-terminal protein myristoylation; LOCATED IN: cellular_component unknown; BEST Arabidopsis thaliana protein match is: unknown protein (TAIR:AT5G17350.1); Has 137 Blast hits to 137 proteins in 11 species: Archae - 0; Bacteria - 0; Metazoa - 0; Fungi - 0; Plants - 137; Viruses - 0; Other Eukaryotes - 0 (source: NCBI BLink).		6.59526	6.95153	6.14422	6.86683	5.89443	5.81902		0.00649332	0.0203513	0.760527		6.44527	5.74363	5.73019	6.71102	5.77392	5.99527		0.0203513	0.0255987	0.284244
AT5G15500	Ankyrin repeat family protein		4.92841	4.92078	4.71088	9.27599	5.16966	5.08706		2.7 × 10-4	3.7 × 10-4	0.88501		5.65381	5.12192	4.92183	9.13255	5.92909	5.45511		0.00255408	7.8 × 10-5	0.283771
AT5G18130	unknown protein; BEST Arabidopsis thaliana protein match is: unknown protein (TAIR:AT3G03870.2); Has 1807 Blast hits to 1807 proteins in 277 species: Archae - 0; Bacteria - 0; Metazoa - 736; Fungi - 347; Plants - 385; Viruses - 0; Other Eukaryotes - 339 (source: NCBI BLink).		9.65182	9.57344	9.70504	12.5714	10.8165	10.5361		0.000985999	0.000781917	0.282194		9.53828	9.65167	9.6308	12.6527	11.6893	11.4755		0.00761197	0.000985999	0.282194
AT5G05390	LAC12, laccase 12		7.02979	5.83129	5.67219	9.17196	6.82684	7.00297		0.00078624	0.00078624	0.281109		7.77662	7.09447	6.9424	10.8138	8.75171	9.30893		0.011384	0.00708855	0.281109
AT5G42580	CYP705A12, cytochrome P450, family 705, subfamily A, polypeptide 12		11.0678	9.95745	10.1326	11.9056	10.0422	10.1015		0.00279264	0.00279264	0.823392		13.2175	11.6745	12.0177	12.2498	10.5061	10.7752		0.000741735	0.00159008	0.280063
AT1G02700	unknown protein; FUNCTIONS IN: molecular_function unknown; INVOLVED IN: biological_process unknown; LOCATED IN: mitochondrion; BEST Arabidopsis thaliana protein match is: unknown protein (TAIR:AT4G02140.1); Has 49 Blast hits to 49 proteins in 21 species: Archae - 0; Bacteria - 0; Metazoa - 10; Fungi - 6; Plants - 29; Viruses - 0; Other Eukaryotes - 4 (source: NCBI BLink).		4.91289	5.05672	5.16155	6.49863	4.56915	4.78687		0.00646432	0.0165021	0.660923		4.77948	4.84492	4.88327	6.6609	4.98654	5.49626		0.00374506	0.0240826	0.272482
AT1G02205	CER1, Fatty acid hydroxylase superfamily		10.2379	8.7846	8.96024	13.6917	10.0397	10.4394		0.0152809	0.000742934	0.661417		11.0304	9.75223	9.70547	12.9183	11.822	12.1499		0.0152809	0.000890483	0.271806
AT4G30960	ATCIPK6, CIPK6, SIP3, SNRK3.14, SOS3-interacting protein 3		12.7182	12.8352	12.5923	14.5859	12.4636	12.4221		0.000806264	0.00178158	0.882447		12.8746	12.3441	12.2405	15.0413	13.5921	13.4539		4.8 × 10-4	1.4 × 10-4	0.265174
AT2G21620	RD2, Adenine nucleotide alpha hydrolases-like superfamily protein		9.80086	9.71285	9.94137	11.7984	10.8778	10.5754		0.0113028	0.00408407	0.254147		10.2895	10.0428	10.2257	12.5253	11.6169	11.7312		0.00614453	0.0113028	0.264859
AT5G59340	WOX2, WUSCHEL related homeobox 2		8.03827	8.62065	8.54921	10.3651	8.62052	8.20361		0.00404631	0.00191277	0.0764329		7.3409	7.31606	7.04782	9.60764	7.58643	7.92288		0.00191277	3.9 × 10-4	0.259858
AT4G22610	Bifunctional inhibitor/lipid-transfer protein/seed storage 2S albumin superfamily protein		12.2172	12.5021	12.3477	10.4874	9.49257	9.37062		0.0116175	0.0114868	0.511623		12.8925	12.5276	12.4689	10.558	9.09819	8.56872		0.0114868	0.0114868	0.258974
AT3G05937	unknown protein; Has 30201 Blast hits to 17322 proteins in 780 species: Archae - 12; Bacteria - 1396; Metazoa - 17338; Fungi - 3422; Plants - 5037; Viruses - 0; Other Eukaryotes - 2996 (source: NCBI BLink).		8.54811	8.38482	8.5994	10.0711	8.87592	8.69022		0.010635	0.00299522	0.460642		9.30013	8.88743	8.83933	10.2224	9.49537	9.27475		0.00658423	0.00321029	0.258205
AT5G64430	Octicosapeptide/Phox/Bem1p family protein		7.69052	7.71262	7.84238	10.3296	9.0296	8.95231		0.00217624	0.00383897	0.670126		8.47749	8.57881	8.40753	11.3913	10.0477	10.2799		0.00104269	0.00104269	0.257047
AT5G13580	ABC-2 type transporter family protein		8.92249	8.49919	8.08102	10.8343	8.0818	8.06032		0.00901195	0.0154969	0.965069		10.5091	10.3226	10.0459	11.3174	9.7679	10.293		0.0154969	0.0154969	0.254994
AT4G33040	Thioredoxin superfamily protein		8.96897	9.45401	9.12243	12.1233	10.2448	10.1984		0.0174242	0.00216503	0.912276		10.0778	10.013	10.1704	12.7606	11.5518	11.4087		0.00116369	0.00116369	0.253535
AT5G44030	CESA4, IRX5, NWS2, cellulose synthase A4		9.08267	8.54526	8.68174	9.91453	9.05339	9.04349		0.0206439	0.00258783	0.958768		9.83522	9.32474	9.18654	10.4689	9.86377	9.70464		0.0206439	0.00833969	0.251608
AT1G16120	WAKL1, wall associated kinase-like 1		6.21689	5.7075	5.76646	6.3599	5.61545	5.48935		0.0212293	0.00181259	0.542902		6.50617	6.19725	6.26657	6.61149	6.00423	5.88537		0.00181259	0.00389314	0.250654
AT4G03820	Protein of unknown function (DUF3537)		8.10287	7.9041	8.1652	11.4795	10.2764	10.1371		0.00484656	0.0101302	0.625167		9.42237	9.40782	9.57663	12.2431	11.2475	11.5965		0.0130304	0.0112466	0.250532
AT1G23052	AT1G23052		7.43907	7.17677	7.29257	8.36589	5.88335	6.14466		0.0010657	0.0010657	0.284759		5.91983	6.00083	5.79013	7.23671	6.30162	6.57649		0.00166423	0.0439098	0.248633
AT3G14067	Subtilase family protein		13.382	13.174	13.4657	15.9947	15.1779	15.1026		0.0209355	0.00169513	0.677942		14.2234	14.1156	14.07	15.9586	14.6284	14.7862		3.2 × 10-4	0.000528594	0.248561
AT3G13438	SADHU7-1, transposable element gene		8.60422	8.87769	8.96305	8.60533	7.89886	7.91527		0.00815368	0.0173918	0.877928		8.93592	8.74373	8.86481	8.78838	8.05363	7.71037		0.0348692	0.00550186	0.247366
AT1G02310	MAN1, Glycosyl hydrolase superfamily protein		7.26588	7.28286	6.90832	10.4052	8.32897	8.20532		0.00300239	0.00115805	0.709609		8.16968	7.21999	7.00359	10.7662	8.92588	9.23572		0.00227662	0.00295061	0.246591
AT1G19200	Protein of unknown function (DUF581)		7.30331	7.81961	7.32289	10.7053	8.23637	7.75842		0.000668976	0.001001	0.128682		8.04813	7.23833	7.4054	11.0489	9.31307	8.87881		0.0496481	0.0448717	0.244735
AT3G09770	RING/U-box superfamily protein		11.6949	11.304	11.4255	13.2243	11.6566	11.5853		4.8 × 10-4	0.00191355	0.738705		11.5228	11.5207	11.1816	12.9352	11.7676	12.0179		0.00648646	0.00070714	0.244156
AT1G33800	Protein of unknown function (DUF579)		11.2681	10.6751	10.9052	11.195	9.82916	9.73755		0.00388799	0.00308722	0.645592		12.2884	11.5519	11.7746	12.0946	10.9485	11.3417		0.0238811	0.00918841	0.24324
AT4G33467	unknown protein; Has 25 Blast hits to 25 proteins in 9 species: Archae - 0; Bacteria - 0; Metazoa - 0; Fungi - 0; Plants - 25; Viruses - 0; Other Eukaryotes - 0 (source: NCBI BLink).		5.57152	5.50647	5.49961	11.4469	9.04241	8.74612		0.0438893	0.0350061	0.80647		5.32697	5.00144	4.9075	11.0721	10.1082	9.72112		0.0464936	0.0364468	0.24009
AT2G29750	UGT71C1, UDP-glucosyl transferase 71C1		9.2589	8.03218	8.43259	7.97178	6.97021	6.7784		0.00777806	0.00902446	0.405889		10.3654	9.52466	9.69696	8.67825	7.81643	7.55086		0.00851564	0.00777806	0.238943
AT1G06570	HPD, PDS1, phytoene desaturation 1		12.3512	13.0796	12.7924	13.4508	12.4676	12.3314		0.00167968	0.0107951	0.524846		10.0371	9.75641	9.22466	12.6563	11.552	11.9233		0.0320639	0.0241518	0.237175
AT5G20700	Protein of unknown function (DUF581)		10.1276	9.42582	9.97415	11.7433	11.137	11.0818		0.0158664	0.0168163	0.76639		11.7319	10.8582	11.311	11.7589	10.8039	10.9527		0.00561906	0.013304	0.234269
AT4G11910	INVOLVED IN: biological_process unknown; LOCATED IN: chloroplast; BEST Arabidopsis thaliana protein match is: non-yellowing 1 (TAIR:AT4G22920.1); Has 206 Blast hits to 202 proteins in 67 species: Archae - 0; Bacteria - 86; Metazoa - 0; Fungi - 0; Plants - 118; Viruses - 0; Other Eukaryotes - 2 (source: NCBI BLink).		7.2925	6.81054	6.63145	10.0404	7.8868	7.77011		0.00602673	0.00321348	0.74876		8.1374	7.9206	7.66129	11.9382	9.66198	9.25585		0.00238052	0.0011263	0.233123
AT5G11970	Protein of unknown function (DUF3511)		13.0289	13.8859	13.5703	13.1266	12.4894	12.4287		0.00880647	0.0173403	0.808729		12.8276	12.8285	13.12	13.7469	12.9478	13.1423		0.00880647	0.00820174	0.233082
AT5G45630	Protein of unknown function, DUF584		6.44088	8.3237	7.97187	11.8229	7.50014	7.59923		0.00821685	0.0141278	0.930672		5.4021	5.49395	5.33996	12.3125	9.17637	8.61803		0.000906081	0.000906081	0.231385
AT2G38400	AGT3, alanine:glyoxylate aminotransferase 3		12.5397	12.8938	12.7997	13.3104	12.0788	11.824		0.00123466	0.00123466	0.114811		11.6055	11.0151	10.4743	13.2036	12.1517	12.0866		0.00257487	0.00257487	0.231223
AT1G13700	PGL1, 6-phosphogluconolactonase 1		10.4441	10.1766	10.399	9.93133	8.04469	8.17041		0.00180115	0.00266833	0.652692		8.47382	8.43753	7.67367	9.16615	8.2405	7.93687		0.00180115	0.00266833	0.228131
AT2G28500	LBD11, LOB domain-containing protein 11		8.73338	9.04454	8.68901	10.9767	8.07894	8.11599		0.00877965	0.00509326	0.948423		8.07713	7.86058	7.7811	10.8231	10.163	9.96172		0.00509326	0.00509326	0.227254
AT3G26460	Polyketide cyclase/dehydrase and lipid transport superfamily protein		13.0639	11.8601	12.0746	13.82	12.8506	12.6931		0.00382976	0.00324604	0.222941		13.3829	12.8069	12.52	14.0206	12.6761	13.0547		0.0144588	0.00510657	0.222941
AT5G02230	Haloacid dehalogenase-like hydrolase (HAD) superfamily protein		13.0774	12.8038	12.5807	14.1512	12.8094	12.8403		0.00233013	0.0015896	0.886818		11.5162	10.3718	9.79983	12.5414	11.2763	11.5411		0.00233013	0.00125953	0.220086
AT2G33790	AGP30, ATAGP30, arabinogalactan protein 30		6.65229	5.70952	5.60956	7.79866	5.88797	6.09769		0.00239765	0.0259995	0.655887		8.66491	6.65616	7.27192	8.72547	6.70033	7.1356		0.00618605	0.00757638	0.219306
AT2G47670	Plant invertase/pectin methylesterase inhibitor superfamily protein		7.97652	6.74778	6.65437	10.3602	8.2442	8.36624		0.00100348	0.00091288	0.52946		8.19483	7.69924	7.58516	9.53966	8.13061	8.29367		0.00091288	0.00091288	0.219268
AT5G65990	Transmembrane amino acid transporter family protein		10.0673	9.86556	9.9298	13.0534	11.7245	11.6717		0.00587797	0.00587797	0.842756		11.3961	11.1567	11.082	13.3175	12.29	12.5013		0.00454064	0.000937972	0.21913
AT3G17000	UBC32, ubiquitin-conjugating enzyme 32		10.2151	10.4057	10.3675	12.8814	11.4359	11.3733		0.000509154	0.000509154	0.636746		10.3887	10.3875	10.3627	13.0947	12.0766	11.9267		0.0113836	0.0113836	0.218954
AT5G40800	unknown protein; BEST Arabidopsis thaliana protein match is: unknown protein (TAIR:AT3G27250.1); Has 1807 Blast hits to 1807 proteins in 277 species: Archae - 0; Bacteria - 0; Metazoa - 736; Fungi - 347; Plants - 385; Viruses - 0; Other Eukaryotes - 339 (source: NCBI BLink).		5.85407	5.22907	5.30673	10.3794	5.47538	5.19685		0.000847008	8.9 × 10-5	0.563897		6.9042	5.08637	5.35273	9.33004	5.6974	6.0537		1.9 × 10-4	8.9 × 10-5	0.21618
AT2G41540	GPDHC1, 6-phosphogluconate dehydrogenase family protein		11.1929	11.1915	11.4127	11.9204	10.8959	10.9588		0.0169342	0.00608198	0.879092		11.2995	11.2774	11.1218	11.5483	10.7901	10.9086		0.0161416	0.019211	0.213703
AT1G69310	ATWRKY57, WRKY57, WRKY DNA-binding protein 57		8.4897	8.70506	8.3347	10.0102	8.9146	8.80438		0.0166555	0.0166555	0.696332		9.2118	8.9381	8.98063	9.82037	9.05627	8.84631		0.0166555	0.0166555	0.212465
AT3G44735	ATPSK3, PSK1, PSK3, PHYTOSULFOKINE 3 PRECURSOR		11.1283	11.8516	11.6868	12.2314	9.73385	9.59837		0.00213777	0.00213777	0.701463		10.907	9.95415	9.82644	11.9164	10.703	10.9558		0.00304896	0.00213777	0.21149
AT2G25625	unknown protein; FUNCTIONS IN: molecular_function unknown; INVOLVED IN: biological_process unknown; LOCATED IN: chloroplast; EXPRESSED IN: 10 plant structures; EXPRESSED DURING: LP.06 six leaves visible, LP.04 four leaves visible, 4 anthesis, petal differentiation and expansion stage; Has 24 Blast hits to 24 proteins in 9 species: Archae - 0; Bacteria - 0; Metazoa - 0; Fungi - 0; Plants - 24; Vir…		10.1487	10.3893	10.6291	14.5817	11.8775	11.9567		0.002871	0.002871	0.856951		10.2646	9.81303	9.69564	15.4879	13.6792	13.5126		0.00137704	0.00137704	0.210985
AT1G13448	other RNA		7.53339	6.93799	7.02963	8.51441	6.76178	6.6908		1.3 × 10-4	0.000595294	0.659111		7.31985	7.29997	6.81791	7.84968	7.01942	6.62382		0.039266	0.00164907	0.208147
AT5G04530	KCS19, 3-ketoacyl-CoA synthase 19		5.1328	5.40883	5.33053	6.76506	5.16763	5.31904		0.004767	0.004767	0.608948		5.16007	5.23054	5.3085	6.9351	5.56337	5.85886		0.000901146	0.004767	0.206912
AT3G07940	Calcium-dependent ARF-type GTPase activating protein family		9.75959	9.66445	9.85213	10.7039	9.7585	9.77256		0.00737667	0.00737667	0.856865		9.28334	9.16219	9.30055	10.3836	9.60326	9.35234		0.0144205	6.6 × 10-5	0.202941
AT5G15260	Ribosomal protein L34e superfamily protein		8.44672	8.84491	8.85221	9.95717	9.20918	9.05079		0.00212186	0.00105875	0.201418		8.43672	8.51362	8.44965	10.2237	9.53682	9.41269		0.00212186	0.00169363	0.201418
AT5G23050	AAE17, acyl-activating enzyme 17		8.82483	8.65488	8.42337	9.79241	8.18679	7.98969		3.9 × 10-4	0.00411793	0.328135		9.51025	9.7027	9.29464	10.3483	9.65407	9.38321		0.0121483	0.00700426	0.200323
AT1G24600	unknown protein; BEST Arabidopsis thaliana protein match is: unknown protein (TAIR:AT1G67920.1); Has 18 Blast hits to 18 proteins in 5 species: Archae - 0; Bacteria - 0; Metazoa - 0; Fungi - 0; Plants - 18; Viruses - 0; Other Eukaryotes - 0 (source: NCBI BLink).		7.89209	8.34432	8.55094	13.1128	9.08312	9.39269		0.00193459	0.00169265	0.5211		8.61403	8.32027	8.03364	13.2261	11.3599	10.968		0.00897625	0.00703654	0.200107
AT3G03170	unknown protein; BEST Arabidopsis thaliana protein match is: unknown protein (TAIR:AT5G24890.1); Has 184 Blast hits to 184 proteins in 18 species: Archae - 0; Bacteria - 0; Metazoa - 0; Fungi - 0; Plants - 184; Viruses - 0; Other Eukaryotes - 0 (source: NCBI BLink).		9.72492	9.08824	8.77763	12.6468	10.1582	10.0972		9.6 × 10-5	0.000821204	0.756743		9.71915	9.49141	9.06692	12.7177	11.6344	11.8574		0.00415637	0.00415637	0.199293
AT2G28315	Nucleotide/sugar transporter family protein		7.51773	7.00441	6.86549	8.13182	7.38126	7.30288		0.0135822	0.00907408	0.699746		8.35618	7.88147	7.64728	8.88134	7.91009	8.10665		0.00732039	0.00732039	0.199037
AT2G22630	AGL17, AGAMOUS-like 17		7.72311	6.48536	6.55522	8.09682	6.25291	5.87728		3.4 × 10-4	0.00146327	0.198313		7.50052	6.89698	6.87504	7.70816	6.53481	6.92825		0.0162119	0.0292378	0.198313
AT1G79520	Cation efflux family protein		5.87386	5.46422	5.42581	10.166	7.56343	7.40116		0.018118	0.018118	0.839647		6.38999	5.51281	5.85046	8.90233	7.78005	8.09879		0.0180281	0.0180281	0.196812
AT5G58650	PSY1, plant peptide containing sulfated tyrosine 1		11.3822	12.1697	11.7464	11.3532	9.35171	9.07472		0.000639043	1.4 × 10-4	0.216384		9.30145	9.11253	9.0597	10.4804	9.24651	8.9919		0.00191433	0.000639043	0.19579
AT1G62660	Glycosyl hydrolases family 32 protein		7.13284	6.67678	6.73033	9.05717	7.9247	7.80791		0.00508311	0.00508311	0.67703		8.11111	7.47362	7.48606	7.99694	7.0068	7.15726		0.00488248	0.00508311	0.190515
AT1G48750	Bifunctional inhibitor/lipid-transfer protein/seed storage 2S albumin superfamily protein		12.5547	10.2765	10.9283	13.7324	12.3533	12.5159		0.00397969	0.00707616	0.551498		13.2885	12.5853	12.7843	14.0059	12.1669	12.6305		0.00257318	0.00707616	0.189623
AT1G17744	unknown protein; FUNCTIONS IN: molecular_function unknown; INVOLVED IN: biological_process unknown; LOCATED IN: cellular_component unknown; EXPRESSED IN: stem; Has 30201 Blast hits to 17322 proteins in 780 species: Archae - 12; Bacteria - 1396; Metazoa - 17338; Fungi - 3422; Plants - 5037; Viruses - 0; Other Eukaryotes - 2996 (source: NCBI BLink).		5.14035	5.68706	5.10465	7.89491	6.06516	5.75619		0.0286462	0.00480301	0.624073		6.08508	6.11681	6.43729	10.0839	8.75517	8.37012		0.00258515	0.00367831	0.189284
AT5G51760	AHG1, Protein phosphatase 2C family protein		4.69916	4.88324	5.2616	7.9948	5.00652	5.15107		3.4 × 10-4	0.0015493	0.535201		5.11878	4.77006	4.87279	8.56068	5.30402	5.1066		0.0247031	0.0247031	0.188358
AT5G15410	ATCNGC2, CNGC2, DND1, Cyclic nucleotide-regulated ion channel family protein		13.2441	13.1805	13.3836	13.1868	11.8999	11.851		0.000984601	0.000984601	0.742332		12.1744	11.8479	11.9182	12.1117	10.713	10.8561		0.000984601	0.000984601	0.185579
AT3G50220	Protein of unknown function (DUF579)		8.17781	7.47229	7.51793	9.0335	8.00312	8.0449		0.00177029	0.00177029	0.708303		8.57085	7.94253	7.59665	9.38776	8.01409	8.44086		0.0072372	0.00177029	0.183854
AT4G18830	ATOFP5, OFP5, ovate family protein 5		9.32576	8.73907	8.95665	9.82883	8.68193	8.75426		0.000565718	0.00135734	0.450265		8.93711	8.62885	8.67783	10.5374	9.26114	9.45263		0.00135734	0.000565718	0.182437
AT5G22460	alpha/beta-Hydrolases superfamily protein		8.7685	7.79076	7.77615	10.8789	7.05006	7.46212		1.4 × 10-4	4.9 × 10-4	0.251712		8.09764	7.27005	7.34012	12.6708	8.97406	9.36805		1.4 × 10-4	1.1 × 10-4	0.180335
AT5G53590	SAUR-like auxin-responsive protein family		11.5576	11.7821	11.197	11.7596	9.73776	9.79571		0.00639892	0.00639892	0.880847		10.1442	10.0572	9.72551	11.7758	9.98625	10.0716		5.0 × 10-4	5.0 × 10-4	0.180207
AT3G02140	AFP4, TMAC2, AFP2 (ABI five-binding protein 2) family protein		10.3097	10.7534	10.5308	10.4247	8.46535	8.25303		0.0141272	0.0149915	0.647344		8.40226	9.01646	9.26661	9.65113	8.07131	7.86228		0.0170569	0.0149915	0.180117
AT4G38690	PLC-like phosphodiesterases superfamily protein		13.144	12.707	12.9702	12.4884	11.3489	11.4125		0.0171737	0.0121298	0.779099		11.8159	11.5188	11.1279	11.568	10.4186	10.2458		0.0109418	0.00613507	0.178747
AT4G28040	nodulin MtN21 /EamA-like transporter family protein		8.79153	9.06362	8.62615	10.9403	7.62958	7.43188		1.2 × 10-4	1.2 × 10-4	0.119814		8.25959	7.06177	6.52803	9.43577	7.65661	7.07483		0.0207279	0.0207279	0.178554
AT5G04380	S-adenosyl-L-methionine-dependent methyltransferases superfamily protein		4.68049	5.15947	5.19967	8.80549	4.51121	4.85206		3.2 × 10-5	3.2 × 10-5	0.132153		5.04163	4.90604	4.82021	6.75313	5.12242	4.84985		4.9 × 10-4	4.9 × 10-5	0.17831
AT3G13672	TRAF-like superfamily protein		5.04647	5.01412	4.9598	6.70686	5.08429	4.82209		0.0099935	0.00238878	0.836093		4.94781	5.16492	4.89358	7.68877	5.55928	5.18691		0.00107967	1.2 × 10-4	0.176936
AT3G51730	saposin B domain-containing protein		14.4459	14.3997	14.2581	14.8823	13.9203	13.8336		0.00343936	0.00191417	0.59806		14.1272	14.0967	13.8929	14.8171	14.0236	13.8524		0.00273212	0.00135387	0.176291
AT3G45970	ATEXLA1, ATEXPL1, ATHEXP BETA 2.1, EXLA1, EXPL1, expansin-like A1		13.47	13.9826	13.7977	10.3604	8.65891	8.53096		0.00196259	0.00193734	0.442617		10.3118	8.92841	8.85201	10.5052	8.68134	8.97215		0.000968863	0.00126163	0.176067
AT5G63590	ATFLS3, FLS3, flavonol synthase 3		8.24424	7.64647	7.84408	9.22759	7.97075	7.83988		0.00425537	0.00510307	0.606352		9.65858	8.78214	8.61968	9.45832	8.52231	8.78915		0.00548889	0.00510307	0.174456
AT5G16630	ATRAD4, RAD4, DNA repair protein Rad4 family		10.907	10.8877	10.7865	11.4811	10.4464	10.4871		0.00057177	3.8 × 10-5	0.647705		10.8438	10.7209	10.5481	11.7607	11.1495	11.0391		0.0064437	0.0064437	0.174368
AT3G47600	ATMYB94, ATMYBCP70, MYB94, myb domain protein 94		8.75127	8.8606	9.01741	9.46524	7.74531	7.75317		2.5 × 10-4	2.1 × 10-4	0.92956		7.98069	7.95975	8.07649	9.95969	8.78252	8.89916		2.1 × 10-4	2.1 × 10-4	0.174366
AT3G12955	SAUR-like auxin-responsive protein family		7.59646	7.37114	7.22732	9.00895	7.12836	7.05135		0.000919644	0.00923014	0.820233		8.33333	8.08217	7.88805	9.74341	7.89547	8.27887		0.00119123	0.000919644	0.173843
AT5G26770	unknown protein; BEST Arabidopsis thaliana protein match is: unknown protein (TAIR:AT3G05830.1); Has 30201 Blast hits to 17322 proteins in 780 species: Archae - 12; Bacteria - 1396; Metazoa - 17338; Fungi - 3422; Plants - 5037; Viruses - 0; Other Eukaryotes - 2996 (source: NCBI BLink).		7.70974	7.90892	7.8881	8.75627	8.0318	7.94953		0.0171788	0.0171788	0.575081		7.43857	7.30623	7.24808	9.30747	8.70809	8.4336		0.0309374	0.0171788	0.172217
AT5G06760	LEA4-5, Late Embryogenesis Abundant 4-5		7.01784	7.51471	7.29168	15.6941	10.3332	10.0962		4.2 × 10-5	0.000802439	0.659436		7.03084	6.36816	5.84989	16.525	12.7022	13.2591		0.000581817	2.5 × 10-4	0.171489
AT5G50260	Cysteine proteinases superfamily protein		6.97678	6.69	6.41805	7.88729	6.57475	6.66039		0.00461894	0.0237219	0.777703		6.58519	6.2164	5.87089	7.91247	6.8669	7.18956		0.0105062	0.0237219	0.170597
AT2G47530	Pollen Ole e 1 allergen and extensin family protein		6.41906	5.62492	6.60712	6.30002	5.57459	5.36726		0.0111717	0.00819382	0.0737671		8.42575	7.22572	7.58329	6.70492	5.69103	6.00635		0.00819382	0.0210427	0.168326
AT5G38005	other RNA		8.18841	7.619	7.47436	8.70269	7.35131	7.30707		0.00645188	0.00678595	0.850114		9.04778	8.03798	7.66524	8.88447	7.7181	7.34549		0.021641	0.00601394	0.167104
AT1G01250	Integrase-type DNA-binding superfamily protein		7.32615	6.24967	6.21008	10.1696	8.66091	8.79573		0.0233642	0.0255988	0.841091		7.69873	6.26718	6.21777	9.90575	7.94428	8.28759		0.00161681	4.6 × 10-4	0.165651
AT1G02660	alpha/beta-Hydrolases superfamily protein		10.0189	11.2334	11.0765	10.895	8.9587	8.78674		0.00142181	0.00142181	0.39583		7.32985	7.67413	7.65099	10.2572	8.80174	8.45886		0.0193811	0.0123561	0.164265
AT5G57040	Lactoylglutathione lyase / glyoxalase I family protein		14.7497	14.3868	14.5563	15.6824	14.6992	14.7109		0.00794264	0.00794264	0.957605		14.1174	13.9954	13.3009	15.7242	14.6244	14.4593		3.9 × 10-4	2.4 × 10-4	0.164061
AT2G23110	Late embryogenesis abundant protein, group 6		8.37913	9.29095	8.94569	9.23124	6.85418	6.75621		0.0027127	0.00106957	0.717872		5.90961	5.54741	5.5485	9.73613	7.02329	7.46545		0.0027127	0.00461921	0.162935
AT1G16310	Cation efflux family protein		8.81646	8.14447	8.5288	10.4372	9.52902	9.54642		0.00152284	0.00117451	0.739626		9.81047	9.47419	9.63963	10.7857	9.93496	10.1292		0.000777494	0.00786035	0.157102
AT1G26558	other RNA		7.29344	7.0555	6.30108	8.01092	6.46189	6.37729		0.0120713	0.0120713	0.790159		6.59382	6.0597	5.81116	7.14977	6.04421	5.63787		0.00961616	0.00631749	0.156394
AT3G50440	ATMES10, MES10, methyl esterase 10		11.6055	10.0583	10.5818	13.0509	12.1806	12.249		0.00709421	0.00343225	0.721576		12.5519	12.0365	11.6206	13.3736	11.486	11.8207		0.00343225	0.00564916	0.151157
AT4G30710	Family of unknown function (DUF566)		7.90955	7.80008	7.77699	8.56989	7.3005	7.53839		0.004435	0.0109023	0.374638		7.69735	7.88182	7.56724	8.94501	7.69452	8.15004		0.004435	0.0178295	0.150376
AT3G56080	S-adenosyl-L-methionine-dependent methyltransferases superfamily protein		8.83055	7.55438	7.44471	11.7078	9.59624	9.54468		0.00919625	0.0125516	0.934425		8.94413	8.13116	7.86575	10.2074	9.35052	9.09833		0.00185801	0.00683258	0.149054
AT1G08230	ATGAT1, GAT1, Transmembrane amino acid transporter family protein		7.36029	7.31417	7.26964	9.74365	8.49279	8.408		0.0148396	0.0136358	0.803642		8.08747	8.00262	7.95742	9.71458	8.12031	7.79843		3.7 × 10-4	2.9 × 10-4	0.148808
AT1G02390	ATGPAT2, GPAT2, glycerol-3-phosphate acyltransferase 2		7.97985	8.2928	8.22841	10.8722	8.06573	8.04385		0.0146962	0.00181468	0.972697		8.40033	7.37824	7.35547	11.589	9.85193	9.52081		0.0023298	0.00181468	0.146106
AT1G66890	FUNCTIONS IN: molecular_function unknown; INVOLVED IN: biological_process unknown; LOCATED IN: chloroplast; EXPRESSED IN: 22 plant structures; EXPRESSED DURING: 13 growth stages; BEST Arabidopsis thaliana protein match is: 50S ribosomal protein-related (TAIR:AT5G16200.1); Has 36 Blast hits to 36 proteins in 7 species: Archae - 0; Bacteria - 0; Metazoa - 0; Fungi - 0; Plants - 36; Viruses - 0; Oth…		12.2266	12.6857	12.9545	12.3345	11.33	11.4303		0.00621253	0.0059162	0.619429		11.6415	11.8111	11.5573	12.7442	11.4586	11.322		0.000959958	0.000959958	0.145344
AT3G61450	ATSYP73, SYP73, syntaxin of plants 73		6.23634	6.09878	5.9468	8.14852	6.71931	6.69899		0.00286657	0.00286657	0.631407		6.09361	6.09863	5.97986	8.62483	7.76098	7.51427		0.00286657	0.00323709	0.145245
AT5G65390	AGP7, arabinogalactan protein 7		13.4976	13.9619	13.8388	11.1879	10.2325	10.1796		0.0083139	0.00378697	0.740188		12.7898	11.9838	12.1349	12.3925	11.1339	11.6089		0.0083139	0.0223624	0.143429
AT1G24030	Protein kinase superfamily protein		6.51305	6.16252	6.15811	7.07265	6.24041	6.19812		0.0267897	0.00842561	0.913023		7.2267	6.82631	6.5911	7.53786	6.5089	6.90628		0.0252615	0.0252615	0.141919
AT5G59220	HAI1, highly ABA-induced PP2C gene 1		5.61412	5.66192	5.72359	13.467	8.42715	8.26658		0.00195899	0.00195899	0.835339		6.82261	5.76868	5.51164	13.6073	11.2492	10.9141		4.4 × 10-4	4.4 × 10-4	0.141352
AT5G60910	AGL8, FUL, AGAMOUS-like 8		7.99801	7.02623	7.17115	9.73956	8.07887	8.60965		0.008642	0.0248718	0.180094		7.68945	7.41269	7.30853	9.30165	8.62421	8.2393		0.0255235	0.00207344	0.141103
AT2G04160	AIR3, Subtilisin-like serine endopeptidase family protein		8.08582	7.73953	7.97985	9.86978	7.96805	8.00305		5.0 × 10-4	5.0 × 10-4	0.856356		9.44825	8.89387	9.11537	10.6715	8.99765	8.77298		5.0 × 10-4	5.0 × 10-4	0.140287
AT4G05530	IBR1, SDRA, indole-3-butyric acid response 1		9.9335	9.89384	9.94911	11.1154	10.3686	10.4583		0.00733741	0.00516714	0.542823		10.4511	10.3644	10.3013	11.8053	11.2013	11.0688		4.6 × 10-4	4.6 × 10-4	0.140241
AT1G62290	Saposin-like aspartyl protease family protein		7.7854	7.21202	6.82834	8.83807	8.05126	7.8451		0.0140079	0.0159253	0.299065		7.81913	8.47944	7.84435	9.2011	8.25385	8.03597		0.00944085	0.000766515	0.139434
AT4G08290	nodulin MtN21 /EamA-like transporter family protein		9.64115	9.51859	9.3714	11.4116	10.4194	9.97706		0.00820366	0.00509449	0.0622953		9.61607	9.63091	9.16173	11.3046	9.83551	9.31118		0.0306742	0.00509449	0.13478
AT1G53470	MSL4, mechanosensitive channel of small conductance-like 4		7.01937	6.77033	7.02138	11.6554	9.31845	9.04246		0.00167262	0.00246402	0.446814		8.37937	7.49949	7.646	10.9075	9.54469	10.0776		0.010121	0.010121	0.134717
AT3G50390	Transducin/WD40 repeat-like superfamily protein		5.27232	5.23669	5.46407	6.79128	5.53042	5.51249		0.00178009	0.00178009	0.834025		5.72723	5.61229	5.87126	6.55507	5.56416	5.83419		0.00159074	0.00452193	0.13284
AT4G22200	AKT2, AKT2/3, AKT3, KT2/3, potassium transport 2/3		11.0473	10.0889	10.1408	11.7467	11.036	11.1235		0.0135424	0.0122533	0.742668		10.9376	10.1997	10.1881	10.6572	9.86674	9.4786		0.00974488	0.0042661	0.132269
AT2G18050	HIS1-3, histone H1-3		11.7407	10.4055	9.99173	13.085	9.96399	9.83802		0.000981104	0.00424006	0.826794		11.2947	10.9753	10.4722	14.5142	12.5773	12.1038		0.000531146	0.000981104	0.132033
AT5G22860	Serine carboxypeptidase S28 family protein		9.36768	8.54024	8.61852	10.6558	8.36939	8.43444		0.00396253	0.00136693	0.857755		8.80754	8.17235	8.14357	11.8437	8.96643	8.38653		0.00136693	0.00136693	0.131902
AT1G70300	KUP6, K+ uptake permease 6		11.724	11.8063	11.7545	13.4957	11.6613	11.554		0.0154414	0.022994	0.866869		11.1655	11.337	11.0414	12.536	11.5873	11.0912		0.0154414	0.0080385	0.131708
AT1G55760	BTB/POZ domain-containing protein		9.07218	8.87763	8.90927	10.2643	8.02882	8.08813		2.4 × 10-4	4.6 × 10-4	0.789953		8.47692	8.68529	8.57864	10.3205	9.02865	8.81658		2.4 × 10-4	2.1 × 10-4	0.131573
AT2G01580	unknown protein; BEST Arabidopsis thaliana protein match is: unknown protein (TAIR:AT3G07510.2); Has 129 Blast hits to 129 proteins in 12 species: Archae - 0; Bacteria - 0; Metazoa - 0; Fungi - 0; Plants - 129; Viruses - 0; Other Eukaryotes - 0 (source: NCBI BLink).		6.83982	6.09688	5.95743	7.17193	6.24966	6.1113		0.00679709	0.00679709	0.273656		8.06057	7.551	7.31844	7.81772	6.46062	6.93153		0.00788892	0.00116585	0.129258
AT4G35060	Heavy metal transport/detoxification superfamily protein		10.8506	10.1942	10.5217	12.6124	11.1914	10.9597		0.025848	0.025848	0.703447		11.1827	10.6646	10.6507	10.6816	9.72243	9.14035		0.0179396	0.0179396	0.125665
AT5G15254	unknown protein; Has 30201 Blast hits to 17322 proteins in 780 species: Archae - 12; Bacteria - 1396; Metazoa - 17338; Fungi - 3422; Plants - 5037; Viruses - 0; Other Eukaryotes - 2996 (source: NCBI BLink).		7.54842	8.07587	7.94141	8.18197	7.01866	6.90526		0.00492976	0.00492976	0.394726		6.65627	6.61032	6.62135	7.91076	6.52457	6.39021		3.5 × 10-4	2.0 × 10-4	0.125102
AT5G10730	NAD(P)-binding Rossmann-fold superfamily protein		9.8144	10.0357	10.0523	12.0045	10.7887	10.8118		0.00361419	0.00376053	0.911997		10.3738	10.4318	10.2469	12.4759	11.6149	11.4526		3.5 × 10-4	0.000614904	0.124986
AT4G36600	Late embryogenesis abundant (LEA) protein		5.02364	4.92545	4.76113	9.29422	5.01415	5.20109		1.9 × 10-4	9.9 × 10-5	0.576153		5.00057	5.0038	4.78378	9.23528	5.88418	6.20544		4.7 × 10-5	1.1 × 10-4	0.124956
AT5G16910	ATCSLD2, CSLD2, cellulose-synthase like D2		8.80502	9.26757	9.15968	10.0167	9.14162	9.00616		0.00357951	0.00357951	0.141894		8.7649	8.2185	8.45696	9.99804	9.22676	9.34875		0.00978454	0.0116788	0.124938
AT2G04110	pseudogene of unknown protein		8.13329	8.3102	8.66102	10.4444	9.36845	9.2382		0.00959153	0.00317367	0.52951		8.48357	8.23773	8.53321	10.1777	9.44073	9.2905		0.00166201	4.5 × 10-4	0.124859
AT3G21800	UGT71B8, UDP-glucosyl transferase 71B8		5.83838	5.51493	5.02042	6.88539	5.63911	5.8499		0.00101115	0.0483116	0.522681		5.77871	5.56475	5.74367	6.15573	5.00355	5.54583		0.0207421	0.0255336	0.124491
AT5G08590	ASK2, ASK2, SNRK2-1, SNRK2.1, SRK2G, SNF1-related protein kinase 2.1		12.6719	12.7582	12.7775	13.2612	12.4911	12.5087		4.6 × 10-5	4.6 × 10-5	0.733755		12.8325	12.7536	12.7157	13.3493	12.5362	12.3471		0.00143772	3.5 × 10-5	0.12427
AT3G63210	MARD1, Protein of unknown function (DUF581)		7.09415	6.26713	6.32988	9.85109	7.35782	7.45613		0.000770065	0.000770065	0.717036		8.09217	7.88943	7.57896	9.64805	8.3241	8.12831		0.00147049	0.00105654	0.123346
AT3G55910	unknown protein; Has 4 Blast hits to 4 proteins in 2 species: Archae - 0; Bacteria - 0; Metazoa - 0; Fungi - 0; Plants - 4; Viruses - 0; Other Eukaryotes - 0 (source: NCBI BLink).		7.67769	7.08031	7.17057	8.43446	7.1593	7.107		0.0131148	0.0131148	0.839724		7.73897	7.78483	7.48123	8.9384	7.32318	7.11332		0.00336187	0.00336187	0.122902
AT1G69295	PDCB4, plasmodesmata callose-binding protein 4		11.0772	11.4842	11.3036	13.3055	11.9442	12.038		0.00436295	0.00436295	0.687245		11.9311	11.3828	11.6462	14.2188	13.1211	13.4371		0.00437144	0.00768267	0.12278
AT5G42200	RING/U-box superfamily protein		9.00179	8.47143	8.77991	10.0679	8.8534	8.90302		0.00654216	0.00174333	0.802992		9.45767	9.00157	8.84378	10.971	9.19264	9.31426		0.00139562	0.00139562	0.121769
AT2G04190	TRAF-like family protein		4.8149	4.53479	4.77843	5.84595	4.54148	4.69607		0.00262094	3.1 × 10-4	0.410531		5.23829	4.83367	4.93338	7.67383	5.00224	4.69153		9.3 × 10-5	9.3 × 10-5	0.121055
AT3G14560	unknown protein; Has 6 Blast hits to 6 proteins in 3 species: Archae - 0; Bacteria - 0; Metazoa - 0; Fungi - 0; Plants - 6; Viruses - 0; Other Eukaryotes - 0 (source: NCBI BLink).		5.19962	5.09545	5.01689	6.7231	5.30048	5.17306		0.000659231	1.1 × 10-4	0.306901		5.38787	5.14531	5.12306	6.65458	5.74544	6.03308		0.00439866	0.0360261	0.117481
AT3G52840	BGAL2, beta-galactosidase 2		10.5853	10.6306	10.8905	10.6796	9.70284	9.69587		0.00192597	0.00125933	0.981778		9.57404	9.4003	9.39764	9.25746	8.34332	8.01146		0.0110496	0.00192597	0.117418
AT1G23530	unknown protein; BEST Arabidopsis thaliana protein match is: unknown protein (TAIR:AT1G70470.1); Has 38 Blast hits to 38 proteins in 12 species: Archae - 0; Bacteria - 0; Metazoa - 0; Fungi - 0; Plants - 37; Viruses - 0; Other Eukaryotes - 1 (source: NCBI BLink).		8.28566	8.14894	8.12015	8.99461	8.10933	8.14251		0.000645311	0.00064752	0.545042		9.055	8.75654	8.78098	9.23054	8.18576	8.41967		0.000984036	0.00626033	0.116456
AT3G50840	Phototropic-responsive NPH3 family protein		7.85705	6.27326	7.1539	10.0331	7.76372	7.63595		0.0025814	0.00211166	0.572454		7.91854	7.53243	7.46211	8.25824	6.50144	6.77858		0.00273538	0.00273538	0.115778
AT3G14280	unknown protein; Has 51 Blast hits to 51 proteins in 13 species: Archae - 0; Bacteria - 0; Metazoa - 0; Fungi - 0; Plants - 51; Viruses - 0; Other Eukaryotes - 0 (source: NCBI BLink).		9.89464	9.34019	9.41415	11.4135	9.20329	9.04308		0.00105099	0.00105099	0.510552		9.26244	9.26591	8.82809	11.7258	10.2427	10.4967		0.00105099	0.00105099	0.115049
AT3G15900	unknown protein; FUNCTIONS IN: molecular_function unknown; INVOLVED IN: biological_process unknown; LOCATED IN: chloroplast; EXPRESSED IN: 23 plant structures; EXPRESSED DURING: 13 growth stages; Has 26 Blast hits to 26 proteins in 10 species: Archae - 0; Bacteria - 0; Metazoa - 0; Fungi - 0; Plants - 26; Viruses - 0; Other Eukaryotes - 0 (source: NCBI BLink).		11.5972	11.2229	11.0947	11.67	10.6231	10.8046		0.0221091	0.0126604	0.471006		11.2869	11.2074	11.0412	11.0657	10.0407	9.68879		0.00888284	0.00135956	0.114713
AT5G54165	unknown protein; FUNCTIONS IN: molecular_function unknown; INVOLVED IN: biological_process unknown; LOCATED IN: cellular_component unknown; Has 30201 Blast hits to 17322 proteins in 780 species: Archae - 12; Bacteria - 1396; Metazoa - 17338; Fungi - 3422; Plants - 5037; Viruses - 0; Other Eukaryotes - 2996 (source: NCBI BLink).		8.47178	10.6428	10.0457	13.6121	11.331	10.9142		0.00457297	0.00457297	0.371048		8.12687	7.35156	7.41213	13.5262	12.3023	11.9399		0.0227408	0.00819312	0.112378
AT5G56520	unknown protein; BEST Arabidopsis thaliana protein match is: unknown protein (TAIR:AT1G55365.1); Has 30201 Blast hits to 17322 proteins in 780 species: Archae - 12; Bacteria - 1396; Metazoa - 17338; Fungi - 3422; Plants - 5037; Viruses - 0; Other Eukaryotes - 2996 (source: NCBI BLink).		9.1691	9.42837	9.55825	10.6447	9.54992	9.47988		0.00850645	0.00814283	0.656222		9.27355	9.56138	9.16924	10.9772	10.1975	9.78079		0.0273548	0.00156431	0.110982
AT5G18760	RING/U-box superfamily protein		9.99464	9.90645	10.1279	10.8729	10.2195	10.0814		0.0223365	0.0374001	0.560501		9.03896	9.07576	8.9514	10.1317	9.50302	9.11266		0.00752374	0.00773723	0.107247
AT1G47565	transposable element gene		6.25533	6.04483	5.77816	7.18612	6.31298	6.31905		0.00226842	0.027023	0.978292		6.34771	6.37743	6.06699	7.82894	6.93073	6.80841		0.000974217	2.2 × 10-4	0.106131
AT4G16750	Integrase-type DNA-binding superfamily protein		8.23768	8.28123	8.23077	10.7022	9.21473	9.35181		0.0246855	0.0246855	0.845836		9.23617	9.31469	8.9174	10.5135	9.78592	9.62849		0.00980338	0.00461315	0.105746
AT1G24735	S-adenosyl-L-methionine-dependent methyltransferases superfamily protein		7.5405	7.71306	7.65859	8.64448	7.6553	7.41714		0.00375841	1.6 × 10-4	0.128787		7.44525	7.30845	7.47121	9.2053	8.15978	8.552		0.00816027	0.00810486	0.105579
AT1G31830	Amino acid permease family protein		8.80303	8.82078	8.85903	10.681	9.66702	9.71187		0.0031993	0.00127926	0.746438		9.33707	9.27686	9.27762	10.0342	9.24436	9.40473		0.0031993	0.00722633	0.102864
AT1G30220	ATINT2, INT2, inositol transporter 2		5.79695	5.28679	5.10353	8.59761	6.43897	6.07849		0.00535641	2.9 × 10-4	0.32736		6.75028	5.98866	5.61185	10.1207	7.74971	7.19974		2.9 × 10-4	2.9 × 10-4	0.101382
AT2G26690	Major facilitator superfamily protein		11.2318	10.5567	10.5066	13.8999	13.0334	12.9201		0.013914	0.0226297	0.707394		10.1888	9.60694	9.20275	12.3563	10.841	11.0859		0.00112112	3.1 × 10-4	0.100688
AT1G54160	NF-YA5, NFYA5, nuclear factor Y, subunit A5		6.47795	6.43195	6.56923	9.7348	8.3104	8.17162		0.0128414	0.0128414	0.690953		7.15109	7.29533	6.92753	10.3929	8.97991	8.4737		0.00516707	0.00516707	0.10016
AT1G15310	ATHSRP54A, SRP54-1, signal recognition particle 54 kDa subunit		8.98401	8.52742	8.35165	10.2855	8.07769	8.04003		1.6 × 10-4	2.0 × 10-4	0.81126		8.71891	8.76507	8.46514	10.9583	9.35524	9.45261		3.5 × 10-5	4.1 × 10-5	0.0999479
AT2G18360	alpha/beta-Hydrolases superfamily protein		9.32068	8.62779	8.73218	8.69172	7.85514	7.77109		0.00320662	0.0268791	0.702382		9.44582	9.27707	9.17953	9.8688	8.41915	8.99182		0.00805377	0.0146727	0.0992294
AT3G62660	GATL7, galacturonosyltransferase-like 7		11.1676	11.0791	11.2335	11.9896	10.4894	10.3919		0.000970431	0.000970431	0.641215		10.7382	10.781	10.5628	11.6682	10.4254	10.698		2.4 × 10-4	0.000970431	0.0984591
AT1G62540	FMO GS-OX2, flavin-monooxygenase glucosinolate S-oxygenase 2		8.33952	6.93813	7.05155	12.8923	10.5909	10.715		0.00294312	0.00262496	0.759455		9.71675	8.05719	8.19604	11.605	10.1317	10.5046		0.00146366	0.000828089	0.0983959
AT5G52880	F-box family protein		10.0341	9.98334	10.132	11.1602	10.0548	9.97261		0.000720357	2.3 × 10-4	0.50649		10.3173	10.2649	10.2482	11.3258	10.5116	10.3376		0.00075945	0.00075945	0.0983433
AT1G29395	COR413-TM1, COR413IM1, COR414-TM1, COLD REGULATED 314 INNER MEMBRANE 1		10.7346	11.0254	11.2295	13.4849	10.8805	11.2457		0.00195344	0.00115391	0.294188		11.528	11.081	9.65751	14.2234	12.4442	12.0483		0.00170418	0.00113913	0.0972043
AT1G53090	SPA4, SPA1-related 4		9.62957	9.30432	9.26861	10.4342	9.44323	9.43978		0.0169193	0.0169193	0.989414		9.29439	8.92941	8.94882	9.87531	9.07138	8.95436		0.00453236	0.00437959	0.0964444
AT1G47960	ATC/VIF1, C/VIF1, cell wall / vacuolar inhibitor of fructosidase 1		5.21758	4.84195	4.87595	8.51022	6.45263	6.31573		0.00119154	0.000584138	0.36141		5.63436	5.11041	5.12646	9.593	8.22558	7.78059		0.00358382	4.1 × 10-4	0.0964441
AT2G39050	hydroxyproline-rich glycoprotein family protein		10.4082	10.0906	10.1415	14.113	12.2083	12.2476		0.00170744	0.00070649	0.866677		11.1391	10.3492	10.1276	13.9668	12.8255	13.0973		0.000839109	0.00181677	0.0956279
AT1G35250	Thioesterase superfamily protein		9.53159	8.90882	8.8121	9.86243	8.53317	8.44011		0.000902076	0.00842464	0.693997		10.9197	10.1801	10.0094	10.6092	9.27937	9.65487		0.00436578	0.00436578	0.0953809
AT5G67370	Protein of unknown function (DUF1230)		12.0095	11.357	11.4735	12.2265	11.5011	11.5493		0.0453985	0.018218	0.851198		11.0147	10.8524	11.0709	11.4615	10.2558	10.016		0.000581093	1.7 × 10-4	0.0952578
AT1G54130	AT-RSH3, ATRSH3, RSH3, RELA/SPOT homolog 3		11.6591	11.9863	12.1138	13.2831	12.2385	12.1587		0.00105802	0.00122577	0.333757		10.8059	11.1524	11.0664	12.7776	11.9147	11.7018		0.0268953	0.0171661	0.0950483
AT1G04830	Ypt/Rab-GAP domain of gyp1p superfamily protein		9.03063	9.32931	9.35795	11.0613	9.96428	9.78154		0.000908402	0.0119548	0.474496		8.8102	9.0179	8.83275	10.9823	10.2194	10.0504		0.000844945	0.000844945	0.0944891
AT2G35300	LEA18, Late embryogenesis abundant protein, group 1 protein		5.51931	5.8983	5.62482	12.1231	5.84844	5.68643		3.9 × 10-4	3.9 × 10-4	0.791935		5.89405	5.39167	5.29846	12.2514	8.06539	8.27184		3.9 × 10-4	3.9 × 10-4	0.091815
AT2G01820	Leucine-rich repeat protein kinase family protein		12.5959	12.6642	12.7303	13.0012	12.1351	12.1646		0.00166611	0.00166611	0.803379		12.1278	12.3201	12.2862	12.3993	11.7689	11.6095		0.00166611	1.4 × 10-4	0.0902261
AT5G37500	GORK, gated outwardly-rectifying K+ channel		9.31166	9.00312	9.47483	10.3883	8.92001	8.86568		0.00301092	0.00157169	0.800216		9.6166	9.18071	9.43399	10.8049	9.40109	9.72397		0.00157169	8.0 × 10-5	0.0892749
AT3G22830	AT-HSFA6B, HSFA6B, heat shock transcription factor A6B		4.53119	5.30635	4.96302	9.8364	7.72179	7.83466		0.0078372	0.00503222	0.734329		6.16678	5.66679	6.02388	11.5093	9.58771	10.1		0.00503222	0.00593132	0.0885933
AT1G72770	HAB1, homology to ABI1		7.59386	7.95434	7.69611	11.8962	9.8136	9.48081		0.0113135	0.0113135	0.564199		7.3937	6.93335	6.77537	10.993	10.0127	9.5817		0.0489454	0.0113135	0.0882287
AT4G38730	Protein of unknown function (DUF803)		8.91471	9.81915	9.91297	11.6039	10.0288	9.93871		0.00400621	0.004381	0.781853		8.5734	8.53399	8.30526	10.6437	10.0166	9.84286		0.00347261	0.00169684	0.0879865
AT5G63580	ATFLS2, FLS2, flavonol synthase 2		8.39327	7.43785	7.51026	9.79908	8.71466	8.76658		0.00212524	0.00809726	0.789976		8.59362	7.54573	7.66583	9.47709	8.20856	8.64558		0.00215816	0.00213355	0.0878364
AT1G73040	Mannose-binding lectin superfamily protein		6.05267	5.50698	5.52378	8.22825	6.10523	6.5847		0.0009976	0.00131018	0.0826568		7.24913	5.94754	5.98269	10.2669	7.83689	8.40039		0.000518025	0.00131018	0.0873697
AT1G33102	unknown protein; FUNCTIONS IN: molecular_function unknown; INVOLVED IN: biological_process unknown; LOCATED IN: cellular_component unknown; Has 30201 Blast hits to 17322 proteins in 780 species: Archae - 12; Bacteria - 1396; Metazoa - 17338; Fungi - 3422; Plants - 5037; Viruses - 0; Other Eukaryotes - 2996 (source: NCBI BLink).		7.95977	8.55338	8.13793	9.87858	8.15352	7.95106		0.00470067	0.00335007	0.585726		8.04368	7.50561	7.53616	10.2469	8.9715	8.58526		0.00335007	0.000731475	0.0860387
AT4G39838	Potential natural antisense gene, locus overlaps with AT4G39840		8.98325	8.80293	8.82816	9.74053	8.79493	8.73798		0.0190484	0.0142441	0.805966		8.98534	8.87038	8.91373	9.41493	8.66574	8.28587		0.0142441	0.00375496	0.0856484
AT1G28260	Telomerase activating protein Est1		9.35887	9.38314	9.49055	11.1726	9.25767	9.42887		9.2 × 10-5	0.00114954	0.422327		9.0896	9.22851	8.78568	11.1664	10.3101	10.2255		8.6 × 10-5	8.6 × 10-5	0.0839125
AT3G50400	GDSL-like Lipase/Acylhydrolase superfamily protein		7.27927	6.88706	6.95998	8.39489	6.18112	6.15779		0.00419623	0.00419623	0.900149		7.69167	7.42643	7.44871	8.83132	7.41881	7.83073		0.00437207	0.00437207	0.0839003
AT2G46690	SAUR-like auxin-responsive protein family		10.6292	10.2419	10.6085	11.7721	9.99638	9.94838		0.00494908	0.00494908	0.883695		10.7343	10.935	10.5425	10.859	9.8826	9.63695		0.00259732	2.0 × 10-4	0.0838437
AT1G54870	NAD(P)-binding Rossmann-fold superfamily protein		6.36092	5.87255	5.81023	7.37124	4.82763	4.90275		0.000509314	0.000770231	0.850873		4.82341	4.87334	4.8118	6.07625	4.99526	5.39177		0.00557764	0.0484268	0.0801018
AT5G10946	unknown protein; FUNCTIONS IN: molecular_function unknown; INVOLVED IN: biological_process unknown; LOCATED IN: endomembrane system; Has 30201 Blast hits to 17322 proteins in 780 species: Archae - 12; Bacteria - 1396; Metazoa - 17338; Fungi - 3422; Plants - 5037; Viruses - 0; Other Eukaryotes - 2996 (source: NCBI BLink).		8.6231	7.61751	7.76285	9.89706	8.61847	8.66018		0.0159826	0.0177127	0.893658		7.88617	7.51206	7.16959	8.72524	7.59925	7.91739		0.000504779	0.00591461	0.0785045
AT1G44800	nodulin MtN21 /EamA-like transporter family protein		11.2809	10.8202	11.1474	12.2068	11.4871	11.5341		2.9 × 10-4	2.7 × 10-4	0.403958		12.1739	12.176	11.952	12.5956	11.3439	11.8984		0.00658777	0.000755187	0.076419
AT4G34060	DML3, demeter-like protein 3		6.27971	5.68239	5.75048	7.7665	6.07173	6.19914		0.0196203	0.0229285	0.71547		5.85939	5.55412	5.73889	6.44871	5.85264	5.54084		0.0407251	0.0229285	0.0757296
AT5G12950	Putative glycosyl hydrolase of unknown function (DUF1680)		11.4906	10.5154	10.9451	11.2439	10.2943	10.369		0.00558391	0.00539876	0.570582		12.0413	11.529	11.1643	11.5529	10.4764	10.3303		0.00414512	0.00414512	0.0753697
AT5G62100	ATBAG2, BAG2, BCL-2-associated athanogene 2		10.1636	10.0058	9.93333	10.8437	8.96444	8.94198		0.0160581	0.0160581	0.963934		8.97271	8.58378	8.42081	10.2153	8.94766	9.30859		0.00167892	4.0 × 10-4	0.0747851
AT1G67360	Rubber elongation factor protein (REF)		8.34512	9.23118	8.88378	12.0577	10.8767	10.7759		0.00879552	0.010376	0.768862		9.62919	9.39393	9.58143	13.0843	12.0593	12.3429		0.000878465	0.00704189	0.0744621
AT3G16210	F-box family protein		6.73362	6.32324	6.19108	6.80936	5.75023	5.62089		0.00333521	0.00333521	0.447571		7.12086	7.03073	6.73056	7.22785	6.14434	6.6009		0.00333521	0.0366952	0.0742864
AT1G46554	other RNA		9.09283	9.28478	9.47638	12.2194	10.752	10.7344		0.00108862	0.00108862	0.917221		9.84933	9.71847	9.39479	12.2989	11.1628	11.3526		0.00108862	0.00108862	0.073715
AT2G16000	transposable element gene		5.2941	5.0529	5.01053	6.9741	5.13526	5.25942		0.000738235	0.000738235	0.407433		5.29652	5.10472	4.97978	9.05434	5.40735	5.63454		3.6 × 10-5	3.6 × 10-5	0.072944
AT3G28007	Nodulin MtN3 family protein		6.61793	5.65554	5.23849	12.7789	9.25648	9.31808		0.0146244	0.0144662	0.952742		8.28658	6.97293	6.7678	12.908	11.2613	11.6466		0.00113342	0.00155596	0.07282
AT1G48000	AtMYB112, MYB112, myb domain protein 112		9.39167	9.02975	8.87539	10.8932	8.87704	8.82489		7.2 × 10-5	7.2 × 10-5	0.616368		8.7735	7.94107	7.6412	11.466	9.43826	9.68806		7.2 × 10-5	7.2 × 10-5	0.072466
AT3G29575	AFP3, ABI five binding protein 3		8.56483	8.71554	8.52837	14.4088	11.4039	11.4636		0.0185446	0.0147715	0.946624		10.2977	8.99052	8.67992	13.8993	12.6713	12.3752		0.00136221	0.00136221	0.0711613
AT4G27530	unknown protein; BEST Arabidopsis thaliana protein match is: unknown protein (TAIR:AT5G53895.1); Has 14 Blast hits to 14 proteins in 3 species: Archae - 0; Bacteria - 0; Metazoa - 0; Fungi - 0; Plants - 14; Viruses - 0; Other Eukaryotes - 0 (source: NCBI BLink).		5.13435	5.62913	5.93154	7.63042	5.97874	5.88614		0.00293689	0.00339517	0.711999		5.18675	4.92856	5.11624	7.48095	6.38839	6.81584		0.0106223	0.0475993	0.0698259
AT3G19620	Glycosyl hydrolase family protein		10.2226	8.71536	8.77062	11.5945	9.3277	9.60041		0.00593681	0.00823257	0.673817		10.7739	9.96972	9.30504	12.1757	10.7698	10.4655		0.00443151	0.00443151	0.068273
AT3G07360	ATPUB9, PUB9, plant U-box 9		12.5239	12.73	12.7279	12.9705	11.9273	11.9603		0.0200063	0.0200063	0.972923		11.4604	11.3416	10.9592	12.322	11.7038	11.2298		0.0200063	0.0093879	0.0658957
AT1G22640	ATMYB3, MYB3, myb domain protein 3		11.1854	10.8932	11.4482	13.2722	11.7657	11.6994		0.00244425	0.00265235	0.800464		10.473	10.4131	10.1685	12.2935	11.2504	11.4705		0.000586542	0.000931246	0.0656751
AT1G17550	HAB2, homology to ABI2		10.2189	9.94167	9.96796	12.8938	11.8145	11.8299		0.00796902	0.00796902	0.937618		10.926	10.782	10.6892	12.7993	12.165	11.9188		0.0151588	0.00796902	0.0639901
AT5G45095	unknown protein; FUNCTIONS IN: molecular_function unknown; INVOLVED IN: biological_process unknown; LOCATED IN: endomembrane system; BEST Arabidopsis thaliana protein match is: unknown protein (TAIR:AT4G08593.1); Has 25 Blast hits to 25 proteins in 2 species: Archae - 0; Bacteria - 0; Metazoa - 0; Fungi - 0; Plants - 25; Viruses - 0; Other Eukaryotes - 0 (source: NCBI BLink).		5.96184	5.7762	5.66066	6.63757	5.93357	5.82327		0.0127905	0.00408041	0.445415		6.82445	6.55963	6.31528	7.37584	6.20325	6.61778		0.00408041	0.00778291	0.0636856
AT5G04660	CYP77A4, cytochrome P450, family 77, subfamily A, polypeptide 4		8.92218	8.72282	8.67189	9.91607	8.70899	8.55817		0.00435029	0.00638556	0.602208		8.83135	8.41649	8.59273	10.8917	9.51768	9.88507		0.00260209	0.00279906	0.0613677
AT3G20100	CYP705A19, cytochrome P450, family 705, subfamily A, polypeptide 19		6.79544	5.99307	6.06145	8.0201	6.51022	6.29422		0.00233691	0.00144849	0.308601		7.16635	6.43905	6.49912	8.05406	6.83075	7.14636		0.00144849	0.00148754	0.0609449
AT2G05518	Unknown gene		7.90046	8.46513	8.66395	9.1484	7.46712	7.45727		0.00644484	0.0110609	0.977246		7.88468	8.33236	8.06831	8.70038	7.5769	7.21842		0.000678592	0.00102113	0.060676
AT4G35560	Transducin/WD40 repeat-like superfamily protein		7.02328	7.28298	7.43623	9.817	8.98478	8.86339		0.0308582	0.0308582	0.728254		7.98648	8.09217	8.02997	10.7019	10.0622	9.73249		0.0308582	0.00370601	0.0598531
AT1G75900	GDSL-like Lipase/Acylhydrolase superfamily protein		5.20364	5.22481	5.14782	6.07425	5.33333	5.28882		0.00460958	0.00975629	0.826887		5.39799	5.18057	5.20377	6.3692	5.37109	5.7242		0.00460958	0.00975629	0.0590189
AT5G47020	unknown protein; FUNCTIONS IN: molecular_function unknown; INVOLVED IN: biological_process unknown; LOCATED IN: endomembrane system; EXPRESSED IN: 23 plant structures; EXPRESSED DURING: 13 growth stages; BEST Arabidopsis thaliana protein match is: unknown protein (TAIR:AT5G11700.2); Has 1807 Blast hits to 1807 proteins in 277 species: Archae - 0; Bacteria - 0; Metazoa - 736; Fungi - 347; Plants -…		9.64964	9.70624	9.83189	11.0138	9.96077	9.79773		0.00216415	0.00456791	0.422048		9.86713	9.84513	9.69453	11.8096	11.2203	10.829		0.0109976	0.00358308	0.0576185
AT5G61650	CYCP4, CYCP4;2, CYCLIN P4;2		6.07121	5.58619	5.55853	7.32059	5.56742	5.58692		0.000990335	4.7 × 10-4	0.89589		7.86419	6.48594	6.69288	7.59403	6.24208	6.75111		0.00195072	0.00354169	0.0566442
AT3G61890	ATHB-12, ATHB12, HB-12, homeobox 12		10.8067	11.4774	11.3539	15.6363	13.228	13.193		0.0203046	0.0203046	0.967117		10.1278	9.64594	9.50385	15.6122	14.777	14.4488		0.0203046	0.00973191	0.0560144
AT5G66760	SDH1-1, succinate dehydrogenase 1-1		12.8177	12.9955	12.886	14.3519	13.3342	13.1248		0.00666549	0.00666549	0.464977		13.2629	13.2882	13.2829	15.0087	14.2249	13.8815		0.00666549	0.00666549	0.0554329
AT5G37970	S-adenosyl-L-methionine-dependent methyltransferases superfamily protein		4.94127	5.01437	4.57824	7.01363	5.1759	5.01662		0.00249517	0.00186927	0.265412		5.88603	4.89714	5.00501	7.01191	5.08246	5.45135		0.00134908	0.00186927	0.0520881
AT2G34350	Nodulin-like / Major Facilitator Superfamily protein		8.60462	8.18365	8.64687	6.1141	4.86262	5.2749		0.0123182	0.027221	0.0520516		7.46737	6.60337	6.76897	6.36517	4.8714	5.32484		0.0123182	0.0138591	0.0520516
AT1G19230	Riboflavin synthase-like superfamily protein		8.40534	7.62345	7.77708	9.11936	8.03323	8.16649		0.00715812	0.00327347	0.541575		8.89308	8.53339	8.55383	9.78769	8.84713	9.13905		0.00327347	0.00424401	0.0520194
AT2G25964	unknown protein; FUNCTIONS IN: molecular_function unknown; INVOLVED IN: biological_process unknown; LOCATED IN: cellular_component unknown; Has 30201 Blast hits to 17322 proteins in 780 species: Archae - 12; Bacteria - 1396; Metazoa - 17338; Fungi - 3422; Plants - 5037; Viruses - 0; Other Eukaryotes - 2996 (source: NCBI BLink).		8.47316	8.62066	8.87259	9.95818	9.06306	9.08898		0.000968248	0.00715953	0.868003		9.1071	9.2913	8.77021	10.0777	9.37105	9.14861		0.00237982	0.000968248	0.0510788
AT5G17520	MEX1, RCP1, root cap 1 (RCP1)		10.4064	9.75197	9.87425	12.2248	11.2526	11.4091		0.023084	0.0254076	0.616423		11.4899	11.1476	10.8839	12.5605	11.537	11.7895		0.00407521	0.00407521	0.0505451
AT1G68600	Aluminium activated malate transporter family protein		8.98991	8.37733	8.69982	11.75	10.1638	10.3941		0.0257772	0.0332265	0.437728		10.5561	10.0443	10.2678	10.7277	8.89926	9.29719		0.00477768	0.00477768	0.0504676

## Sheet: aba3_Down
Genes down-regulated in aba3-1 compared to aba2-2
AGI	Description		Short-term osmoitc stress											Long-term osmoitc stress											Cluster
			Expression (log2)							q-value (stress)				Expression (log2)							q-value (stress)
			Control WT	Control aba3-1	Control aba2-2	Stress WT	Stress aba3-1	Stress aba2-2		WT vs aba3-1	WT vs aba2-2	aba3-1 vs aba2-2		Control WT	Control aba3-1	Control aba2-2	Stress WT	Stress aba3-1	Stress aba2-2		WT vs aba3-1	WT vs aba2-2	aba3-1 vs aba2-2
AT1G60960	ATIRT3, IRT3, iron regulated transporter 3		10.5225	8.22112	9.80139	10.0932	8.37797	8.41481		0.16011	0.205151	0.980226		11.0205	6.03102	10.7365	9.98179	5.73267	9.61293		1.5 × 10-5	0.0130999	2.6 × 10-5		I
AT1G64110	P-loop containing nucleoside triphosphate hydrolases superfamily protein		4.92667	4.93854	4.82896	6.4598	4.83822	4.97601		0.00220177	0.00220177	0.416424		4.96869	4.77456	4.94112	7.50569	4.81681	5.52054		1.9 × 10-4	2.8 × 10-4	2.8 × 10-4		I
AT5G39130	RmlC-like cupins superfamily protein		11.9118	9.89096	10.037	10.4133	9.84159	10.3135		0.109042	0.726196	0.215452		11.1273	10.2833	10.8201	10.3135	9.57953	10.9425		0.0140187	0.0140187	2.9 × 10-4
AT5G39190	ATGER2, GER2, GLP2A, germin-like protein 2		12.2002	10.1387	10.2808	10.7485	10.2154	10.644		0.162312	0.74191	0.29407		11.3893	10.6356	11.2199	10.6977	9.9815	11.303		0.00860757	0.00860757	0.000556085
AT3G09950	unknown protein; BEST Arabidopsis thaliana protein match is: unknown protein (TAIR:AT5G41761.1); Has 128 Blast hits to 128 proteins in 12 species: Archae - 0; Bacteria - 0; Metazoa - 0; Fungi - 0; Plants - 128; Viruses - 0; Other Eukaryotes - 0 (source: NCBI BLink).		6.00065	6.38355	6.78578	8.70521	8.0728	8.0132		0.0471051	0.196693	0.893582		6.61772	5.80378	5.97123	9.00704	7.11224	8.30987		1.5 × 10-5	0.00267774	0.000568786		I
AT3G13784	AtcwINV5, CWINV5, cell wall invertase 5		5.33445	4.89637	5.01855	7.61582	5.52987	5.60582		0.00155081	0.00250542	0.7959		6.08533	5.14476	5.19028	10.5613	8.56249	10.0814		0.00169853	0.10168	0.000584116		I
AT5G39160	RmlC-like cupins superfamily protein		12.0458	10.1077	10.2475	10.5967	10.1535	10.5713		0.235501	0.935431	0.285623		11.353	10.5197	11.1163	10.5819	9.94115	11.1899		0.0112982	0.005052	0.000752578
AT3G01960	unknown protein; Has 13 Blast hits to 13 proteins in 5 species: Archae - 0; Bacteria - 0; Metazoa - 0; Fungi - 0; Plants - 13; Viruses - 0; Other Eukaryotes - 0 (source: NCBI BLink).		9.18442	7.76904	8.6391	9.82245	9.6391	9.82853		0.328071	0.963895	0.314919		8.9314	7.4013	8.065	8.73427	7.91554	8.74757		0.0636518	0.963895	0.000884654		I
AT3G15670	Late embryogenesis abundant protein (LEA) family protein		5.22377	4.94498	4.97066	13.3422	9.23255	8.70233		0.00140916	0.00140916	0.450155		5.29794	4.91276	5.14931	12.8531	9.58979	11.023		0.000501742	0.00143478	0.000967582		I
AT2G18969	BEST Arabidopsis thaliana protein match is: sequence-specific DNA binding transcription factors;transcription regulators (TAIR:AT4G30180.1); Has 30201 Blast hits to 17322 proteins in 780 species: Archae - 12; Bacteria - 1396; Metazoa - 17338; Fungi - 3422; Plants - 5037; Viruses - 0; Other Eukaryotes - 2996 (source: NCBI BLink).		7.79007	8.14836	8.6132	8.70908	9.68481	10.0942		0.0344893	0.00383016	0.195199		8.14284	8.11817	8.55459	7.93032	7.88561	8.83165		0.388516	0.00100737	0.000984535
AT2G29380	HAI3, highly ABA-induced PP2C gene 3		5.14273	4.80953	4.74589	9.70377	5.70324	5.41852		0.00437558	1.9 × 10-5	0.650523		5.16534	4.8778	4.99667	10.4498	5.6708	7.14723		6.8 × 10-6	2.7 × 10-5	0.00105564		I
AT2G20060	Ribosomal protein L4/L1 family		12.274	12.1567	13.003	11.4666	12.1417	12.356		0.146876	0.0673525	0.700734		12.5996	12.5661	13.6484	12.0817	12.1422	13.4837		0.700734	0.00113731	0.00113731
AT1G68110	ENTH/ANTH/VHS superfamily protein		6.07806	6.34532	6.94601	6.82518	7.74362	7.37475		0.0629929	0.0629929	0.339191		6.95418	7.19288	7.44412	7.01214	6.93044	7.79361		0.39292	0.00509665	0.00144845
AT3G21030	transposable element gene		6.22691	6.42094	7.18277	6.18653	6.35619	6.7229		0.759562	0.373233	0.620385		6.26998	6.30152	7.0415	6.27799	6.16162	7.09804		0.440554	0.0118693	0.00146295
AT5G07990	CYP75B1, D501, TT7, Cytochrome P450 superfamily protein		8.59131	9.46543	9.33827	8.91128	8.91549	9.23314		0.98726	0.496384	0.444141		9.96233	9.99227	10.1713	10.6078	9.00365	10.5506		0.00153227	0.684011	0.00201868		I
AT2G20100	basic helix-loop-helix (bHLH) DNA-binding superfamily protein		8.82788	8.71867	9.75239	9.11081	9.622	9.73967		0.243872	0.243872	0.834327		9.01864	9.20906	10.4313	9.14467	8.94882	9.82669		0.153658	0.00079281	0.00240473
AT3G02480	Late embryogenesis abundant protein (LEA) family protein		8.03401	7.26844	6.78197	17.4164	10.5806	10.398		2.7 × 10-5	1.6 × 10-4	0.678013		9.88438	6.68437	6.16121	18.1618	13.5399	14.6004		2.5 × 10-5	1.4 × 10-5	0.00243241		I
AT1G31690	Copper amine oxidase family protein		9.11617	5.59822	6.48023	9.76659	8.46982	8.48467		0.00786767	0.0316142	0.972089		12.0371	9.56635	10.8569	7.37174	6.93372	8.8171		0.269053	0.013122	0.00265571
AT5G50800	Nodulin MtN3 family protein		9.2064	6.1289	6.18798	10.1444	8.2373	8.30271		0.00248999	0.00269936	0.858961		7.82601	6.03766	6.55413	9.44895	6.88501	8.20359		0.000842962	0.000842962	0.00269936		I
AT3G51750	unknown protein; Has 15 Blast hits to 14 proteins in 5 species: Archae - 0; Bacteria - 0; Metazoa - 0; Fungi - 0; Plants - 15; Viruses - 0; Other Eukaryotes - 0 (source: NCBI BLink).		9.32326	8.76718	9.12429	10.6754	8.42593	8.34157		4.7 × 10-5	1.8 × 10-4	0.548962		8.60868	8.78135	9.54835	11.0142	8.97247	9.59768		6.1 × 10-5	2.5 × 10-5	0.00311044		I
AT2G20050	protein serine/threonine phosphatases;protein kinases;catalytics;cAMP-dependent protein kinase regulators;ATP binding;protein serine/threonine phosphatases		7.10239	6.95236	7.65333	6.36189	7.00573	7.02461		0.130481	0.0825271	0.962992		6.65916	6.65046	7.17464	6.17551	6.47465	7.42252		0.0317716	0.00135421	0.0035995
AT5G15960	KIN1, stress-responsive protein (KIN1) / stress-induced protein (KIN1)		7.89748	7.17514	7.22393	12.0042	9.36788	9.14781		2.6 × 10-4	0.000511548	0.471746		7.25026	5.36981	5.41101	12.5722	9.80534	10.6797		2.0 × 10-4	2.0 × 10-4	0.00363867		I
AT1G23800	ALDH2B, ALDH2B7, aldehyde dehydrogenase 2B7		11.1229	11.036	11.0394	12.3939	10.7198	10.8295		0.00355998	0.000507577	0.722408		10.7779	10.196	10.1159	12.8068	10.9726	11.7155		0.000507577	3.8 × 10-4	0.00418005		I
AT3G62990	unknown protein; FUNCTIONS IN: molecular_function unknown; INVOLVED IN: biological_process unknown; LOCATED IN: endomembrane system; BEST Arabidopsis thaliana protein match is: unknown protein (TAIR:AT2G47950.1); Has 22 Blast hits to 22 proteins in 5 species: Archae - 0; Bacteria - 0; Metazoa - 0; Fungi - 0; Plants - 22; Viruses - 0; Other Eukaryotes - 0 (source: NCBI BLink).		6.81198	5.42004	5.95891	10.7818	6.9621	6.95138		0.00113941	2.3 × 10-4	0.974152		6.25649	5.22862	5.51255	11.2223	8.48238	9.90665		0.000683455	0.00468419	0.00433843		I
AT5G39220	alpha/beta-Hydrolases superfamily protein		6.30529	6.52717	6.25684	6.23787	6.45137	6.76304		0.556983	0.207376	0.465711		5.93968	6.23303	6.5707	6.16457	5.93557	6.89343		0.188852	0.000767786	0.0044296
AT3G17110	pseudogene, glycine-rich protein		10.724	11.4341	11.0177	14.2361	12.627	12.598		0.00243402	0.00449249	0.857771		9.78089	9.09913	8.89276	13.6038	13.1157	13.8947		0.0262889	0.126356	0.00449249		I
AT3G47510	unknown protein; FUNCTIONS IN: molecular_function unknown; INVOLVED IN: biological_process unknown; LOCATED IN: endomembrane system; EXPRESSED IN: 19 plant structures; EXPRESSED DURING: 11 growth stages; Has 15 Blast hits to 15 proteins in 7 species: Archae - 0; Bacteria - 0; Metazoa - 0; Fungi - 0; Plants - 15; Viruses - 0; Other Eukaryotes - 0 (source: NCBI BLink).		10.4569	9.9261	10.1581	11.5949	10.5203	10.3338		0.0223425	0.00708152	0.528763		9.3889	8.98827	9.02062	10.5736	9.81569	10.457		0.0112238	0.399198	0.00465575		I
AT3G46130	ATMYB48, ATMYB48-1, ATMYB48-2, ATMYB48-3, MYB48, myb domain protein 48		8.4212	7.35353	7.64019	8.093	7.54725	7.91494		0.109057	0.432393	0.0973497		8.69839	8.65871	8.49396	7.80499	7.84594	8.44228		0.779686	0.0247822	0.00528173
AT5G59720	HSP18.2, heat shock protein 18.2		8.2136	8.26778	8.37155	8.9418	8.25882	8.40842		0.00229617	0.000814682	0.0885788		7.68899	7.41492	7.2779	9.95823	8.59134	10.4049		0.00410923	0.258373	0.00538395		I
AT3G44970	Cytochrome P450 superfamily protein		7.47478	6.85048	9.48267	8.00064	10.3561	10.3693		0.0526377	0.0244641	0.989414		7.96264	7.70899	9.92242	6.76864	7.16637	8.7393		0.158501	0.00422279	0.00589302
AT4G31330	Protein of unknown function, DUF599		8.26224	7.25572	7.31317	9.28169	8.0449	8.44804		0.000708907	0.0150235	0.0774282		8.22981	7.19547	7.6606	8.60951	7.3221	7.94352		0.000708907	0.00217048	0.00597665		I
AT3G14310	ATPME3, PME3, pectin methylesterase 3		11.9871	11.4691	11.7214	10.2009	11.9131	11.9897		0.00623358	0.00623358	0.768738		12.9117	12.8117	13.3163	10.168	10.4268	11.3642		0.190576	0.00623358	0.00623358
AT1G03940	HXXXD-type acyl-transferase family protein		5.46877	5.33829	5.2937	7.64734	6.96232	7.45512		0.0935854	0.601414	0.0587218		6.44706	5.60259	5.61963	8.46074	6.5094	8.27322		0.00624768	0.588885	0.00624852		I
AT3G60290	2-oxoglutarate (2OG) and Fe(II)-dependent oxygenase superfamily protein		10.9363	11.1884	11.4642	6.66437	7.86406	8.114		0.00806241	0.0049954	0.41704		8.56065	9.42805	9.89313	6.31814	6.99798	7.67633		0.0049954	0.00295423	0.00640097
AT1G20190	ATEXP11, ATEXPA11, ATHEXP ALPHA 1.14, EXP11, EXPA11, expansin 11		9.46564	8.37921	8.85162	8.78752	7.90285	7.82798		0.0150867	0.00648362	0.772246		10.0496	9.48123	9.57223	8.80199	7.96702	8.82429		0.0150867	0.89344	0.00648362
AT2G37870	Bifunctional inhibitor/lipid-transfer protein/seed storage 2S albumin superfamily protein		8.28316	4.66907	4.70274	13.7219	7.72767	7.63229		0.00540154	0.00625161	0.948914		8.60427	5.01498	4.83294	14.9617	12.2119	13.1171		3.1 × 10-4	0.00110158	0.0067228		I
AT3G48510	unknown protein; BEST Arabidopsis thaliana protein match is: unknown protein (TAIR:AT5G63350.1); Has 98 Blast hits to 98 proteins in 11 species: Archae - 0; Bacteria - 0; Metazoa - 0; Fungi - 0; Plants - 98; Viruses - 0; Other Eukaryotes - 0 (source: NCBI BLink).		5.60732	5.23804	5.28148	11.4371	7.98533	7.87807		0.000586557	0.00304191	0.877506		6.21292	5.52911	5.60201	11.316	9.06809	9.77183		1.4 × 10-4	0.000537668	0.00674048		I
AT5G05250	unknown protein; BEST Arabidopsis thaliana protein match is: unknown protein (TAIR:AT3G56360.1); Has 30201 Blast hits to 17322 proteins in 780 species: Archae - 12; Bacteria - 1396; Metazoa - 17338; Fungi - 3422; Plants - 5037; Viruses - 0; Other Eukaryotes - 2996 (source: NCBI BLink).		10.5988	11.4285	12.562	11.3399	12.5237	12.7315		0.0189939	0.0141669	0.567812		11.1037	11.5684	12.3882	9.4298	10.4426	11.5151		0.00243343	0.000633076	0.00676928
AT3G25795	other RNA		6.4232	6.26318	6.2287	10.4081	9.02683	9.22786		0.00700318	0.02607	0.655209		7.8021	6.79123	7.27113	10.245	8.05766	9.04712		4.8 × 10-4	0.00398955	0.00700318		I
AT2G41480	Peroxidase superfamily protein		8.79672	7.63369	7.98398	9.43741	8.31814	8.42526		0.00928298	0.0070419	0.695317		8.61953	8.11731	8.20901	8.74567	7.28945	8.14571		0.0047939	0.0047939	0.0070419		I
AT5G33395	transposable element gene		5.17068	5.26943	5.9781	5.19495	5.69735	5.55253		0.380408	0.380408	0.8455		4.98443	5.02939	5.75527	4.88351	4.73921	6.29666		0.159119	0.00719653	0.00719653
AT3G13130	unknown protein; FUNCTIONS IN: molecular_function unknown; INVOLVED IN: biological_process unknown; LOCATED IN: endomembrane system; EXPRESSED IN: male gametophyte; Has 140 Blast hits to 132 proteins in 41 species: Archae - 2; Bacteria - 4; Metazoa - 29; Fungi - 20; Plants - 51; Viruses - 0; Other Eukaryotes - 34 (source: NCBI BLink).		5.20961	5.18006	5.26924	8.59311	6.8387	7.04809		0.00541807	0.00541807	0.452098		6.10622	5.97656	6.47696	10.0418	8.48779	9.32045		0.000863623	0.00541807	0.00733287		I
AT1G04660	glycine-rich protein		8.02636	6.5046	7.38679	7.66596	6.21224	6.5246		0.0161948	0.0538144	0.576432		7.39095	6.62921	7.76442	6.88679	5.64278	6.92604		0.00749338	0.844544	0.00749338
AT1G30970	SUF4, zinc finger (C2H2 type) family protein		7.24444	7.53758	7.36709	6.97605	6.96429	7.00686		0.87661	0.72825	0.723415		7.06835	7.12313	6.95561	6.9307	6.8179	7.44782		0.642419	0.00761469	0.00761469
AT2G31040	ATP synthase protein I -related		9.76582	8.04995	9.23307	10.0989	9.72606	9.89127		0.345478	0.605981	0.710059		9.86633	8.987	9.79288	10.0037	8.75478	9.95147		0.00763718	0.57833	0.00763718		I
AT1G06475	unknown protein; Has 35333 Blast hits to 34131 proteins in 2444 species: Archae - 798; Bacteria - 22429; Metazoa - 974; Fungi - 991; Plants - 531; Viruses - 0; Other Eukaryotes - 9610 (source: NCBI BLink).		8.16051	8.16014	7.71375	7.76003	6.97865	7.255		0.0152251	0.0856168	0.350226		9.04402	8.24134	8.56475	9.58624	8.26484	9.09114		0.00450151	0.0596527	0.00763879		I
AT4G33550	Bifunctional inhibitor/lipid-transfer protein/seed storage 2S albumin superfamily protein		9.41368	5.33163	5.63082	11.905	7.24916	7.26818		2.2 × 10-4	0.000576696	0.966266		8.93083	6.06991	6.15494	12.4118	9.26155	10.0735		2.2 × 10-4	0.000614336	0.00804232		I
AT5G44570	unknown protein; FUNCTIONS IN: molecular_function unknown; INVOLVED IN: biological_process unknown; LOCATED IN: endomembrane system; EXPRESSED IN: leaf whorl, hypocotyl, sepal, flower, leaf; EXPRESSED DURING: petal differentiation and expansion stage, LP.08 eight leaves visible; Has 7 Blast hits to 7 proteins in 2 species: Archae - 0; Bacteria - 0; Metazoa - 0; Fungi - 0; Plants - 7; Viruses - 0;…		6.54878	5.66973	6.71756	6.52716	8.31426	8.44098		0.0530066	0.0707537	0.884165		7.20929	7.13694	8.13808	6.76902	7.75596	9.127		0.0667881	0.00830335	0.00830335
AT2G17500	Auxin efflux carrier family protein		11.327	10.1231	11.393	14.171	12.3288	12.2809		0.0182967	0.00259424	0.920342		12.9695	10.783	12.5468	13.9034	11.4713	12.8747		0.00232335	0.00259424	0.00845421		I
AT5G47450	ATTIP2;3, DELTA-TIP3, TIP2;3, tonoplast intrinsic protein 2;3		9.66017	8.25543	8.0482	10.9793	8.51906	8.50391		0.000628235	0.00542067	0.959103		11.1782	9.49721	9.21811	9.01679	8.03753	8.89693		0.0268851	0.701608	0.00874142		I
AT2G30540	Thioredoxin superfamily protein		11.5018	9.71688	10.4368	11.0515	11.5329	11.6243		0.127142	0.0962203	0.767852		11.9938	11.2147	11.4918	10.1294	9.65033	10.2514		0.0143565	0.371662	0.00884641
AT3G19430	late embryogenesis abundant protein-related / LEA protein-related		7.07653	5.88536	6.6079	7.49555	6.27255	6.08033		0.00538172	0.0273713	0.57217		8.49357	7.352	7.89652	7.73299	6.27206	7.25161		0.009422	0.0700491	0.009422		I
AT5G10170	ATMIPS3, MIPS3, myo-inositol-1-phosphate synthase 3		10.1166	9.87555	10.3271	9.44331	10.1809	10.3559		0.0305852	0.0305852	0.562509		10.7029	11.2298	11.5007	9.49	9.66813	10.3135		0.147972	3.9 × 10-4	0.00959971
AT4G18440	L-Aspartase-like family protein		14.0123	11.2692	12.1141	15.5918	16.4134	16.6127		0.00716813	0.000643504	0.219098		13.1804	11.6951	12.1255	11.5168	12.3686	13.3197		0.00994475	0.000635411	0.00994475
AT5G50915	basic helix-loop-helix (bHLH) DNA-binding superfamily protein		9.18511	8.39347	8.46201	8.27015	9.5419	9.68637		0.00731578	0.00837877	0.437293		9.55686	7.54073	8.51598	6.27745	7.37167	8.11623		0.00731578	0.00183699	0.0104552
AT2G28790	Pathogenesis-related thaumatin superfamily protein		12.5492	12.1331	11.8363	12.4052	12.1334	13.0457		0.389477	0.128168	0.128168		12.6366	13.0195	12.7979	11.8021	11.879	12.5977		0.556127	0.012627	0.0107797
AT4G25850	ORP4B, OSBP(oxysterol binding protein)-related protein 4B		5.74792	5.23976	5.55573	7.40506	6.39025	6.46226		0.038272	0.0108435	0.823482		6.19322	6.52085	6.28749	8.17881	7.06542	7.81167		0.0108435	0.0108435	0.0108435		I
AT1G60470	AtGolS4, GolS4, galactinol synthase 4		7.03187	5.87945	5.86153	10.5002	9.09317	8.80723		0.0104567	0.0104567	0.453527		8.03579	7.03919	7.07654	10.7289	9.13249	10.4257		0.010643	0.318026	0.0109196		I
AT1G47400	unknown protein; BEST Arabidopsis thaliana protein match is: unknown protein (TAIR:AT1G47395.1); Has 11 Blast hits to 11 proteins in 2 species: Archae - 0; Bacteria - 0; Metazoa - 0; Fungi - 0; Plants - 11; Viruses - 0; Other Eukaryotes - 0 (source: NCBI BLink).		8.13553	9.23982	10.0445	7.36793	9.87591	10.2054		0.0117185	0.0117185	0.555958		7.0108	7.42254	8.71896	5.29851	5.88372	7.17466		0.0110041	0.0110041	0.0110041
AT2G19900	ATNADP-ME1, NADP-ME1, NADP-malic enzyme 1		5.72581	5.35092	5.31831	8.60225	6.15616	5.97822		0.00268297	0.000929993	0.499414		5.56491	5.22743	5.08617	11.2239	6.39892	7.30339		6.6 × 10-6	7.9 × 10-5	0.0111518		I
AT3G20820	Leucine-rich repeat (LRR) family protein		13.6187	12.8502	13.0806	13.3897	12.5876	12.8519		0.0112009	0.0112009	0.129593		13.05	12.7289	12.5046	12.1445	11.215	11.8198		0.0112009	0.0789604	0.0112009
AT3G14810	MSL5, mechanosensitive channel of small conductance-like 5		8.1102	7.42828	7.69519	9.55544	7.86007	7.82957		3.6 × 10-4	0.00333739	0.880256		6.57391	6.10329	5.81066	7.81537	7.03286	7.67119		0.00820487	0.299705	0.0114418		I
AT5G63350	unknown protein; BEST Arabidopsis thaliana protein match is: unknown protein (TAIR:AT3G48510.1); Has 103 Blast hits to 102 proteins in 13 species: Archae - 0; Bacteria - 0; Metazoa - 2; Fungi - 0; Plants - 101; Viruses - 0; Other Eukaryotes - 0 (source: NCBI BLink).		5.32179	5.4348	5.37876	11.2103	7.47923	7.4721		0.00260969	0.00260969	0.988387		5.93821	5.56297	5.51384	10.9651	9.26894	10.207		0.00472815	0.0114957	0.0114957		I
AT5G46730	glycine-rich protein		12.8673	12.0259	12.0819	12.4749	11.6049	11.6568		0.000657201	0.00117397	0.372138		12.5868	11.6101	11.8627	13.2827	11.904	12.7228		0.000657201	0.0472172	0.0118503		I
AT5G45960	GDSL-like Lipase/Acylhydrolase superfamily protein		7.66484	7.42664	7.88888	7.69735	8.0697	8.41751		0.271368	0.0905979	0.331368		7.18119	7.0536	7.08393	5.97995	6.35676	6.96299		0.0905979	0.00238924	0.0119996
AT1G24130	Transducin/WD40 repeat-like superfamily protein		6.59376	5.54449	5.34462	7.76694	5.83616	5.91961		0.00163104	0.0013223	0.667518		7.7205	6.91761	6.84808	8.92995	7.22443	8.03708		0.00791652	0.011613	0.0122465		I
AT3G21080	ABC transporter-related		7.59768	9.39975	9.10488	5.25556	8.55039	8.85313		0.00655757	0.0429268	0.805933		6.67924	7.34196	8.35216	5.35952	7.33677	8.21354		0.00139487	0.00116543	0.0123668
AT2G31083	CLE5, CLAVATA3/ESR-RELATED 5		5.46691	4.8028	5.48451	6.77353	5.69236	5.51172		0.0126953	0.0126953	0.193301		7.47912	6.09253	6.94815	7.50235	5.47795	6.43304		0.0126953	0.0235239	0.0126953		I
AT1G33960	AIG1, P-loop containing nucleoside triphosphate hydrolases superfamily protein		5.92916	8.18384	9.79383	5.57315	9.45947	9.71548		0.00700198	0.0392157	0.844856		6.95128	8.35273	9.03222	6.02222	9.02568	10.7928		0.00116918	0.00116918	0.0133774
AT1G54010	GDSL-like Lipase/Acylhydrolase superfamily protein		9.7122	9.6181	10.9902	11.5692	13.6857	13.7865		0.00249127	0.00249127	0.834066		10.6295	10.6627	11.1233	7.30458	8.06222	9.33735		0.0227538	0.00481044	0.0143174
AT1G68870	ATSOFL2, SOFL2, SOB five-like 2		7.03812	7.49185	8.04461	7.49798	6.01775	6.37296		0.0337937	0.00293201	0.489145		7.05896	6.38975	7.00917	6.95754	5.07337	5.70429		1.2 × 10-4	0.00288944	0.014346		I
AT5G23820	MD-2-related lipid recognition domain-containing protein		13.1207	12.0918	12.5207	13.7927	14.9634	15.0328		0.00344341	0.00344341	0.691538		13.9406	13.4349	13.224	12.5592	12.0038	12.8979		0.0603273	0.117522	0.014734
AT2G30766	unknown protein; FUNCTIONS IN: molecular_function unknown; INVOLVED IN: biological_process unknown; LOCATED IN: cellular_component unknown; Has 30201 Blast hits to 17322 proteins in 780 species: Archae - 12; Bacteria - 1396; Metazoa - 17338; Fungi - 3422; Plants - 5037; Viruses - 0; Other Eukaryotes - 2996 (source: NCBI BLink).		7.86354	8.09127	9.59089	6.28097	9.10943	9.28664		0.0100441	0.0100441	0.777183		7.64772	6.60712	9.0485	4.95674	5.05925	6.42575		0.299672	0.014311	0.0147995
AT1G64660	ATMGL, MGL, methionine gamma-lyase		11.7107	11.3496	11.1816	13.771	12.1199	12.153		0.000715199	0.000841995	0.795787		10.4193	10.1483	9.94408	13.8116	11.6007	12.485		0.000715199	0.000715199	0.0148275		I
AT2G42800	AtRLP29, RLP29, receptor like protein 29		6.33545	5.85224	5.73168	5.78489	7.31495	7.84589		0.0158421	0.0104911	0.223715		6.87519	7.79914	7.65508	5.54748	6.53967	7.181		0.0152026	0.00370676	0.0158421
AT1G55240	Family of unknown function (DUF716)		7.78113	7.14601	7.47903	9.14849	7.407	7.11851		0.00667698	0.00667698	0.165877		8.426	8.08376	8.30599	8.94128	7.52651	8.52154		0.00667698	0.0405574	0.0173998		I
AT3G06550	O-acetyltransferase family protein		5.89892	5.9602	5.89094	5.48998	6.30443	6.45939		0.0187092	0.0176013	0.264279		5.53715	5.48868	5.44961	5.35912	5.43038	6.02507		0.748147	0.0176013	0.0176013
AT1G51170	Protein kinase superfamily protein		7.79653	7.38134	7.50612	9.02621	8.8001	9.0008		0.158379	0.848503	0.131325		8.33736	8.13112	8.59211	8.71997	8.06119	8.86899		0.0179973	0.251317	0.0179973		I
AT4G22870	2-oxoglutarate (2OG) and Fe(II)-dependent oxygenase superfamily protein		5.35366	5.06954	5.06203	7.9316	7.2625	7.59162		0.0714212	0.187247	0.211659		6.93757	5.54809	5.96052	8.80437	6.80021	8.41098		0.0186288	0.0714212	0.0186288		I
AT1G17030	unknown protein; FUNCTIONS IN: molecular_function unknown; INVOLVED IN: biological_process unknown; LOCATED IN: endomembrane system; BEST Arabidopsis thaliana protein match is: unknown protein (TAIR:AT2G47010.2); Has 70 Blast hits to 70 proteins in 13 species: Archae - 0; Bacteria - 0; Metazoa - 0; Fungi - 0; Plants - 69; Viruses - 0; Other Eukaryotes - 1 (source: NCBI BLink).		7.81842	6.92113	7.03515	7.48804	6.75831	6.63246		0.0264189	0.0166651	0.562567		7.51867	7.0072	6.81688	6.98008	6.28783	7.08615		0.0264189	0.562567	0.0186453		I
AT5G01900	ATWRKY62, WRKY62, WRKY DNA-binding protein 62		7.05527	8.58681	9.08746	5.19474	7.8894	8.86203		0.0303523	0.0637416	0.537476		7.34037	8.1477	9.33748	6.54512	7.1157	8.97106		0.0637416	0.019247	0.019247
AT3G62730	unknown protein; FUNCTIONS IN: molecular_function unknown; INVOLVED IN: biological_process unknown; LOCATED IN: endomembrane system; EXPRESSED IN: 13 plant structures; EXPRESSED DURING: LP.04 four leaves visible, 4 anthesis, LP.02 two leaves visible, petal differentiation and expansion stage; BEST Arabidopsis thaliana protein match is: unknown protein (TAIR:AT1G47980.1); Has 172 Blast hits to 172…		7.12073	6.7413	6.27106	9.41718	7.15108	7.03731		0.0018618	0.0122327	0.800715		6.86837	6.52999	6.11981	9.84466	7.93713	9.06609		0.0018618	0.0661805	0.0193052		I
AT4G30180	sequence-specific DNA binding transcription factors;transcription regulators		5.89413	6.22648	6.31804	8.11098	8.66363	8.7242		0.187159	0.13136	0.874407		6.5056	6.65734	6.80866	7.24287	6.72504	7.77941		0.0202768	0.130519	0.0202768		I
AT4G15200	AFH3, FH3, formin 3		5.48499	5.24659	5.11622	6.08768	8.3848	8.60517		0.0176723	0.0176723	0.651884		5.05681	4.78628	4.86331	4.93039	5.15153	6.40349		0.0950316	0.0176723	0.0205408
AT4G30460	glycine-rich protein		13.2458	12.4122	12.5834	15.638	14.0337	14.2594		0.00252346	0.00226962	0.309187		12.393	12.1592	11.9481	14.9153	13.3884	14.11		0.00255332	0.00252346	0.0209144		I
AT1G30530	UGT78D1, UDP-glucosyl transferase 78D1		11.0426	10.4063	10.5217	11.2941	12.232	12.4148		0.0141764	0.0141764	0.236867		11.2207	10.7305	11.4549	9.86898	9.94243	10.7223		0.690846	0.0141764	0.0210424
AT2G20030	RING/U-box superfamily protein		6.74421	6.1609	7.03037	5.95922	5.62932	5.66983		0.0221725	0.166503	0.804933		6.69948	6.82592	7.52794	6.22008	5.71285	6.33806		0.0262272	0.436023	0.0216783
AT2G32870	TRAF-like family protein		10.2376	8.77553	9.66727	11.6814	10.7178	10.7345		0.0219665	0.00375142	0.945721		10.7217	10.0687	9.8122	11.0715	9.41859	10.381		0.00917252	0.0564703	0.0219665		I
AT1G47395	unknown protein; FUNCTIONS IN: molecular_function unknown; INVOLVED IN: biological_process unknown; LOCATED IN: endomembrane system; BEST Arabidopsis thaliana protein match is: unknown protein (TAIR:AT1G47400.1); Has 9 Blast hits to 9 proteins in 2 species: Archae - 0; Bacteria - 0; Metazoa - 0; Fungi - 0; Plants - 9; Viruses - 0; Other Eukaryotes - 0 (source: NCBI BLink).		8.99843	10.2803	11.1084	7.74866	10.4715	10.8382		0.0130632	0.0130632	0.497212		7.1498	7.9865	9.11101	5.07182	5.67956	7.03454		0.0130632	0.0130632	0.0227919
AT3G56980	BHLH039, ORG3, basic helix-loop-helix (bHLH) DNA-binding superfamily protein		5.71133	6.73	8.08124	6.01878	7.67492	7.16857		0.0182836	0.0232909	0.183969		5.6072	5.93875	7.05298	4.93852	4.8994	6.11446		0.888613	0.0144577	0.0232909
AT5G23220	NIC3, nicotinamidase 3		9.16649	8.37468	8.51369	10.9061	8.63045	8.38565		0.00392697	0.00392697	0.605696		9.42785	8.62674	8.57186	10.7883	8.65402	9.77194		0.00392697	0.00392697	0.0234098		I
AT1G45201	ATTLL1, TLL1, triacylglycerol lipase-like 1		12.7683	10.7146	11.7728	14.2356	14.0055	14.1994		0.314239	0.606137	0.355598		13.7696	12.8274	13.2018	12.7663	12.2239	13.7415		0.2503	0.0234282	0.0234282
AT1G26770	AT-EXP10, ATEXP10, ATEXPA10, ATHEXP ALPHA 1.1, EXP10, EXPA10, expansin A10		11.3378	10.6027	10.4246	12.3511	14.7661	14.5831		4.2 × 10-4	4.2 × 10-4	0.214818		12.675	11.5756	11.9498	11.7558	13.4151	14.1531		0.00243675	2.6 × 10-4	0.0238475
AT2G01610	Plant invertase/pectin methylesterase inhibitor superfamily protein		10.0208	9.29671	9.36031	10.5803	9.86393	10.3027		0.000882826	0.0138568	2.8 × 10-4		10.7952	10.2362	10.2369	9.72323	9.42126	10.0156		0.218443	0.192803	0.0242242
AT1G22690	Gibberellin-regulated family protein		15.1045	15.3802	15.8739	11.8176	14.8832	14.7451		0.00276835	0.00134122	0.728102		14.2423	14.5483	14.7047	7.11618	9.56034	10.6273		0.0228979	0.0087131	0.0248568
AT5G43180	Protein of unknown function, DUF599		10.8143	10.0585	9.94883	10.9329	10.0643	9.97498		0.0225679	0.0225679	0.855812		9.68391	9.71303	9.66704	9.76499	8.78412	9.99342		0.042495	0.0866698	0.0248632		I
AT4G14020	Rapid alkalinization factor (RALF) family protein		9.42716	8.11258	7.9907	10.9006	8.88457	9.07268		0.000934199	0.00190566	0.517235		10.7158	9.00831	9.15171	12.1184	10.8863	11.7258		0.00356729	0.126527	0.0251552		I
AT4G27570	UDP-Glycosyltransferase superfamily protein		5.97503	4.93971	5.43249	7.35486	5.85325	5.91973		0.0209652	0.00981476	0.796196		5.65125	5.16257	5.49648	6.04762	5.54429	6.21592		0.0573596	0.396514	0.0253614		I
AT4G11190	Disease resistance-responsive (dirigent-like protein) family protein		8.88312	7.59824	8.09255	9.40642	8.1733	8.65758		0.00953279	0.00706567	0.101209		11.3728	9.65747	10.2612	9.63845	7.95387	8.65136		0.00706567	0.00953279	0.025379
AT2G24850	TAT, TAT3, tyrosine aminotransferase 3		9.20041	11.3839	12.3647	11.369	15.2907	15.0321		0.00346585	0.0256785	0.921432		10.6044	10.7763	10.7024	10.9201	12.5891	14.9715		0.0256785	0.00346585	0.0256785
AT4G29740	ATCKX4, CKX4, cytokinin oxidase 4		10.0905	10.6608	10.756	7.74521	11.7512	11.7826		0.00331447	0.00331447	0.96278		9.46229	8.86851	9.21856	6.0524	7.77287	8.48069		4.1 × 10-4	4.1 × 10-4	0.0258859
AT4G15100	scpl30, serine carboxypeptidase-like 30		7.92001	6.39816	6.93	8.2926	7.07896	7.37009		0.0265487	0.0265487	0.464739		5.80845	5.62794	5.43929	5.60728	5.48034	6.40945		0.464739	0.0265487	0.0265487
AT5G62210	Embryo-specific protein 3, (ATS3)		9.71219	9.29	9.66638	11.2554	10.1531	10.7515		0.0466613	0.213468	0.213468		11.2436	11.5209	11.718	11.4216	10.8087	11.5847		0.0410974	0.101771	0.0266389		I
AT5G44630	Terpenoid cyclases/Protein prenyltransferases superfamily protein		5.60419	5.16307	5.41001	5.51733	5.70421	6.35761		0.539119	0.243502	0.387293		5.19032	5.89813	6.09664	5.40158	6.03967	6.78952		0.0304895	9.7 × 10-5	0.0267315
AT2G21340	MATE efflux family protein		11.7836	10.4952	11.7091	11.864	11.3225	11.4632		0.448724	0.512387	0.857676		10.9653	10.1453	11.1871	11.662	10.0166	11.3789		0.0164901	0.0869446	0.027154		I
AT1G72720	Protein of unknown function (DUF3511)		6.80069	6.13684	6.45284	6.71627	6.33169	6.45732		0.217304	0.368444	0.694529		6.72511	6.38834	6.7667	8.52776	6.61296	7.25298		0.00209068	0.00489865	0.0273534		I
AT1G08440	Aluminium activated malate transporter family protein		4.96221	4.70257	4.91775	5.55472	5.23323	5.45971		0.212772	0.798539	0.498602		4.63035	4.88487	4.89098	7.2349	5.77812	7.02807		0.014859	0.468621	0.0278498		I
AT4G01080	TBL26, TRICHOME BIREFRINGENCE-LIKE 26		7.37041	6.09359	6.15629	8.5591	9.74722	10.0817		0.0280094	0.0244773	0.146232		7.51356	6.44885	6.50813	6.31718	6.21315	6.90122		0.486255	0.0337017	0.0280094		I
AT4G18970	GDSL-like Lipase/Acylhydrolase superfamily protein		11.7322	11.5586	11.6725	10.4565	10.9386	11.2497		0.0866756	0.0240483	0.243506		11.7962	11.3231	11.3873	9.60885	9.81092	10.601		0.243506	0.00790114	0.0295169
AT2G24210	TPS10, terpene synthase 10		8.58176	5.04912	5.63922	11.4967	10.288	10.5781		0.0386332	0.0983388	0.507756		8.204	5.03373	5.46998	6.75149	5.68767	6.58626		0.0386332	0.661378	0.0298152		I
AT3G29630	UDP-Glycosyltransferase superfamily protein		6.38959	5.91924	5.89475	7.78985	6.12264	5.80888		0.00381206	0.00285081	0.283654		7.65381	7.08159	7.18836	8.17625	6.84187	7.54288		0.00837173	0.0284231	0.0298765		I
AT1G30250	unknown protein; Has 5 Blast hits to 5 proteins in 2 species: Archae - 0; Bacteria - 0; Metazoa - 0; Fungi - 0; Plants - 5; Viruses - 0; Other Eukaryotes - 0 (source: NCBI BLink).		5.49769	4.81055	5.28883	6.95132	7.41241	7.39517		0.373457	0.134357	0.968331		8.839	7.94884	9.12607	7.14435	10.0813	11.1179		0.00123841	1.6 × 10-4	0.0302252
AT5G13930	ATCHS, CHS, TT4, Chalcone and stilbene synthase family protein		13.0918	12.7002	12.9005	13.9387	13.3978	13.6763		0.0302268	0.136131	0.136131		14.939	14.8417	14.8792	14.8074	14.4831	15.1329		0.136131	0.00449985	0.0302268
AT1G73325	Kunitz family trypsin and protease inhibitor protein		7.95941	6.63626	5.61801	10.2881	11.2212	11.276		0.0304997	0.0304997	0.7047		8.51286	5.85759	5.7511	6.16961	5.97085	6.96696		0.26395	0.0315416	0.0304997		I
AT2G26400	ARD, ARD3, ATARD3, acireductone dioxygenase 3		4.79448	4.93761	4.76636	4.80648	4.9275	5.16792		0.444778	0.343719	0.444778		5.05847	5.36232	5.97388	5.18146	5.51068	6.50668		0.0305967	0.0305967	0.0305967
AT5G19190	unknown protein; BEST Arabidopsis thaliana protein match is: unknown protein (TAIR:AT3G06070.1); Has 1807 Blast hits to 1807 proteins in 277 species: Archae - 0; Bacteria - 0; Metazoa - 736; Fungi - 347; Plants - 385; Viruses - 0; Other Eukaryotes - 339 (source: NCBI BLink).		12.5422	11.8667	12.2284	8.84759	10.7839	10.9526		0.00269599	0.00237669	0.428365		10.3685	10.5537	10.424	6.71891	7.90756	8.78741		0.00269599	0.00237669	0.0312276
AT3G61490	Pectin lyase-like superfamily protein		10.1776	9.34271	9.47573	10.1187	10.4704	10.8284		0.0602946	0.0316425	0.0519502		10.2383	9.50388	9.45859	9.22217	9.7379	10.5037		0.0316425	0.0175019	0.0316425
AT4G05030	Copper transport protein family		4.6385	5.02945	4.81139	5.02099	5.50607	6.35816		0.123222	0.180593	0.339638		5.43965	6.06671	6.72972	5.8364	6.17972	7.11071		0.0998231	0.00947434	0.0317807
AT1G72100	late embryogenesis abundant domain-containing protein / LEA domain-containing protein		4.83885	4.82926	5.36061	8.15549	5.16844	5.14793		2.9 × 10-4	2.9 × 10-4	0.94211		5.14722	4.9429	5.03966	8.77904	6.08937	6.81158		2.9 × 10-4	2.3 × 10-4	0.0319894		I
AT1G30280	Chaperone DnaJ-domain superfamily protein		8.00388	8.0509	8.73877	7.83316	8.41729	8.35579		0.121577	0.226626	0.881376		9.04913	9.19966	9.52791	8.08771	8.67535	9.53567		0.066295	0.0242205	0.0321492
AT5G42800	DFR, M318, TT3, dihydroflavonol 4-reductase		6.29328	5.87194	5.84216	9.99395	8.99842	9.35506		0.0236341	0.0550894	0.174513		9.03441	7.15323	7.13062	10.6472	8.39874	10.2319		0.0236341	0.0383289	0.032253		I
AT1G07985	Expressed protein		6.52068	6.44957	5.84336	11.2346	7.76593	7.81355		3.4 × 10-4	0.00185543	0.908393		6.73555	6.28228	6.18134	11.939	9.19164	9.82115		3.4 × 10-4	5.1 × 10-5	0.0324571		I
AT2G46660	CYP78A6, cytochrome P450, family 78, subfamily A, polypeptide 6		7.71875	7.9185	8.26273	9.41197	9.44578	9.61717		0.858113	0.351709	0.545804		9.15502	9.23743	9.5594	9.69874	8.98237	9.62641		0.0404566	0.669184	0.0332728		I
AT5G48710	Ubiquitin-like superfamily protein		5.47087	5.56576	6.05596	5.35488	5.72968	5.79053		0.275332	0.0640094	0.826819		5.68792	5.76144	6.32539	5.53147	5.16143	5.75223		0.0776507	0.0776507	0.0333974
AT5G46900	Bifunctional inhibitor/lipid-transfer protein/seed storage 2S albumin superfamily protein		10.2802	9.13224	9.25919	9.13014	7.31146	6.90735		0.00563286	0.0174584	0.410651		13.1376	12.4737	12.8897	9.94168	6.50452	7.67984		0.00201254	0.00563286	0.0334624
AT1G52400	ATBG1, BGL1, BGLU18, beta glucosidase 18		15.6356	12.9558	13.0014	16.5051	16.09	16.3181		0.0819537	0.0925393	0.285368		14.6294	14.0588	13.3115	13.656	13.6528	14.7347		0.992488	0.0151148	0.033563
AT2G02580	CYP71B9, cytochrome P450, family 71, subfamily B, polypeptide 9		5.35649	4.85403	4.7864	4.87733	5.30885	5.15243		0.302044	0.0336945	0.645659		5.20324	5.37811	5.73585	5.20144	4.97524	5.56511		0.223175	0.0336945	0.0336945
AT5G40730	AGP24, ATAGP24, arabinogalactan protein 24		11.3007	10.346	11.125	12.0008	10.9315	10.5584		0.0339917	0.00254856	0.263267		13.7404	12.6077	13.1276	13.286	12.1888	12.927		0.00763902	0.0622944	0.0339917		I
AT5G28510	BGLU24, beta glucosidase 24		7.90373	6.00841	6.68587	10.4758	7.15258	7.20516		0.00687851	8.0 × 10-5	0.918831		6.36316	5.16298	5.19232	10.3874	6.07111	7.8655		0.00192725	0.0083486	0.0341588		I
AT4G23210	CRK13, cysteine-rich RLK (RECEPTOR-like protein kinase) 13		5.93808	7.63696	8.16653	4.94047	6.96983	7.47744		0.0201541	0.0459654	0.574505		5.42251	5.73001	6.35521	5.09391	6.34642	7.08565		0.0197836	0.00620217	0.0345075
AT2G47780	Rubber elongation factor protein (REF)		5.98719	5.95879	5.78338	12.7053	8.4355	8.64716		0.00815381	0.00815381	0.911931		7.42913	6.05323	5.89876	12.0253	9.83772	10.5075		0.000988306	0.000830554	0.0349709		I
AT1G59640	BPE, BPEp, BPEub, ZCW32, BIG PETAL P		7.28155	7.22426	7.13063	8.85972	9.1814	9.26606		0.546585	0.546585	0.825801		7.64857	7.5242	7.42832	9.18192	8.50627	9.10301		0.0349924	0.674047	0.0349924		I
AT1G65890	AAE12, acyl activating enzyme 12		6.23757	5.99133	6.16747	11.4542	11.84	11.9396		0.326716	0.152093	0.666713		7.48142	5.84485	6.10759	8.02353	6.52754	8.31728		0.0342298	0.472016	0.0351438		I
AT4G22880	ANS, LDOX, TDS4, TT18, leucoanthocyanidin dioxygenase		6.54427	6.00512	5.88263	10.2944	9.3961	9.79522		0.0355478	0.113754	0.113754		9.41544	7.52329	7.53054	11.0478	8.99263	10.7809		0.0297718	0.146594	0.0355478		I
AT3G53980	Bifunctional inhibitor/lipid-transfer protein/seed storage 2S albumin superfamily protein		13.4325	10.5635	11.0529	14.1236	11.3497	11.5753		4.7 × 10-4	4.7 × 10-4	0.00942632		13.7658	12.0256	12.1219	14.6815	12.7506	13.6464		0.00857651	0.0132274	0.0362793		I
AT1G16000	unknown protein; BEST Arabidopsis thaliana protein match is: unknown protein (TAIR:AT1G80890.1); Has 41 Blast hits to 40 proteins in 10 species: Archae - 0; Bacteria - 0; Metazoa - 0; Fungi - 0; Plants - 41; Viruses - 0; Other Eukaryotes - 0 (source: NCBI BLink).		11.1984	10.9341	11.1308	10.5159	10.7856	10.8865		0.0936964	0.0332868	0.548927		11.8475	11.5258	11.9049	11.1468	11.0248	11.6191		0.548927	0.0292907	0.0365396
AT1G11120	unknown protein; BEST Arabidopsis thaliana protein match is: unknown protein (TAIR:AT1G09812.1); Has 270 Blast hits to 255 proteins in 62 species: Archae - 0; Bacteria - 2; Metazoa - 93; Fungi - 14; Plants - 126; Viruses - 0; Other Eukaryotes - 35 (source: NCBI BLink).		6.92545	7.10309	6.81834	6.56872	7.67885	8.28085		0.0142972	0.0109934	0.160347		7.53131	7.99035	7.97181	7.27155	7.68599	8.47223		0.160347	0.00147704	0.0371924
AT4G21910	MATE efflux family protein		9.99324	9.0493	9.32591	12.3947	11.333	11.6843		0.0248886	0.0372654	0.256355		10.2863	9.65224	9.64878	11.0196	9.24925	10.1978		0.0147545	0.0372654	0.0372654		I
AT2G22330	CYP79B3, cytochrome P450, family 79, subfamily B, polypeptide 3		12.6876	12.0522	12.3876	14.03	14.7938	14.8681		0.0375626	0.0375626	0.824432		13.4762	12.4938	12.9561	12.1813	10.649	11.5446		0.000699271	0.0847766	0.0375626
AT4G09600	GASA3, GAST1 protein homolog 3		4.91166	4.92442	4.74468	8.99231	4.91592	5.08823		1.6 × 10-5	1.8 × 10-5	0.186231		4.97242	4.86262	4.87471	11.6016	6.32011	7.58017		2.5 × 10-5	3.6 × 10-4	0.0384668		I
AT1G78820	D-mannose binding lectin protein with Apple-like carbohydrate-binding domain		11.292	10.7258	10.8977	11.2605	10.4841	10.563		0.00979608	0.0088166	0.69583		11.2948	10.2938	10.5669	11.5442	10.499	11.5008		0.0393363	0.822663	0.0385834		I
AT4G30450	glycine-rich protein		7.75729	7.15521	7.64646	9.55119	8.94735	9.08351		0.0120754	0.0117973	0.396624		7.98363	7.55154	7.58937	8.91782	7.77339	8.41074		0.0117973	0.0117973	0.0386991		I
AT1G59740	Major facilitator superfamily protein		9.26764	9.01441	8.97036	10.5335	9.96548	10.3645		0.00423558	0.310944	0.0524609		9.33427	9.46185	9.01365	9.90048	8.94897	9.66707		0.0232661	0.310944	0.039777		I
AT2G35950	EDA12, embryo sac development arrest 12		6.3559	6.18478	6.1617	9.11526	8.01508	7.94071		0.0161575	0.0161575	0.787848		6.32759	6.01411	5.88127	8.2087	8.45293	9.24792		0.546088	0.0161575	0.0402253		I
AT1G75600	Histone superfamily protein		6.43021	6.90235	6.88101	9.01763	8.0596	8.00146		0.101271	0.064512	0.895691		6.36898	6.27676	6.46452	9.41551	9.10113	9.80816		0.105497	0.0674292	0.0410986		I
AT1G14730	Cytochrome b561/ferric reductase transmembrane protein family		10.2797	9.64979	9.59878	11.8359	9.82234	9.80379		0.00646377	0.00410672	0.945766		10.2909	9.94289	9.51507	12.0051	10.5643	11.3349		0.00798068	0.0205737	0.0417946		I
AT5G24420	PGL5, 6-phosphogluconolactonase 5		13.0298	11.8505	11.8582	15.3437	15.9411	16.1701		0.041803	0.0198822	0.262663		11.0424	10.8276	9.75088	9.16558	9.92094	11.7514		0.136382	0.0198822	0.041803
AT4G28270	ATRMA2, RMA2, RING membrane-anchor 2		11.9432	11.3489	11.6061	10.4528	10.9447	10.9379		0.115513	0.1653	0.984187		12.4637	12.3752	12.8537	10.5622	10.9309	11.6076		0.156017	0.0421423	0.0421423
AT3G45680	Major facilitator superfamily protein		9.03107	7.1169	7.35477	10.1201	8.86118	8.8959		0.000536057	0.000757182	0.754067		10.0186	9.25711	9.17469	10.9109	8.97094	9.79405		0.00848404	0.019512	0.0428339		I
AT4G14090	UDP-Glycosyltransferase superfamily protein		6.21335	5.81105	5.6886	8.64924	7.68049	7.90086		0.0115819	0.0407385	0.323095		8.03248	6.7236	7.06775	9.85267	7.90044	9.32814		0.0205468	0.025982	0.043179		I
AT5G59845	Gibberellin-regulated family protein		7.08833	6.86266	7.05117	9.49753	7.7321	7.99751		0.0115485	0.0171219	0.26867		7.62581	7.40402	7.09646	9.28376	6.59675	8.46737		0.0171219	0.0115485	0.043277		I
AT2G18328	ATRL4, RL4, RAD-like 4		10.7361	8.97421	9.62094	7.01491	8.28005	8.30951		0.0484127	0.128524	0.963862		10.239	9.46777	10.1784	6.04376	5.88701	6.90822		0.563781	0.0699548	0.0436725
AT5G54060	UF3GT, UDP-glucose:flavonoid 3-o-glucosyltransferase		6.76852	6.30576	5.93653	10.7039	9.58854	9.93743		0.0254906	0.0559066	0.155422		9.72925	7.75195	7.58858	10.9537	8.89799	10.7891		0.0324943	0.451043	0.043743		I
AT5G52730	Copper transport protein family		5.27544	5.38183	5.30217	5.40598	6.12613	6.82729		0.0598408	0.232288	0.498993		5.44438	6.10124	6.3858	5.27067	5.51403	6.29058		0.32393	0.0130751	0.0437939
AT4G20020	unknown protein; BEST Arabidopsis thaliana protein match is: unknown protein (TAIR:AT5G44780.1); Has 28928 Blast hits to 16023 proteins in 1033 species: Archae - 4; Bacteria - 4155; Metazoa - 15463; Fungi - 2938; Plants - 3091; Viruses - 205; Other Eukaryotes - 3072 (source: NCBI BLink).		11.7402	11.2143	11.1806	10.6314	10.7607	11.1084		0.393481	0.0207566	0.0207566		12.1063	11.9433	12.1631	11.4745	11.3527	11.9653		0.565268	0.0482701	0.0444434
AT5G65340	Protein of unknown function, DUF617		5.07083	5.28132	5.52891	5.69097	6.39911	6.8611		0.0800174	0.0517053	0.153312		6.50553	6.34588	6.73005	6.12155	5.61651	6.3894		0.0445469	0.226795	0.0445469
AT5G19110	Eukaryotic aspartyl protease family protein		9.69233	10.7835	10.7703	9.63327	10.8557	10.9352		0.0105858	0.0105858	0.819702		9.01005	7.80647	8.07183	7.17921	6.56182	7.47688		0.0129241	0.374541	0.0449279
AT1G56430	ATNAS4, NAS4, nicotianamine synthase 4		8.00455	8.03757	8.67745	6.94315	7.98128	8.55891		0.0261657	0.00889654	0.139235		8.09819	8.38217	9.16148	5.6739	6.285	7.28283		0.117041	0.00590426	0.0450153
AT1G56650	ATMYB75, MYB75, PAP1, SIAA1, production of anthocyanin pigment 1		7.95489	7.45748	7.73773	13.5563	11.9536	12.1724		0.00903407	0.0129894	0.578007		9.44434	7.56098	8.46845	12.487	10.3735	11.2875		0.00743409	0.00743409	0.0453168		I
AT3G46090	ZAT7, C2H2 and C2HC zinc fingers superfamily protein		10.023	11.8591	11.836	6.51288	9.7679	9.85112		0.00333516	0.0714358	0.94887		7.15451	8.37688	9.77013	6.43651	9.45369	10.3705		0.00298536	0.00298536	0.0458219
AT2G41660	MIZ1, Protein of unknown function, DUF617		5.51123	5.14793	5.41879	6.73984	5.84287	5.73596		0.0237534	0.0162179	0.647382		6.90355	6.49315	6.53089	7.42593	6.47912	7.10424		0.0186917	0.0162179	0.0464144		I
AT5G15290	Uncharacterised protein family (UPF0497)		5.07375	4.85067	5.32462	7.12391	5.81691	5.70638		0.0471074	0.0321903	0.775335		7.21489	5.68413	5.58752	6.84529	5.58282	6.40963		0.0321903	0.145038	0.0473664		I
AT5G57123	unknown protein; BEST Arabidopsis thaliana protein match is: unknown protein (TAIR:AT4G29905.1); Has 30201 Blast hits to 17322 proteins in 780 species: Archae - 12; Bacteria - 1396; Metazoa - 17338; Fungi - 3422; Plants - 5037; Viruses - 0; Other Eukaryotes - 2996 (source: NCBI BLink).		7.69496	6.78192	7.21732	7.8177	8.23049	8.9744		0.241924	0.125101	0.291637		8.45727	8.69316	9.17541	7.99263	8.90689	9.92015		0.0520592	8.7 × 10-6	0.0474392
AT4G15440	CYP74B2, HPL1, hydroperoxide lyase 1		9.441	8.87681	9.12947	12.4172	13.0433	13.2076		0.0909701	0.0474627	0.448659		11.9561	10.1023	9.90884	10.182	9.63398	10.5886		0.101687	0.183567	0.0474627		I
AT5G64080	Bifunctional inhibitor/lipid-transfer protein/seed storage 2S albumin superfamily protein		8.65221	8.20081	8.03171	10.5397	9.14151	9.37252		0.0121992	0.0121992	0.386046		9.54129	8.74635	9.15385	11.0297	9.4833	10.6272		0.0309394	0.0134753	0.0478711		I
AT1G23130	Polyketide cyclase/dehydrase and lipid transport superfamily protein		13.9505	13.4381	13.9171	13.4935	13.6923	13.75		0.562079	0.498792	0.877884		13.8243	13.3929	13.9729	13.4573	13.1336	14.1405		0.454942	0.0177237	0.0479711
AT5G06870	ATPGIP2, PGIP2, polygalacturonase inhibiting protein 2		13.0254	12.9151	13.0114	12.3828	13.267	13.2804		0.0197772	0.00810938	0.950664		11.8916	10.6806	10.0888	8.36938	8.50409	9.11644		0.687548	0.0133661	0.0480579
AT1G55525	other RNA		7.55198	6.89916	6.31987	9.27693	7.88192	7.74816		0.0437946	0.0105097	0.739854		7.38262	6.60773	6.57724	9.16525	8.30626	9.09794		0.0437946	0.739854	0.0483315		I
AT5G25260	SPFH/Band 7/PHB domain-containing membrane-associated protein family		8.70685	9.47986	10.5668	6.52046	10.9654	10.8747		0.00819952	0.0968715	0.958961		8.9729	9.21125	9.91729	9.22403	11.307	12.0504		0.0431182	0.0294914	0.0492093
AT2G38750	ANNAT4, annexin 4		9.45793	9.3652	10.0996	12.3686	12.5032	12.4882		0.709867	0.740002	0.956612		10.4949	9.60999	9.7533	9.8321	9.07182	9.659		0.00245582	0.454106	0.0492601		I
AT1G15010	unknown protein; BEST Arabidopsis thaliana protein match is: unknown protein (TAIR:AT2G01300.1); Has 71 Blast hits to 71 proteins in 13 species: Archae - 0; Bacteria - 2; Metazoa - 0; Fungi - 0; Plants - 69; Viruses - 0; Other Eukaryotes - 0 (source: NCBI BLink).		11.2661	11.8073	12.1001	11.8319	12.2385	12.4827		0.522244	0.415407	0.727926		9.20617	8.64364	8.88214	9.17157	10.2521	11.3245		0.0668447	0.0150286	0.0492698
AT5G11740	AGP15, ATAGP15, arabinogalactan protein 15		16.7211	16.982	16.837	16.1524	15.8576	15.9697		0.0735272	0.255582	0.374586		16.6557	15.9757	16.1653	17.0483	16.4269	17.1372		0.0938226	0.627038	0.0493343		I

## Sheet: aba3_Up
Genes up-regulated in aba3-1 compared to aba2-2
AGI	Description		Short-term osmoitc stress											Long-term osmoitc stress											Cluster
			Expression (log2)							q-value (stress)				Expression (log2)							q-value (stress)
			Control WT	Control aba3-1	Control aba2-2	Stress WT	Stress aba3-1	Stress aba2-2		WT vs aba3-1	WT vs aba2-2	aba3-1 vs aba2-2		Control WT	Control aba3-1	Control aba2-2	Stress WT	Stress aba3-1	Stress aba2-2		WT vs aba3-1	WT vs aba2-2	aba3-1 vs aba2-2
AT1G52340	ABA2, ATABA2, ATSDR1, GIN1, ISI4, SDR1, SIS4, SRE1, NAD(P)-binding Rossmann-fold superfamily protein		10.9193	10.6718	5.27942	11.1122	6.79158	6.98144		0.196591	0.196591	0.957119		10.6376	10.6516	4.32527	10.8051	10.7815	4.91866		0.859104	9.7 × 10-6	9.7 × 10-6
AT3G30720	QQS, qua-quine starch		9.89934	13.4259	9.8371	9.15207	9.86207	10.0857		0.770447	0.676627	0.912185		9.44993	13.2667	9.1475	9.19449	12.6495	7.79392		0.00348158	0.0624943	6.0 × 10-5		III
AT5G64570	ATBXL4, XYL4, beta-D-xylosidase 4		13.9445	15.3344	14.8612	14.3732	12.4128	11.9597		0.000599659	0.000541051	0.0890788		12.7574	13.5731	13.8306	13.198	11.8484	11.1052		0.000599659	0.000511648	0.000811342		II
AT2G18280	AtTLP2, TLP2, tubby like protein 2		12.2046	12.346	12.0394	12.682	12.349	12.2932		0.0574852	0.10256	0.780615		12.5294	12.9792	11.8061	12.5695	12.7202	11.9875		0.144316	0.000836292	0.00157243
AT3G58270	Arabidopsis phospholipase-like protein (PEARLI 4) with TRAF-like domain		8.42821	8.902	8.30718	8.92051	8.67114	8.84453		0.34278	0.692635	0.530421		8.65486	8.68092	7.91395	9.79946	10.3301	9.7253		0.00644928	0.51068	0.00196636
AT1G51820	Leucine-rich repeat protein kinase family protein		11.3932	12.1063	11.5526	7.33855	9.44807	8.60207		0.0463717	0.0463717	0.330746		8.79463	8.92964	8.82956	6.68431	7.71992	6.23794		0.0918845	0.367037	0.0023375		II
AT2G23840	HNH endonuclease		12.6461	12.589	12.8575	13.5614	12.6235	12.6163		0.00359177	0.00076309	0.956057		11.0279	11.5797	11.1522	12.4877	11.7712	11.1126		0.0010509	4.1 × 10-5	0.00291573
AT4G25480	ATCBF3, CBF3, DREB1A, dehydration response element B1A		7.12861	6.813	7.03554	11.5114	9.39939	9.47504		0.0773495	0.0741723	0.9389		8.67546	8.59548	7.17117	10.7593	10.6498	9.955		0.729588	0.0289044	0.00407323
AT1G51850	Leucine-rich repeat protein kinase family protein		10.881	10.3954	10.2968	7.46408	7.3698	7.03658		0.81699	0.454361	0.633661		10.274	10.2003	10.4759	7.03221	7.82839	6.7724		0.0295757	0.360337	0.00611819		II
AT3G22460	OASA2, O-acetylserine (thiol) lyase (OAS-TL) isoform A2		8.38706	8.20752	8.19799	9.41532	8.66051	8.29717		0.00644353	0.046893	0.360899		8.79678	9.14407	8.67105	9.27197	9.43181	8.42829		0.258208	0.0139893	0.00644353
AT2G23600	ACL, ATME8, ATMES2, ME8, MES2, acetone-cyanohydrin lyase		14.9872	14.7146	14.5637	11.2555	12.6449	12.6801		0.0011629	0.00123012	0.716532		13.6034	14.2355	14.2852	9.74563	11.1489	10.531		0.0011629	0.0106839	0.00762818		II
AT2G31380	STH, salt tolerance homologue		12.7783	12.5554	12.4518	10.9271	11.7621	11.9045		0.00323062	0.00323062	0.221123		8.37647	8.78334	7.91087	7.59508	8.50607	7.75788		0.0251809	0.51162	0.00778789		III
AT1G76720	eukaryotic translation initiation factor 2 (eIF-2) family protein		8.24978	8.30005	7.99768	8.08094	8.28717	8.2512		0.315676	0.393441	0.881619		7.59417	8.201	7.70365	8.20675	8.75652	8.13047		0.00838026	0.213811	0.00810582		III
AT4G34419	unknown protein; BEST Arabidopsis thaliana protein match is: unknown protein (TAIR:AT3G19200.1).		5.57869	5.50908	5.18278	5.31904	5.23518	5.22591		0.905849	0.905849	0.952281		6.83327	6.52868	6.31788	5.62739	5.82791	5.21403		0.422648	0.0939649	0.00827901		II
AT1G51270	structural molecules;transmembrane receptors;structural molecules		9.94754	10.8406	10.4545	7.42165	9.52264	9.27075		0.00248082	0.0101163	0.551633		8.63603	9.85206	9.44773	6.95923	9.52684	8.52764		4.0 × 10-4	4.0 × 10-4	0.00876562		II
AT4G25470	ATCBF2, CBF2, DREB1C, FTQ4, C-repeat/DRE binding factor 2		8.05493	10.0899	9.42232	7.95837	8.57758	8.34419		0.430221	0.674062	0.814447		6.29366	6.47592	5.62995	5.59543	7.07982	6.29296		0.00388669	0.0488514	0.00983583		III
AT1G79900	ATMBAC2, BAC2, Mitochondrial substrate carrier family protein		5.91255	5.7272	5.63387	10.9268	6.57263	6.57093		3.9 × 10-4	3.9 × 10-4	0.996302		6.07735	5.83864	5.73511	11.2333	7.88567	6.92514		4.3 × 10-4	3.9 × 10-4	0.0104364
AT5G16980	Zinc-binding dehydrogenase family protein		8.77397	10.1703	9.47877	8.91898	8.32766	7.95739		0.19002	0.105406	0.477527		9.74994	9.05421	9.13311	10.0352	9.62673	8.35982		0.193883	0.00502187	0.011399
AT3G42658	SADHU3-2, transposable element gene		7.99509	7.127	6.37838	8.49426	6.15314	6.40592		0.00997477	0.00997477	0.665727		8.78398	8.1706	6.77935	8.40675	6.69122	5.81493		0.00147727	0.00147727	0.0115287
AT2G38250	Homeodomain-like superfamily protein		7.89944	9.74827	9.37123	8.11808	7.19345	7.1589		0.0316703	0.0345984	0.894582		6.39679	6.50748	6.57536	7.29769	7.57841	6.76561		0.64018	0.338728	0.0115495
AT1G68840	EDF2, RAP2.8, RAV2, TEM2, related to ABI3/VP1 2		13.1972	14.1226	13.9847	10.4395	12.0495	11.4677		0.0137892	0.0118514	0.175729		10.8121	11.5253	11.1551	9.86765	11.0734	10.4861		0.00271305	0.00366545	0.0118514		II
AT2G23590	ATMES8, MES8, methyl esterase 8		7.68729	7.57133	7.23521	7.6599	7.3827	7.64667		0.305081	0.931848	0.428149		8.17291	8.66481	7.73819	7.38974	7.40039	6.53689		0.931848	0.0125498	0.0125498		II
AT2G18700	ATTPS11, ATTPSB, TPS11, TPS11, trehalose phosphatase/synthase 11		12.622	13.153	13.0989	13.9793	12.9755	12.6854		0.0054249	0.0069279	0.137127		11.3331	11.5398	10.7876	11.5652	12.2516	11.5197		0.116682	0.891879	0.012734		III
AT3G26290	CYP71B26, cytochrome P450, family 71, subfamily B, polypeptide 26		12.4228	12.1131	12.3931	14.2514	13.295	13.0708		0.0133404	0.00603184	0.411555		11.1836	11.3312	10.9061	13.0466	12.5609	11.9516		0.0738474	0.0079147	0.0133404
AT2G05900	SDG11, SUVH10, SET domain protein 11		5.50984	5.56883	5.73176	6.01265	6.00985	5.75142		0.992946	0.811747	0.210228		6.02354	6.05438	6.15796	6.02161	6.39238	5.703		0.159077	0.194331	0.0135854		III
AT5G49520	ATWRKY48, WRKY48, WRKY DNA-binding protein 48		8.13184	9.28501	9.01983	8.38429	8.1408	7.87264		0.169437	0.120056	0.169437		6.62584	6.746	6.79607	7.75659	8.23373	7.62576		0.120056	0.509643	0.0150987
AT5G34790	transposable element gene		7.86691	8.22118	7.39858	8.01428	7.82404	7.57853		0.532488	0.273765	0.532488		7.06539	7.34324	6.86196	7.27766	7.39935	6.26053		0.532488	0.0156262	0.0156262
AT2G34655	unknown protein; FUNCTIONS IN: molecular_function unknown; INVOLVED IN: biological_process unknown; LOCATED IN: endomembrane system; EXPRESSED IN: stem, root, inflorescence, cultured cell, leaf; Has 35333 Blast hits to 34131 proteins in 2444 species: Archae - 798; Bacteria - 22429; Metazoa - 974; Fungi - 991; Plants - 531; Viruses - 0; Other Eukaryotes - 9610 (source: NCBI BLink).		7.65148	7.47397	7.17256	7.72102	7.54984	7.64834		0.404426	0.644138	0.603597		8.0977	7.10452	7.23857	7.18257	6.81374	6.21382		0.160759	0.0119165	0.0160551
AT3G05690	ATHAP2B, HAP2B, NF-YA2, UNE8, nuclear factor Y, subunit A2		9.99085	9.73362	9.2639	9.89427	10.6496	10.5202		0.069882	0.069882	0.721591		10.3734	10.4053	9.93641	9.91928	10.7944	9.75811		0.0165079	0.470835	0.0165079		III
AT1G64170	ATCHX16, CHX16, cation/H+ exchanger 16		11.0393	10.7142	10.9175	7.72991	8.5573	8.6622		0.149446	0.165808	0.861476		10.1272	10.9274	11.1358	8.64815	9.53081	8.87139		0.0165866	0.149446	0.0165866		II
AT1G51830	Leucine-rich repeat protein kinase family protein		12.0366	11.6418	11.4348	8.58407	7.63491	7.30496		0.0213055	0.0797468	0.447209		11.4447	11.9692	11.5844	7.84026	8.28068	7.07906		0.0953588	0.0395039	0.0170952		II
AT3G44990	ATXTR8, XTH31, XTR8, xyloglucan endo-transglycosylase-related 8		7.55677	6.25498	6.55134	7.12106	8.6913	8.62781		0.0207603	0.0207603	0.900176		9.97399	9.00835	9.60623	8.50149	8.53955	7.89305		0.900176	0.0413825	0.0175073
AT5G49740	ATFRO7, FRO7, ferric reduction oxidase 7		13.2233	11.5923	12.0013	10.358	12.0033	11.9452		0.00143417	0.00143417	0.731587		11.3513	10.9822	11.1109	7.68822	9.10943	8.42784		0.00141515	0.0140178	0.0181361		II
AT2G06002	other RNA		7.03877	7.73098	7.12644	8.29983	7.06521	7.03895		0.200649	0.253817	0.981979		7.23752	8.15147	6.95827	7.35595	7.35986	6.08763		0.981979	0.0187287	0.0187287
AT4G14630	GLP9, germin-like protein 9		12.6388	11.3676	11.0259	7.93371	8.31203	8.73145		0.748489	0.504862	0.748489		11.5389	11.2304	10.3268	10.4913	10.0297	8.42307		0.529714	0.0557559	0.0197491
AT1G49832	AT1G49832		7.08383	7.30517	7.14369	8.30312	7.71765	7.62528		0.0881292	0.105441	0.754298		6.95388	7.10128	6.86766	8.07676	8.04176	7.35298		0.778041	0.0209054	0.0209054
AT5G43290	ATWRKY49, WRKY49, WRKY DNA-binding protein 49		6.6903	5.61991	6.15504	5.82701	6.26595	6.26732		0.104359	0.0542151	0.994837		6.17075	6.24774	5.48997	5.89978	7.18465	6.31947		0.00807613	0.00807613	0.0214524		III
AT3G51075	other RNA		7.61772	7.56375	7.41137	7.79283	7.9539	7.92929		0.68309	0.68309	0.927061		7.34595	7.89957	7.31643	7.57512	7.94386	7.21097		0.021548	0.13746	0.021548		III
AT5G45820	CIPK20, PKS18, SnRK3.6, CBL-interacting protein kinase 20		13.2387	12.9795	13.1766	11.7775	11.5316	11.5225		0.0970483	0.0970483	0.934212		7.70084	8.99519	7.36308	6.71131	7.05004	6.01795		0.330296	0.119858	0.0220705		II
AT3G49160	pyruvate kinase family protein		10.8222	11.0954	10.1781	10.6736	9.98188	9.82146		0.159774	0.0397377	0.702111		9.69555	9.58545	8.96395	9.80944	9.68567	8.66519		0.565385	0.0235478	0.0235478
AT1G70290	ATTPS8, ATTPSC, TPS8, trehalose-6-phosphatase synthase S8		11.2217	11.2566	11.1835	11.0968	10.8323	10.551		0.0189554	0.0523847	0.220375		9.07389	9.31772	8.79856	8.42163	9.299	8.6507		0.00983212	0.143805	0.0241593		III
AT4G12500	Bifunctional inhibitor/lipid-transfer protein/seed storage 2S albumin superfamily protein		12.4038	12.1304	11.8572	8.503	9.8232	10.0189		0.105216	0.105216	0.724961		10.9705	12.043	11.4832	7.28576	10.8956	9.50292		0.00281309	0.00289487	0.0242432		II
AT1G14540	Peroxidase superfamily protein		8.31668	9.88674	8.86991	5.87165	7.03053	7.24628		0.21954	0.21954	0.837162		7.7962	7.56788	7.12653	7.24907	7.43209	6.46522		0.548513	0.10709	0.0244592
AT5G48490	Bifunctional inhibitor/lipid-transfer protein/seed storage 2S albumin superfamily protein		14.6007	14.3529	14.4178	12.1957	13.0063	13.2656		0.0502436	0.0111818	0.398824		10.616	11.6364	10.6577	7.32297	8.76927	7.66137		0.0247311	0.398824	0.0247311		II
AT1G12220	RPS5, Disease resistance protein (CC-NBS-LRR class) family		8.95666	9.10861	8.7945	8.36752	8.87183	8.9381		0.343986	0.0253807	0.846756		9.51245	9.72563	9.76443	9.12189	9.66045	9.07399		0.0630646	0.846756	0.0253807		III
AT5G47330	alpha/beta-Hydrolases superfamily protein		10.3419	11.0164	11.0333	10.684	10.763	10.5639		0.914944	0.914944	0.914944		8.90343	8.38894	8.25282	8.72827	11.5657	10.6932		0.0039706	0.00440968	0.0262882		III
AT2G22990	SCPL8, SNG1, sinapoylglucose 1		14.305	13.5982	13.9189	13.9433	13.6357	13.5775		0.0418977	0.00996987	0.62964		12.7973	13.0301	12.4908	11.3839	11.361	10.6704		0.898584	0.0297534	0.0267864		II
AT1G21520	unknown protein; Has 9 Blast hits to 9 proteins in 2 species: Archae - 0; Bacteria - 0; Metazoa - 0; Fungi - 0; Plants - 9; Viruses - 0; Other Eukaryotes - 0 (source: NCBI BLink).		8.22551	9.23315	8.31452	9.00685	11.1778	11.4256		0.011756	0.0456945	0.813864		10.5751	10.4635	10.1219	10.9478	13.6943	12.938		2.8 × 10-4	2.8 × 10-4	0.0271139		III
AT3G53232	DVL20, RTFL1, ROTUNDIFOLIA like 1		8.40713	9.44397	8.84703	9.90809	9.74405	9.71681		0.923863	0.869488	0.972426		7.82135	7.99172	7.44652	8.75375	9.67869	8.80067		0.0372521	0.923863	0.0273074
AT4G34071	other RNA		5.22964	6.37176	5.30654	5.0963	5.32453	5.28074		0.7143	0.498698	0.931091		5.14584	6.24874	5.18618	5.17058	6.19327	4.98497		0.0273604	0.0689333	0.0273604		III
AT5G45340	CYP707A3, cytochrome P450, family 707, subfamily A, polypeptide 3		9.27642	9.79832	9.56214	9.60775	7.22343	6.60635		0.00629673	0.0024212	0.14263		6.44146	6.37011	6.4909	8.82512	8.51483	7.88393		0.380275	0.0407449	0.0290337
AT5G49730	ATFRO6, FRO6, FRO6, ferric reduction oxidase 6		14.6476	12.8232	13.3378	11.5313	12.606	12.6425		0.00645657	0.00477046	0.941079		12.1815	11.6843	11.337	9.03301	9.02658	8.18109		0.969292	0.0232592	0.0293796		II
AT1G18300	atnudt4, NUDT4, nudix hydrolase homolog 4		10.6647	11.6193	11.444	10.0118	11.2363	11.0344		1.1 × 10-4	1.1 × 10-4	0.0296948		9.08722	9.31906	9.32563	8.90096	10.4225	9.7525		0.00187061	4.3 × 10-4	0.0296948		III
AT1G69480	EXS (ERD1/XPR1/SYG1) family protein		6.17556	6.40286	5.88238	11.4349	8.00558	8.04088		0.0185104	0.0185104	0.969818		6.63243	6.13779	5.97426	10.2976	8.84154	7.92784		0.064542	0.0212557	0.0301716
AT1G18191	Pseudogene of AT1G18200; AtRABA6b (Arabidopsis Rab GTPase homolog A6b); GTP binding		9.71315	9.54615	9.31464	7.91456	8.32786	7.9701		0.075445	0.773828	0.260223		8.6757	8.75765	8.30598	8.02915	7.9982	7.40834		0.773828	0.0302749	0.0302749		II
AT3G21870	CYCP2;1, cyclin p2;1		9.99739	10.0754	10.4903	9.1552	9.52222	9.41678		0.108667	0.108667	0.615838		8.80083	8.4341	8.46641	6.58358	7.44556	6.85498		0.0130406	0.0130406	0.0302965		II
AT1G71400	AtRLP12, RLP12, receptor like protein 12		10.5876	10.8284	10.7961	7.82501	8.93743	8.74172		0.043731	0.0164598	0.590144		9.71517	10.5531	10.7336	7.78153	9.15617	8.41619		0.00835246	0.043731	0.0312174		II
AT2G36750	UGT73C1, UDP-glucosyl transferase 73C1		7.71555	8.42899	7.58819	10.5197	9.06943	8.45086		0.0356335	0.00747765	0.26018		8.85663	7.9163	7.91851	11.0638	10.5365	9.88828		0.154932	0.0269024	0.0315966
AT4G18210	ATPUP10, PUP10, purine permease 10		8.20001	8.05636	8.02409	9.11837	7.57851	7.42444		0.063168	0.020665	0.824907		7.25501	7.21005	7.45908	8.20402	8.00725	7.33817		0.560046	0.0319085	0.0319085
AT5G54075	U3D, U3D; snoRNA		9.8968	10.3949	10.3517	10.566	11.1118	10.8812		0.00818801	0.0207345	0.0200985		10.3411	10.8935	10.6694	10.6394	11.499	10.6005		0.0200985	0.84749	0.0339029		III
AT1G49230	RING/U-box superfamily protein		8.99346	8.26406	8.55838	5.93983	6.7232	6.7457		0.034033	0.034033	0.773175		9.92814	10.2788	10.04	7.26663	7.79438	7.18417		0.0868972	0.773175	0.034033		II
AT5G64120	Peroxidase superfamily protein		12.4724	13.3782	12.7018	7.91678	9.71211	8.78642		0.0739043	0.0981117	0.296045		11.9487	12.8468	11.9105	7.58406	9.61483	7.70038		0.0346935	0.826203	0.0346935		II
AT2G12170	BEST Arabidopsis thaliana protein match is: Transcriptional factor B3 family protein (TAIR:AT2G24645.1); Has 18 Blast hits to 18 proteins in 1 species: Archae - 0; Bacteria - 0; Metazoa - 0; Fungi - 0; Plants - 18; Viruses - 0; Other Eukaryotes - 0 (source: NCBI BLink).		7.95262	7.74766	7.7621	7.04517	7.90983	8.0792		0.0193816	0.00692349	0.423612		7.5367	8.21101	7.68052	7.01578	7.97308	7.31477		0.0158472	0.0151685	0.0350428		II
AT3G10450	SCPL7, serine carboxypeptidase-like 7		8.54392	8.28548	8.18648	8.8758	8.41307	8.36561		0.168666	0.0115351	0.852292		8.76671	8.47536	8.24598	10.0218	8.7486	8.15429		0.0170453	0.00832175	0.0372059
AT5G02480	HSP20-like chaperones superfamily protein		12.4633	12.9077	12.5085	12.8223	11.8062	11.6373		0.00413108	0.00413108	0.412114		12.7297	12.585	12.5383	12.8364	12.5505	11.9581		0.131591	0.002866	0.0373023
AT5G06510	NF-YA10, nuclear factor Y, subunit A10		8.66711	9.05866	8.09107	9.76889	9.2918	9.4673		0.298253	0.237659	0.740324		9.15079	9.10722	8.70942	9.99187	10.4839	9.71592		0.0498797	0.136638	0.0387728
AT1G05135	pseudogene of unknown protein		14.7711	14.7543	14.5754	12.381	13.8599	13.6083		0.00225047	0.00711078	0.228598		13.471	14.2948	14.6826	9.98644	11.8709	11.2484		0.00676538	0.00698124	0.0395511		II
AT1G06225	CLE3, CLAVATA3/ESR-RELATED 3		6.29364	6.28982	6.32544	5.52061	5.65979	5.31243		0.799736	0.606459	0.0398158		5.64043	5.8164	5.79978	5.67943	6.0051	5.36346		0.0603748	0.0398158	0.0398158		III
AT1G68320	AtMYB62, BW62B, BW62C, MYB62, myb domain protein 62		5.32173	5.61678	4.97898	5.21649	5.50313	5.40143		0.666939	0.663381	0.808781		5.26147	5.32381	5.28774	6.07661	5.76091	5.07705		0.397362	0.0221851	0.040041
AT2G36950	Heavy metal transport/detoxification superfamily protein		11.4269	11.7019	11.2799	11.7575	10.7778	10.4607		0.00602602	0.00144923	0.0909903		10.9198	10.6379	10.6371	11.0178	10.7596	10.1684		0.53758	0.113063	0.0400908
AT3G23480	Cyclopropane-fatty-acyl-phospholipid synthase		10.335	9.81012	9.92535	10.4702	9.77264	9.99367		0.0681593	0.0681593	0.320897		9.56256	9.81227	9.5552	9.2189	8.81635	8.02898		0.128173	0.00531802	0.0401058		II
AT5G51440	HSP20-like chaperones superfamily protein		9.19134	10.847	10.7145	11.8121	11.4915	11.2361		0.134001	0.0404311	0.218701		9.57988	9.22386	9.46586	10.7752	11.5396	10.6988		0.00265293	0.744481	0.0404311
AT3G27940	LBD26, LOB domain-containing protein 26		7.91342	7.72226	6.38616	7.50428	6.78695	6.49438		0.185669	0.0299193	0.576973		7.94194	7.91992	6.84343	7.65327	7.19762	6.28497		0.224253	0.00723544	0.0415797
AT3G22060	Receptor-like protein kinase-related family protein		12.2724	13.2268	13.1126	10.1556	12.8475	12.0028		0.0420784	0.00814767	0.351803		9.91611	10.0027	10.0626	9.49173	10.8365	9.66436		0.0420784	0.856825	0.0420784		III
AT5G37381	transposable element gene		5.00232	5.20365	5.42997	4.87544	5.11858	4.97227		0.543707	0.336388	0.567148		4.89565	5.04114	4.95113	5.14005	5.87118	4.97365		0.134814	0.582749	0.0420871		III
AT2G16140	transposable element gene		4.83312	5.25728	5.08377	4.9835	5.22241	5.21603		0.0590153	0.378293	0.975361		4.78542	5.00578	4.83396	4.79824	5.15222	4.43467		0.289445	0.289445	0.0424475		III
AT3G48020	unknown protein; FUNCTIONS IN: molecular_function unknown; INVOLVED IN: biological_process unknown; LOCATED IN: chloroplast; EXPRESSED IN: 11 plant structures; EXPRESSED DURING: LP.04 four leaves visible, 4 anthesis; BEST Arabidopsis thaliana protein match is: unknown protein (TAIR:AT5G62865.1); Has 82 Blast hits to 82 proteins in 12 species: Archae - 0; Bacteria - 0; Metazoa - 0; Fungi - 0; Plan…		7.62841	7.5044	7.15897	11.3632	8.70639	8.41528		0.00226314	4.3 × 10-4	0.394688		8.67025	8.36577	8.02139	12.1622	10.9851	10.2809		0.00710219	0.000929871	0.0436006
AT5G24120	ATSIG5, SIG5, SIGE, sigma factor E		11.9521	12.2817	11.9898	13.9105	12.9165	12.8026		0.0437015	0.0437015	0.785176		9.49011	9.67076	9.51714	11.8624	11.7233	10.9142		0.540886	0.0437015	0.0437015
AT1G19380	Protein of unknown function (DUF1195)		13.4283	14.2587	13.9299	9.04774	10.2926	9.86139		0.0654975	0.015911	0.402946		10.0817	9.75672	10.0966	8.0467	9.6144	8.99035		0.00359151	0.0010605	0.044577		II
AT4G20260	ATPCAP1, PCAP1, plasma-membrane associated cation-binding protein 1		15.0555	14.9176	15.0318	14.2203	12.7997	12.5682		0.000714049	0.000714049	0.0527846		14.5711	14.301	14.0113	14.5392	13.869	13.0889		0.0247152	0.00515863	0.0447046
AT3G26280	CYP71B4, cytochrome P450, family 71, subfamily B, polypeptide 4		10.4694	9.95243	10.6028	11.8622	10.8412	10.5943		0.00307417	2.9 × 10-4	0.101532		9.29806	9.49731	9.22246	10.4851	9.90374	9.07938		0.0529644	0.00436728	0.0453949
AT1G28010	ABCB14, ATABCB14, PGP14, P-glycoprotein 14		8.56266	9.4293	9.35218	8.68076	9.2807	8.85125		0.0462006	0.597215	0.296263		7.83351	8.17874	8.10354	6.6853	7.49102	6.80923		0.0741948	0.609161	0.0462006		II
AT4G01525	SADHU5-1, transposable element gene		6.93173	7.65083	6.69368	7.28477	6.87976	7.16873		0.655066	0.774609	0.681399		7.37134	8.01098	7.22937	7.00368	7.96827	6.90914		0.024827	0.681399	0.0466869		III
AT2G41380	S-adenosyl-L-methionine-dependent methyltransferases superfamily protein		8.76446	9.23614	8.83843	8.88181	8.01317	7.76838		0.0207498	0.0207498	0.314109		9.07075	8.95961	8.90543	8.82335	8.79445	8.13243		0.825005	0.0390182	0.0471609
AT1G03550	Secretory carrier membrane protein (SCAMP) family protein		9.00067	9.07874	8.86997	9.75247	8.93724	8.90261		0.0020137	0.0128592	0.807463		9.02665	9.17869	8.92733	10.3406	10.1138	9.37068		0.392123	0.000696992	0.0472107
AT4G24120	ATYSL1, YSL1, YELLOW STRIPE like 1		9.98555	10.8271	10.2214	8.20011	8.68007	8.72154		0.473338	0.0241317	0.931994		10.2779	10.4447	10.6241	10.1889	10.3446	9.46363		0.643437	0.0855304	0.0489021		III
AT2G40960	Single-stranded nucleic acid binding R3H protein		9.71483	9.81474	9.63187	10.2804	9.54367	9.65695		0.0552503	0.115828	0.718029		9.27342	9.51439	9.01938	9.12919	9.34862	8.61349		0.425195	0.0477864	0.0489697
AT1G15830	unknown protein; Has 165982 Blast hits to 57214 proteins in 2459 species: Archae - 263; Bacteria - 44622; Metazoa - 55751; Fungi - 10656; Plants - 17613; Viruses - 2527; Other Eukaryotes - 34550 (source: NCBI BLink).		8.3244	8.15235	8.42176	7.7698	8.3021	8.20252		0.049441	0.049441	0.60071		7.94714	8.00997	7.87419	8.47465	8.66993	7.96417		0.531398	0.0344951	0.049441
AT1G30720	FAD-binding Berberine family protein		12.1494	12.5923	12.0743	9.31968	8.82074	8.24831		0.254685	0.036368	0.254685		9.5786	9.5778	8.82555	7.44292	7.74867	6.81265		0.276967	0.036368	0.0494672		II
AT2G35290	unknown protein; Has 39 Blast hits to 39 proteins in 10 species: Archae - 0; Bacteria - 0; Metazoa - 0; Fungi - 0; Plants - 39; Viruses - 0; Other Eukaryotes - 0 (source: NCBI BLink).		7.37357	8.65732	8.44324	7.11629	6.53849	6.51084		0.326626	0.403175	0.959553		5.96879	6.01557	6.06732	6.42213	6.71638	5.91723		0.403175	0.0496917	0.0496917

## Sheet: aba3_aba2_Up
Genes up-regulated both in aba3-1 and aba2-2 compared to wild type
AGI	Description		Short-term osmoitc stress											Long-term osmoitc stress											Cluster
			Expression (log2)							q-value (stress)				Expression (log2)							q-value (stress)
			Control WT	Control aba3-1	Control aba2-2	Stress WT	Stress aba3-1	Stress aba2-2		WT vs aba3-1	WT vs aba2-2	aba3-1 vs aba2-2		Control WT	Control aba3-1	Control aba2-2	Stress WT	Stress aba3-1	Stress aba2-2		WT vs aba3-1	WT vs aba2-2	aba3-1 vs aba2-2
AT3G08740	elongation factor P (EF-P) family protein		13.8658	13.6554	13.6607	13.0552	14.0736	14.174		0.00146143	2.6 × 10-4	0.415303		14.3219	14.5528	14.5526	12.7148	13.868	13.857		0.00178025	0.000690223	0.997483		V
AT5G18700	EMB3013, RUK, Protein kinase family protein with ARM repeat domain		8.69489	8.67425	8.61318	9.37254	10.0606	10.0606		0.013693	0.0047087	0.999897		9.70669	9.65768	9.82242	9.4514	10.0559	10.0635		0.0047087	0.0047087	0.996543
AT1G32200	ACT1, ATS1, phospholipid/glycerol acyltransferase family protein		13.9952	13.8014	13.8288	13.0559	13.763	13.8699		0.00156303	0.00156303	0.295028		13.5511	13.5093	13.5139	12.0554	12.9763	12.9773		0.00902789	0.00156303	0.994929		V
AT5G44568	unknown protein; FUNCTIONS IN: molecular_function unknown; INVOLVED IN: biological_process unknown; LOCATED IN: endomembrane system; Has 19 Blast hits to 19 proteins in 2 species: Archae - 0; Bacteria - 0; Metazoa - 0; Fungi - 0; Plants - 19; Viruses - 0; Other Eukaryotes - 0 (source: NCBI BLink).		10.3396	10.1165	9.99367	6.48155	10.2065	10.1127		0.0200719	0.0243813	0.994523		10.7422	11.8156	13.0897	7.11361	10.1562	10.1542		0.00174338	0.0011529	0.994523		V
AT2G20850	SRF1, STRUBBELIG-receptor family 1		9.93012	10.1267	10.1044	8.60165	9.42219	9.42585		0.00532052	0.00532052	0.994296		10.1738	10.1881	10.1744	9.09309	9.97849	9.90014		0.00532052	0.00532052	0.994296		V
AT3G58220	TRAF-like family protein		8.59133	8.59125	8.46469	7.56981	7.99805	7.8479		0.00407634	0.0406025	0.151101		8.39506	8.45532	8.26026	7.48095	8.12211	8.13288		0.0197412	0.00537697	0.994258		V
AT3G16520	UGT88A1, UDP-glucosyl transferase 88A1		13.4949	13.3135	13.2372	13.4317	13.0908	13.2196		0.0489505	0.0489505	0.327593		12.2625	12.4394	11.9745	11.2565	11.953	11.9513		0.0489505	0.0305669	0.993756		V
AT3G50270	HXXXD-type acyl-transferase family protein		10.8445	10.4197	10.8458	10.168	11.3561	11.4945		0.00327958	0.00327958	0.286653		10.6025	10.5449	10.6527	7.33719	8.53584	8.53712		0.00327958	0.00327958	0.991663		V
AT3G14415	Aldolase-type TIM barrel family protein		14.6809	14.1284	14.1935	12.821	13.4198	13.4722		0.0115069	0.0115069	0.863517		14.6226	14.6613	14.6739	11.9733	12.7783	12.7803		0.0152041	0.0154794	0.987109		V
AT5G18080	SAUR-like auxin-responsive protein family		13.3122	11.8952	12.0573	10.705	12.5155	12.7392		0.00859305	0.00626126	0.570477		11.4076	11.6475	11.0109	8.8491	10.1581	10.155		0.00626126	0.00680291	0.986239		V
AT1G60460	unknown protein; FUNCTIONS IN: molecular_function unknown; INVOLVED IN: biological_process unknown; LOCATED IN: endomembrane system; EXPRESSED IN: 6 plant structures; EXPRESSED DURING: petal differentiation and expansion stage, E expanded cotyledon stage, D bilateral stage; Has 23 Blast hits to 23 proteins in 8 species: Archae - 0; Bacteria - 0; Metazoa - 0; Fungi - 0; Plants - 23; Viruses - 0; O…		7.06528	7.08565	7.08296	6.37966	7.50079	7.5961		0.00363386	0.00363386	0.346545		7.28233	7.49667	7.26351	6.62879	7.58261	7.5806		0.00486642	0.00363386	0.983291		V
AT3G10720	Plant invertase/pectin methylesterase inhibitor superfamily		10.903	11.7227	11.1986	8.17838	9.20276	8.93312		0.0104713	0.00792538	0.198914		9.28334	9.42321	9.48182	7.52168	8.57534	8.57871		0.00727632	0.00727632	0.982135		V
AT2G22850	AtbZIP6, bZIP6, basic leucine-zipper 6		8.49858	8.9328	8.63718	9.47554	10.1421	10.0745		0.00908812	0.0108333	0.383599		8.23871	8.48733	8.05948	7.56868	8.53906	8.54326		0.0102049	0.00233386	0.980256
AT3G03820	SAUR-like auxin-responsive protein family		9.26751	8.27256	8.28917	7.65579	8.84955	9.0743		0.0251477	0.00401806	0.493354		9.11435	8.40836	7.77902	6.60591	7.47014	7.47713		0.0279652	0.00206556	0.978639		V
AT5G66640	DAR3, DA1-related protein 3		7.16591	8.13291	8.24587	6.18199	8.37346	8.46532		0.0112419	0.0404032	0.970204		6.36397	7.19851	8.01292	6.48934	8.30096	8.2919		0.00303976	0.00752841	0.970204
AT5G07180	ERL2, ERECTA-like 2		8.78844	8.7802	8.95837	7.95651	9.606	9.82713		0.00489848	0.00489848	0.526441		8.47427	8.83814	8.74946	7.15146	8.31695	8.32921		0.0343392	0.00489848	0.969121
AT4G22120	ERD (early-responsive to dehydration stress) family protein		9.09575	8.99293	8.99922	8.98524	9.66353	9.78897		0.015246	0.00311437	0.374998		9.88568	9.98137	9.69323	9.09662	9.77098	9.78346		0.00587215	0.0163638	0.966244		V
AT1G56520	Disease resistance protein (TIR-NBS-LRR class) family		6.03123	5.95551	5.9584	5.30212	6.44777	6.50631		0.0369155	0.0474444	0.965487		6.44543	6.60838	6.64387	5.50385	6.41183	6.48177		0.00936485	0.00747984	0.965487		V
AT3G06750	hydroxyproline-rich glycoprotein family protein		13.705	13.5651	13.584	10.8225	12.1606	12.3181		0.00499986	0.00318323	0.391563		12.8257	12.4517	12.4632	9.21355	10.2296	10.2391		0.0227589	0.024802	0.963411		V
AT3G56910	PSRP5, plastid-specific 50S ribosomal protein 5		15.3614	15.3316	15.5551	14.3287	15.0303	15.0606		0.00909531	0.00909531	0.788497		15.5455	15.6284	15.7229	13.6577	14.3774	14.3703		0.019793	0.0244179	0.963218		V
AT5G37770	CML24, TCH2, EF hand calcium-binding protein family		12.5952	13.0527	12.7776	10.5116	11.7421	11.6071		0.000776719	0.0146868	0.591344		11.2674	11.1505	11.2434	10.572	11.5591	11.5724		0.0418192	0.00853005	0.96262		V
AT3G55130	ATWBC19, WBC19, white-brown complex homolog 19		9.15248	8.79416	8.95956	10.0513	11.2341	11.0453		0.00301964	0.00765337	0.319468		9.22805	9.61799	9.63875	7.98773	9.43075	9.41885		0.00725547	0.00177073	0.957722
AT4G35900	atbzip14, FD, FD-1, Basic-leucine zipper (bZIP) transcription factor family protein		9.75471	10.2277	10.604	7.97063	9.06462	9.2934		0.00433557	0.00139937	0.238992		9.29685	9.95792	9.86676	7.95329	8.81022	8.82195		0.0243016	0.00581595	0.957516		V
AT1G13110	CYP71B7, cytochrome P450, family 71 subfamily B, polypeptide 7		13.5348	13.1248	13.1419	9.89391	11.8539	11.815		0.00988898	0.0361201	0.953363		12.2081	12.8129	13.0287	10.8327	11.6968	11.686		0.00435752	0.00760461	0.953363		V
AT2G26930	ATCDPMEK, CDPMEK, ISPE, PDE277, 4-(cytidine 5'-phospho)-2-C-methyl-D-erithritol kinase		11.1346	11.1302	11.0884	10.7301	11.4666	11.4997		0.00144976	0.00144976	0.869189		11.3866	11.4423	11.4829	10.6477	11.2741	11.2632		0.0026318	0.00309834	0.952608		V
AT1G12244	Polynucleotidyl transferase, ribonuclease H-like superfamily protein		8.97241	9.00935	9.13256	8.28016	8.99472	9.01942		3.2 × 10-4	3.2 × 10-4	0.614932		9.08472	9.02832	8.93138	7.66905	8.2626	8.2692		0.00676797	0.0148706	0.952391		V
AT3G57160	unknown protein; Has 3 Blast hits to 3 proteins in 1 species: Archae - 0; Bacteria - 0; Metazoa - 0; Fungi - 0; Plants - 3; Viruses - 0; Other Eukaryotes - 0 (source: NCBI BLink).		8.14259	7.93913	8.07904	7.84676	8.71072	8.74028		0.00895791	0.00929537	0.870961		9.32438	9.3761	9.28598	8.3414	9.17678	9.18544		0.00787437	0.00945908	0.951835		V
AT2G41905	BEST Arabidopsis thaliana protein match is: arabinogalactan protein 23 (TAIR:AT3G57690.1); Has 35333 Blast hits to 34131 proteins in 2444 species: Archae - 798; Bacteria - 22429; Metazoa - 974; Fungi - 991; Plants - 531; Viruses - 0; Other Eukaryotes - 9610 (source: NCBI BLink).		9.40862	9.90177	9.33822	9.19187	10.5067	10.4903		1.9 × 10-4	1.9 × 10-4	0.849682		8.64232	8.72229	8.46649	8.88205	10.4986	10.488		0.00343589	0.00286189	0.948917
AT2G18300	basic helix-loop-helix (bHLH) DNA-binding superfamily protein		12.7447	11.702	12.0923	8.18645	10.2318	10.4452		0.00244513	0.00171479	0.413038		11.2524	11.2	10.7841	5.92909	7.13325	7.1137		0.0343735	0.00277686	0.948359		V
AT3G01440	PQL1, PQL2, PsbQ-like 1		12.1396	11.0997	11.2967	9.25349	10.2531	10.3984		0.00915679	0.00915679	0.46498		13.4487	13.2459	13.2094	9.59535	10.6838	10.6711		0.0426979	0.0426979	0.948273		V
AT5G55220	trigger factor type chaperone family protein		12.845	12.7362	12.8085	12.2835	13.1538	13.2273		4.0 × 10-4	6.8 × 10-5	0.35081		13.3087	13.2049	13.3725	11.5366	12.5855	12.5777		0.0018879	2.4 × 10-4	0.946702		V
AT3G61310	AT hook motif DNA-binding family protein		12.0581	12.4633	12.2401	10.3929	10.9398	11.2355		0.034683	0.00953269	0.084558		11.2941	11.5841	11.537	9.91003	10.8037	10.8164		0.0249519	0.00953269	0.945025		V
AT2G26870	NPC2, non-specific phospholipase C2		9.21508	9.22944	9.30327	8.419	8.98942	9.18435		0.0180418	0.0180418	0.342819		9.23555	9.39274	9.37525	7.75508	8.52007	8.54583		0.0200046	0.0184369	0.934081		V
AT1G20340	DRT112, PETE2, Cupredoxin superfamily protein		13.9058	13.2248	13.3998	12.4958	13.3442	13.4453		0.00310825	0.0033584	0.306859		13.4329	13.2025	13.45	11.0133	12.478	12.4689		0.00137261	0.00104112	0.930969		V
AT2G01590	CRR3, chlororespiratory reduction 3		7.60141	6.8362	7.05002	7.58912	8.31189	8.32294		0.0134657	0.00289874	0.927346		7.62654	7.39833	7.49044	6.65686	7.71563	7.6922		0.00336155	0.000806207	0.927346
AT1G32470	Single hybrid motif superfamily protein		13.4469	13.4682	13.6429	12.6795	13.1572	13.2092		0.00959741	0.00816116	0.696341		13.6656	13.6878	13.6908	11.3952	12.1577	12.089		0.0335172	0.0197458	0.91918		V
AT4G24750	Rhodanese/Cell cycle control phosphatase superfamily protein		10.5795	10.1403	10.4083	10.0646	10.7641	10.7931		0.00681487	0.00681487	0.627912		11.1825	11.0356	11.073	9.71925	10.4445	10.4294		0.009048	0.00792154	0.917898		V
AT4G09650	ATPD, ATP synthase delta-subunit gene		15.7609	15.3874	15.6194	14.9608	15.4064	15.507		0.0100928	0.0100928	0.283303		15.1989	15.166	15.1361	13.3702	14.137	14.1493		0.0100928	0.0100928	0.91771		V
AT2G41890	curculin-like (mannose-binding) lectin family protein / PAN domain-containing protein		11.5681	12.0207	11.6935	10.5933	10.9108	11.1104		0.0346006	0.00381315	0.0660666		10.8346	11.2521	11.1118	10.3288	11.1001	11.0902		0.00250376	0.00250376	0.91623		V
AT1G60230	Radical SAM superfamily protein		9.72396	9.86017	9.8689	8.79105	9.70537	9.8186		0.00130912	0.00200463	0.3404		9.78768	9.98853	10.0017	8.46762	9.17678	9.15946		0.0378449	0.0358479	0.914072		V
AT1G12030	Protein of unknown function (DUF506)		6.83501	7.28463	7.63781	6.7686	8.46098	8.7179		0.00712396	0.00282743	0.354889		6.32774	6.59985	6.68618	6.46494	7.70389	7.68622		0.00712396	0.00712396	0.913426
AT4G28100	unknown protein; FUNCTIONS IN: molecular_function unknown; INVOLVED IN: biological_process unknown; LOCATED IN: anchored to plasma membrane, anchored to membrane; EXPRESSED IN: 23 plant structures; EXPRESSED DURING: 14 growth stages; BEST Arabidopsis thaliana protein match is: unknown protein (TAIR:AT3G18050.1); Has 30201 Blast hits to 17322 proteins in 780 species: Archae - 12; Bacteria - 1396; …		9.58047	9.27479	9.43968	8.95644	9.69422	9.84772		0.00920281	0.00920281	0.300605		9.70255	9.42588	9.90479	8.77486	9.44854	9.46493		0.0193043	0.00202073	0.910385		V
AT1G59870	ABCG36, ATABCG36, ATPDR8, PDR8, PEN3, ABC-2 and Plant PDR ABC-type transporter family protein		13.8524	14.1813	14.0233	12.3041	14.3549	14.0945		0.0121961	0.019649	0.631644		13.8599	14.2874	14.4124	12.9259	14.0551	14.0285		0.0121961	0.0121961	0.909481
AT4G37925	NDH-M, subunit NDH-M of NAD(P)H:plastoquinone dehydrogenase complex		13.9404	13.3767	13.4539	12.156	12.8068	13.0588		0.0440697	0.0153711	0.303823		13.75	13.6742	13.5113	10.9036	12.2301	12.2111		0.0153711	0.0153711	0.907923		V
AT3G10010	DML2, demeter-like 2		9.31981	9.38658	9.29332	8.55804	9.57447	9.72796		0.00135978	0.00420919	0.741969		9.41087	10.2486	10.2394	9.27096	10.1884	10.1657		0.00193788	0.00420919	0.900737		V
AT3G06880	Transducin/WD40 repeat-like superfamily protein		9.8258	9.7921	9.9111	8.06994	9.35103	9.74786		0.0112683	0.00781623	0.0804535		10.4	10.5442	10.4018	7.75136	9.0571	9.09635		0.00850345	0.00781623	0.899897		V
AT4G35250	NAD(P)-binding Rossmann-fold superfamily protein		13.5339	13.3303	13.3188	12.9071	13.3467	13.2794		0.0262588	0.0262588	0.647893		12.0362	12.1127	11.8038	11.0665	11.6834	11.7186		0.0307475	0.0262588	0.898397		V
AT2G13610	ABC-2 type transporter family protein		9.17662	10.1145	9.9716	8.02883	8.81562	9.01736		0.00772999	0.00429063	0.123654		8.3614	8.91286	8.70053	7.40473	8.15906	8.17693		0.00918802	0.00135548	0.898269		V
AT5G38990	Malectin/receptor-like protein kinase family protein		12.8012	12.6187	12.6261	10.3679	11.9571	11.8736		0.0290716	0.0305103	0.924075		12.7378	13.0663	13.1171	11.1377	12.1515	12.1968		0.0305103	0.0305103	0.895832		V
AT5G53200	TRY, Homeodomain-like superfamily protein		9.29598	9.19644	9.3773	8.37639	9.65998	9.85132		0.0152343	0.00451268	0.437899		7.48653	7.11706	7.33382	6.61434	7.28529	7.26687		0.0277768	0.0277223	0.892799		V
AT2G41940	ZFP8, zinc finger protein 8		8.7401	8.60409	8.25374	6.88478	8.01706	8.04023		0.00969507	0.00931163	0.870913		8.46977	8.60008	8.47993	6.66353	7.35422	7.37987		0.0176747	0.0260022	0.890903		V
AT4G29060	emb2726, elongation factor Ts family protein		13.6149	13.2325	13.3449	12.4955	13.4894	13.536		0.00054913	0.00054913	0.334204		14.1071	14.1652	14.262	11.9971	12.913	12.8925		0.00586367	0.00284924	0.886625		V
AT3G25920	RPL15, ribosomal protein L15		14.5824	14.4438	14.7677	13.9897	14.7594	14.7705		0.00050433	0.00456847	0.923645		14.8461	14.9899	15.0404	13.3172	14.3496	14.3731		0.00321904	0.00050433	0.886392		V
AT4G17810	C2H2 and C2HC zinc fingers superfamily protein		12.1114	11.6104	11.9317	9.40258	10.6383	10.7227		0.00363168	0.00152508	0.661188		10.8561	10.9287	10.5916	7.35773	8.41096	8.38448		0.0111304	0.0112828	0.881038		V
AT1G53480	ATMRD1, MRD1, mto 1 responding down 1		6.02649	11.8356	11.7597	6.76675	11.7523	11.7664		3.3 × 10-6	3.3 × 10-6	0.726665		6.66392	12.2159	12.2445	5.65894	12.1313	12.113		3.2 × 10-6	9.5 × 10-7	0.880512
AT5G23120	HCF136, photosystem II stability/assembly factor, chloroplast (HCF136)		14.3911	14.4248	14.6728	14.1562	14.5672	14.5253		0.00303388	0.00051878	0.464929		14.3111	14.5544	14.3705	13.51	14.1971	14.2107		0.00702292	0.00385469	0.876742		V
AT1G29070	Ribosomal protein L34		15.6399	15.5375	15.676	14.8936	15.6149	15.6266		0.000730001	0.0016806	0.874957		15.8125	15.8747	16.0182	14.3638	15.2179	15.1899		0.0196985	0.00191332	0.874957		V
AT2G20875	EPF1, epidermal patterning factor 1		8.33439	8.72105	8.64607	8.11264	9.0819	9.39745		0.00813581	0.00424673	0.107383		8.80666	9.23354	8.85405	7.43758	8.47773	8.5019		0.00656757	0.00173408	0.874749		V
AT4G15780	ATVAMP724, VAMP724, vesicle-associated membrane protein 724		11.8176	12.3181	12.2329	11.7989	12.6837	12.689		0.00148252	0.00148252	0.955793		11.9079	12.5313	11.9632	12.0173	12.7568	12.7037		0.0274885	0.00417983	0.872004
AT3G26650	GAPA, GAPA-1, glyceraldehyde 3-phosphate dehydrogenase A subunit		16.2857	16.0932	16.1324	15.4836	16.0613	16.1789		0.00277352	3.6 × 10-5	0.32885		16.5254	16.594	16.5726	14.7423	15.9906	15.9672		0.00277352	0.000996836	0.870471		V
AT1G49380	cytochrome c biogenesis protein family		11.0931	10.2008	10.4564	10.3149	10.9726	11.0928		0.00666822	0.00186834	0.315792		11.2227	10.8837	11.0361	10.1658	10.8086	10.7808		0.027542	0.00356754	0.868732		V
AT5G07280	EMS1, EXS, Leucine-rich repeat transmembrane protein kinase		7.93717	8.15333	8.23567	8.06813	9.00364	9.30458		0.0075058	0.00592024	0.0865319		7.36711	8.0985	7.96258	6.81978	7.73301	7.71124		0.00718867	0.000678217	0.868423
AT3G51470	Protein phosphatase 2C family protein		8.49029	9.20818	9.20509	7.26311	7.76918	7.74292		0.0141201	0.00642049	0.944166		9.02707	8.93662	9.02236	6.88985	7.75043	7.80103		0.00642049	0.00642049	0.868117		V
AT1G32920	unknown protein; FUNCTIONS IN: molecular_function unknown; INVOLVED IN: response to wounding; LOCATED IN: endomembrane system; EXPRESSED IN: 23 plant structures; EXPRESSED DURING: 13 growth stages; BEST Arabidopsis thaliana protein match is: unknown protein (TAIR:AT1G32928.1); Has 42 Blast hits to 42 proteins in 8 species: Archae - 0; Bacteria - 0; Metazoa - 0; Fungi - 0; Plants - 42; Viruses - 0…		14.2781	15.5474	15.138	13.9656	14.906	14.8236		0.000509575	1.7 × 10-4	0.273213		13.2307	13.5606	13.5359	13.3331	14.2463	14.2202		0.0205754	0.0165653	0.865928
AT3G01860	unknown protein; FUNCTIONS IN: molecular_function unknown; INVOLVED IN: response to cadmium ion; LOCATED IN: chloroplast; EXPRESSED IN: 24 plant structures; EXPRESSED DURING: 13 growth stages; BEST Arabidopsis thaliana protein match is: unknown protein (TAIR:AT3G27210.1); Has 66 Blast hits to 66 proteins in 13 species: Archae - 0; Bacteria - 0; Metazoa - 5; Fungi - 0; Plants - 61; Viruses - 0; Ot…		10.7697	11.2319	11.339	9.03797	10.342	10.4956		0.00185312	0.00204987	0.471984		11.0117	11.2907	11.4249	9.24736	10.1525	10.1438		0.00185312	0.00185312	0.860929		V
AT1G65250	Protein kinase superfamily protein		10.0646	9.98527	9.96851	8.39056	9.67942	9.60045		0.02152	0.02152	0.860285		10.8334	11.0281	11.0923	8.62017	9.50403	9.43905		0.043074	0.043074	0.860285		V
AT5G47910	ATRBOHD, RBOHD, respiratory burst oxidase homologue D		11.3411	11.6105	11.5163	10.9082	12.3539	12.2923		0.00402313	0.00516324	0.720071		11.3583	11.2402	11.5585	9.90587	10.741	10.7718		0.00516324	0.00516324	0.854531
AT3G12345	unknown protein; LOCATED IN: chloroplast; Has 35333 Blast hits to 34131 proteins in 2444 species: Archae - 798; Bacteria - 22429; Metazoa - 974; Fungi - 991; Plants - 531; Viruses - 0; Other Eukaryotes - 9610 (source: NCBI BLink).		14.5557	14.4148	14.5659	13.7469	14.567	14.5266		0.00245696	0.00333213	0.845332		13.8489	14.1159	13.8777	12.4734	13.4528	13.3896		0.00372811	0.00372811	0.853467		V
AT3G63160	FUNCTIONS IN: molecular_function unknown; INVOLVED IN: biological_process unknown; LOCATED IN: chloroplast outer membrane, thylakoid, chloroplast thylakoid membrane, chloroplast, chloroplast envelope; EXPRESSED IN: 21 plant structures; EXPRESSED DURING: 13 growth stages; BEST Arabidopsis thaliana protein match is: outer envelope membrane protein 7 (TAIR:AT3G52420.1); Has 26 Blast hits to 26 prote…		13.3762	12.2979	13.3189	11.4614	12.782	12.8652		0.0178144	0.0195098	0.85219		15.5952	15.455	15.4849	14.0669	14.8	14.8265		0.0276825	0.0195098	0.85219		V
AT2G26500	cytochrome b6f complex subunit (petM), putative		16.5272	16.4685	16.3922	15.7431	16.231	16.3167		0.0132601	0.00305045	0.456861		16.5202	16.7755	16.5775	15.334	16.0961	16.1173		0.030394	0.0154535	0.849011		V
AT1G64510	Translation elongation factor EF1B/ribosomal protein S6 family protein		13.2041	13.0857	13.3964	12.6724	13.2868	13.275		0.00110341	0.00465684	0.84772		13.3738	13.4123	13.4813	11.9295	12.6747	12.6464		0.0124154	0.00110341	0.84772		V
AT2G39730	RCA, rubisco activase		17.0802	16.8702	16.832	16.2858	16.7964	16.7651		0.00557258	0.0308312	0.857887		16.2913	16.2997	16.0622	13.6763	14.9916	14.9214		0.0119442	0.00557258	0.845274		V
AT1G72920	Toll-Interleukin-Resistance (TIR) domain family protein		7.32295	7.98941	8.03187	6.37582	9.01063	8.92586		3.8 × 10-4	0.0005486	0.726319		6.65164	6.95211	7.25004	5.77186	7.76822	7.67123		0.000536946	0.00902844	0.845022
AT3G11630	Thioredoxin superfamily protein		14.589	14.4899	14.727	14.1729	14.7603	14.7664		0.00342056	0.00920144	0.949312		14.6505	14.7366	14.7959	13.6853	14.4471	14.4746		0.00709065	0.00342056	0.844985		V
AT5G22340	unknown protein; FUNCTIONS IN: molecular_function unknown; INVOLVED IN: biological_process unknown; LOCATED IN: chloroplast; EXPRESSED IN: 22 plant structures; EXPRESSED DURING: 13 growth stages; Has 58 Blast hits to 58 proteins in 20 species: Archae - 0; Bacteria - 0; Metazoa - 0; Fungi - 0; Plants - 57; Viruses - 0; Other Eukaryotes - 1 (source: NCBI BLink).		12.3556	11.9656	12.1391	11.4677	12.323	12.3634		0.00222386	0.00163948	0.595451		12.6739	12.6246	12.6391	11.1959	12.021	11.9887		0.0158338	0.00163948	0.839712		V
AT5G03130	unknown protein; Has 1 Blast hits to 1 proteins in 1 species: Archae - 0; Bacteria - 0; Metazoa - 0; Fungi - 0; Plants - 1; Viruses - 0; Other Eukaryotes - 0 (source: NCBI BLink).		8.47359	8.28527	8.6023	7.16788	8.04864	8.05658		0.0467383	0.0327801	0.975742		7.18872	7.36745	7.33996	5.37475	6.05259	6.00901		0.0245905	0.00414568	0.839204		V
AT2G30432	TCL1, Homeodomain-like superfamily protein		9.802	9.30747	9.75017	6.86676	7.87248	8.37478		0.0252565	0.0449737	0.365301		8.11762	7.67562	8.35381	5.76834	6.89505	6.85379		0.0252565	0.00429667	0.836647		V
AT4G11280	ACS6, ATACS6, 1-aminocyclopropane-1-carboxylic acid (acc) synthase 6		9.80044	10.4633	10.4203	10.6915	11.8603	11.5381		0.0200657	0.0200657	0.402207		9.68757	9.37801	9.66513	10.4445	11.5517	11.4978		0.0200657	0.0200657	0.832093
AT3G28040	Leucine-rich receptor-like protein kinase family protein		13.0629	12.8219	12.7991	10.9634	11.6807	12.0422		0.0202939	0.0192639	0.0939415		12.9017	12.7678	12.8978	10.105	10.9288	10.865		0.0322422	0.0212758	0.830508		V
AT2G15090	KCS8, 3-ketoacyl-CoA synthase 8		10.3827	9.82029	10.3163	8.04248	8.92513	9.12112		0.0282378	0.0191946	0.587143		10.1496	10.0081	9.89811	7.44091	8.7593	8.79738		0.0141055	0.0110722	0.825216		V
AT3G28580	P-loop containing nucleoside triphosphate hydrolases superfamily protein		8.12872	9.27675	8.70872	6.70618	9.38682	9.5504		0.00933445	0.019434	0.820257		7.53711	8.79974	9.00649	7.6155	10.1691	10.0646		0.00933445	0.019434	0.820257
AT2G44840	ATERF13, EREBP, ERF13, ethylene-responsive element binding factor 13		6.57643	8.62946	8.66564	8.23449	11.5826	11.3107		2.9 × 10-4	3.8 × 10-4	0.479351		6.10632	6.42682	6.76794	6.01195	8.18721	8.30232		0.00561702	0.0175902	0.819881
AT1G66180	Eukaryotic aspartyl protease family protein		13.8062	14.2926	13.3518	10.9306	11.722	11.7801		0.00759421	0.00599866	0.818908		12.4133	12.3728	12.3043	10.1432	10.7543	10.7958		0.0108119	0.0108119	0.818908		V
AT5G61600	ERF104, ethylene response factor 104		10.9384	11.7384	11.7888	10.0085	10.7665	10.5026		0.00791666	0.00676137	0.175896		9.47482	10.2578	10.4013	10.3181	11.4851	11.4266		0.00676137	0.00607548	0.816713
AT1G77660	Histone H3 K4-specific methyltransferase SET7/9 family protein		7.43051	8.25383	7.99594	7.21979	8.23674	8.20842		3.9 × 10-4	3.9 × 10-4	0.731077		7.48088	8.02204	8.14845	7.11259	7.78898	7.82202		0.0056175	0.0190868	0.816523
AT5G36910	THI2.2, thionin 2.2		12.8043	12.4466	12.3656	11.948	13.1451	13.0981		0.0233726	0.0233726	0.886371		9.94698	11.2067	10.6248	10.085	10.9406	11.0535		0.0233726	0.0393192	0.810276		V
AT5G12440	CCCH-type zinc fingerfamily protein with RNA-binding domain		10.691	10.5614	10.6189	9.32389	10.1043	10.2264		0.0141474	0.0141474	0.351801		10.8951	11.1084	10.8657	9.65297	10.3688	10.3431		0.0170703	0.0141474	0.807364		V
AT1G09950	RAS1, RESPONSE TO ABA AND SALT 1		7.28744	8.78834	8.46724	8.95612	8.09148	8.03719		0.00419997	0.00906769	0.805592		5.93929	5.69736	5.8624	8.19911	8.96102	9.0174		0.0204287	0.009918	0.805852
AT3G09870	SAUR-like auxin-responsive protein family		6.37261	6.88026	6.88701	5.1074	6.1119	5.7797		0.0213263	0.0286079	0.276772		5.27561	5.13331	5.44811	5.14218	6.58952	6.5086		0.0156978	0.00405822	0.804756
AT1G67550	URE, urease		7.19365	6.64478	6.97645	7.19259	8.03273	7.79862		0.0149343	0.0157589	0.266627		7.94518	7.89531	8.21387	8.14749	8.75972	8.73848		0.0087732	0.0087732	0.79881
AT5G56840	myb-like transcription factor family protein		9.02097	10.3088	10.7634	6.90593	10.9523	10.8632		4.6 × 10-4	0.000602479	0.79537		8.70013	9.40102	10.5773	6.23064	7.74393	7.65277		0.0281062	0.0234659	0.79537		V
AT3G15530	S-adenosyl-L-methionine-dependent methyltransferases superfamily protein		10.2144	10.3346	10.2568	8.50077	9.22647	9.27975		0.010306	0.00913315	0.794927		9.9463	9.82726	9.80604	8.80125	9.64652	9.58524		0.00719209	0.00966762	0.794927		V
AT2G45340	Leucine-rich repeat protein kinase family protein		10.8818	10.502	10.538	9.65972	10.2201	10.4591		0.0463084	0.0135182	0.218739		9.96737	10.1395	9.84103	8.74973	9.56602	9.51511		0.0444248	0.0121511	0.789563		V
AT5G27250	transposable element gene		7.75573	7.60741	7.55106	7.54447	8.40983	8.37552		0.0103438	0.0104433	0.782114		7.68934	8.10144	7.83167	7.60903	8.48525	8.43102		0.0194095	0.0103438	0.782114
AT4G37110	Zinc-finger domain of monoamine-oxidase A repressor R1		9.47044	9.56596	9.82196	9.039	9.6483	9.79175		0.0141056	0.0141056	0.196578		9.8319	10.0768	10.1815	8.58549	9.32625	9.2714		0.0338407	0.0171522	0.780499		V
AT1G74930	ORA47, Integrase-type DNA-binding superfamily protein		6.62094	8.26348	8.81505	9.41369	11.3203	11.3074		0.0029797	0.0029797	0.954691		6.40535	6.42318	6.03664	6.56997	8.05778	7.93747		0.0143785	0.017178	0.779657
AT1G13790	XH/XS domain-containing protein		8.32111	8.38319	8.17619	6.95901	7.6824	7.83107		0.0199532	0.011685	0.339147		7.92124	8.08774	8.28289	6.68169	7.52776	7.47362		0.0142203	0.0142203	0.775095		V
AT4G23270	CRK19, cysteine-rich RLK (RECEPTOR-like protein kinase) 19		12.8618	13.3367	13.0714	10.1137	11.7059	11.5295		0.00844926	0.0230609	0.732858		11.8239	12.0257	12.0378	10.5026	11.4021	11.3407		0.0163327	0.00880117	0.774328		V
AT3G49260	iqd21, IQ-domain 21		13.1145	12.9974	12.9824	10.885	12.3116	12.4983		0.00281277	0.00281277	0.310984		12.764	13.1391	12.8861	9.51015	11.072	11.0221		0.00281277	0.00281277	0.772014		V
AT1G72940	Toll-Interleukin-Resistance (TIR) domain-containing protein		10.9798	11.9819	11.8415	10.1551	11.8866	11.7653		0.00053681	0.0097266	0.719746		9.78273	9.92878	10.1607	8.98424	10.2386	10.3348		0.0097266	0.0174937	0.770122
AT3G63190	AtcpRRF, cpRRF, HFP108, RRF, ribosome recycling factor, chloroplast precursor		11.6279	11.3157	11.5319	11.2952	12.1024	12.163		0.00114019	0.00114019	0.189105		12.1815	12.109	12.2647	10.9064	11.6182	11.6556		0.0180713	0.00524753	0.768862		V
AT4G17600	LIL3:1, Chlorophyll A-B binding family protein		12.4089	11.925	12.2171	11.4834	12.4132	12.5411		0.00536454	0.00536454	0.175579		12.571	12.5247	12.6212	10.7466	11.4429	11.4889		0.0161964	0.0257622	0.768386		V
AT2G21385	unknown protein; FUNCTIONS IN: molecular_function unknown; INVOLVED IN: biological_process unknown; LOCATED IN: chloroplast, chloroplast envelope; EXPRESSED IN: 22 plant structures; EXPRESSED DURING: 13 growth stages; Has 49 Blast hits to 49 proteins in 20 species: Archae - 0; Bacteria - 0; Metazoa - 0; Fungi - 0; Plants - 44; Viruses - 0; Other Eukaryotes - 5 (source: NCBI BLink).		11.8053	11.7176	11.7588	11.2178	11.9022	11.9072		2.6 × 10-4	0.00540564	0.95856		12.095	12.2659	12.1828	10.7601	11.4837	11.4139		0.0304395	0.0042679	0.768046		V
AT2G40610	ATEXP8, ATEXPA8, ATHEXP ALPHA 1.11, EXP8, EXPA8, expansin A8		11.7667	10.2146	11.2261	7.66265	11.1958	11.4935		0.00144721	0.00144721	0.622455		11.7904	12.528	12.0305	7.71499	8.71352	8.64153		0.0263365	0.00144721	0.763762		V
AT3G07390	AIR12, auxin-responsive family protein		12.751	13.0735	13.0628	12.6172	13.4247	13.3567		0.0105973	0.0105973	0.763183		12.656	12.5927	12.7965	12.744	13.6772	13.6219		0.0117872	0.0105973	0.763183
AT5G55530	Calcium-dependent lipid-binding (CaLB domain) family protein		9.0044	9.01386	9.02061	9.25803	9.90381	9.81206		0.000509466	0.0347025	0.762109		9.37454	9.217	9.33929	9.4894	10.3798	10.4415		0.0128168	0.00952805	0.762109
AT3G14210	ESM1, epithiospecifier modifier 1		14.7853	14.2123	14.1036	13.3239	14.6839	15.0573		0.0113259	0.0184468	0.403053		15.7706	15.2366	15.6706	13.4057	14.2396	14.3141		0.0269098	0.0126917	0.759178		V
AT5G35796	pseudogene, similar to Putative protein kinase, blastp match of 29% identity and 1.6e-16 P-value to GP|21671940|gb|AAM74302.1|AC083944_20|AC083944 Putative protein kinase {Oryza sativa (japonica cultivar-group)}		11.8694	11.5873	11.4322	9.34206	10.8781	10.7573		0.011479	0.011479	0.713432		12.3685	12.4412	12.5373	9.09893	10.5038	10.455		0.0129482	0.0129482	0.758756		V
AT4G36120	Plant protein of unknown function (DUF869)		7.83099	7.92929	8.03649	7.4966	8.0945	8.17513		0.0442204	0.0442204	0.652548		8.17056	8.27502	8.36096	7.36963	7.99094	7.95715		0.0442204	0.0442204	0.756635		V
AT5G40950	RPL27, ribosomal protein large subunit 27		14.374	13.9999	14.0632	13.1462	14.1536	14.2342		0.000969065	0.000969065	0.285646		14.4599	14.5279	14.5493	12.2395	13.3331	13.3909		0.00292599	0.00292599	0.754124		V
AT1G33940	BEST Arabidopsis thaliana protein match is: Protein kinase family protein with ARM repeat domain (TAIR:AT5G18700.1); Has 128 Blast hits to 95 proteins in 44 species: Archae - 0; Bacteria - 0; Metazoa - 37; Fungi - 0; Plants - 78; Viruses - 0; Other Eukaryotes - 13 (source: NCBI BLink).		9.25378	9.24667	9.19889	10.035	10.6296	10.603		0.0166329	0.0115981	0.936311		10.0368	10.0207	10.2702	9.87663	10.5387	10.623		0.0100334	0.00462486	0.747305
AT4G25080	CHLM, magnesium-protoporphyrin IX methyltransferase		15.0582	14.8238	15.0759	13.5411	14.3951	14.5608		0.00584634	0.00431245	0.212588		14.52	14.7583	14.6017	11.9758	13.0288	13.0683		0.00747545	0.00747545	0.747298		V
AT2G32130	Plant protein of unknown function (DUF641)		5.47695	6.43175	6.19536	5.69257	8.42518	8.53552		0.0235945	0.030981	0.900413		4.94607	5.29806	5.42454	6.19886	7.87627	8.02507		0.0437108	0.0235945	0.746719
AT1G11300	protein serine/threonine kinases;protein kinases;ATP binding;sugar binding;kinases;carbohydrate binding		7.94406	8.17329	8.22469	7.67321	8.48285	8.4924		0.0198757	0.0198757	0.987508		8.98646	9.4456	9.44732	8.19326	9.17846	9.11745		0.0198757	0.0198757	0.744679		V
AT5G23480	SWIB/MDM2 domain;Plus-3;GYF		6.26435	6.15214	6.16462	5.66816	6.65399	6.36438		0.00886081	0.0214095	0.300469		6.74447	6.63965	7.02983	5.85505	6.61183	6.54132		0.00886081	0.0214095	0.741746		V
AT5G49630	AAP6, amino acid permease 6		9.80028	9.47366	9.29608	7.93455	9.25239	9.66985		0.00672523	0.00755822	0.161165		9.24105	9.71668	10.027	6.78097	7.71694	7.61303		0.0185423	0.0330139	0.73831		V
AT1G66970	SVL2, SHV3-like 2		6.92076	6.86925	6.98492	5.98366	7.11668	6.89397		0.0271221	0.0402827	0.731786		7.85399	8.18793	8.26029	6.31896	7.26051	7.42377		0.0251504	0.0393964	0.731786		V
AT4G12310	CYP706A5, cytochrome P450, family 706, subfamily A, polypeptide 5		8.27629	8.36744	8.55625	6.94709	8.71586	8.5408		0.00261138	0.00261138	0.299888		9.50248	9.49882	9.75755	7.09484	8.00494	8.08425		0.0169284	0.00516654	0.730773		V
AT5G46450	Disease resistance protein (TIR-NBS-LRR class) family		11.275	11.5404	11.4493	8.64072	9.75034	9.52291		0.0254756	0.0144171	0.386384		10.4486	10.7414	10.8404	8.4973	9.52432	9.47853		0.0140328	0.0140328	0.729229		V
AT5G63180	Pectin lyase-like superfamily protein		7.4787	7.11841	7.4189	6.43779	7.97549	8.10376		0.0255512	0.0255512	0.728465		8.23452	8.40603	8.81901	5.76801	6.95805	7.02954		0.00402962	0.000911114	0.728465		V
AT1G14480	Ankyrin repeat family protein		7.01262	7.51069	7.35596	6.84399	7.79801	7.92089		0.0215789	0.0174896	0.727993		7.60063	7.59816	7.64947	7.11926	7.91478	7.84669		0.00646778	0.0174896	0.727993		V
AT4G34150	Calcium-dependent lipid-binding (CaLB domain) family protein		13.3037	14.1282	13.7751	11.9352	13.2855	13.1735		0.00955892	0.0223997	0.743753		11.732	11.8628	12.0567	11.8253	13.1077	13.0355		0.00955892	0.00955892	0.727094
AT5G03090	BEST Arabidopsis thaliana protein match is: mto 1 responding down 1 (TAIR:AT1G53480.1); Has 7 Blast hits to 7 proteins in 1 species: Archae - 0; Bacteria - 0; Metazoa - 0; Fungi - 0; Plants - 7; Viruses - 0; Other Eukaryotes - 0 (source: NCBI BLink).		5.03259	8.50762	8.6251	5.33967	8.75832	8.82042		4.2 × 10-6	4.2 × 10-6	0.237211		5.29851	8.9104	8.89324	5.14347	8.94894	8.98781		4.2 × 10-6	6.9 × 10-7	0.725048
AT1G08980	AMI1, ATAMI1, ATTOC64-I, TOC64-I, amidase 1		12.0268	11.6807	12.1125	10.9736	11.6274	11.6721		0.0159544	0.0208418	0.830101		12.4995	12.7293	12.3518	11.0267	11.8396	11.867		0.00272469	0.00272469	0.7242		V
AT3G63240	DNAse I-like superfamily protein		9.55449	9.67639	9.74079	8.69477	9.51375	9.46462		0.00889908	0.0202645	0.826618		9.42324	9.71995	9.80834	8.65157	9.57424	9.5171		0.0069099	3.0 × 10-5	0.724197
AT2G24600	Ankyrin repeat family protein		8.43101	9.12561	8.76337	5.59402	8.38574	8.04728		0.0109705	0.0109705	0.563023		6.84466	7.21885	7.76718	5.97321	7.6416	7.8364		0.0273277	0.0199398	0.723635
AT2G45850	AT hook motif DNA-binding family protein		10.1082	10.0692	10.1443	8.57724	9.38315	9.45937		0.00392279	0.00392279	0.723344		10.0094	10.1163	9.99706	8.44224	9.19139	9.30338		0.0401209	0.00893601	0.723344		V
AT5G23060	CaS, calcium sensing receptor		14.3037	13.6309	13.8982	12.249	13.2306	13.4236		0.00104741	0.00104741	0.056804		13.8057	13.4261	13.4273	11.0022	11.9131	11.799		0.0276192	0.0108264	0.717139		V
AT1G07320	RPL4, ribosomal protein L4		14.507	14.1921	14.5281	13.5812	14.4486	14.5408		0.00236715	0.00236715	0.302601		14.6819	14.8066	14.8062	12.667	13.5779	13.6522		0.0133829	0.0122687	0.714367		V
AT4G18960	AG, K-box region and MADS-box transcription factor family protein		6.96594	7.61008	8.51977	6.5217	8.19504	8.61897		0.0263367	0.0337023	0.641436		6.27767	7.82992	8.07137	5.82499	7.12055	7.23274		0.00641364	0.00641364	0.709139
AT5G14070	ROXY2, Thioredoxin superfamily protein		9.55109	10.0741	10.0412	7.30041	8.91601	8.70405		0.0122829	0.0122829	0.708048		7.17959	8.09384	8.04302	5.2517	6.43209	6.52682		0.0122829	0.00350589	0.708048		V
AT3G50240	KICP-02, ATP binding microtubule motor family protein		10.8584	11.1462	11.3398	9.58447	10.6281	10.8104		0.00229146	0.00118434	0.226739		10.8352	11.1567	11.301	9.26728	10.0906	10.1523		0.022942	0.0104453	0.706783		V
AT3G26710	CCB1, cofactor assembly of complex C		13.7225	13.286	13.4506	12.4395	13.471	13.5361		0.000805658	0.000805658	0.200924		14.0082	14.0818	14.0405	12.1621	12.783	12.8552		0.0480876	0.0249523	0.704977		V
AT3G56160	Sodium Bile acid symporter family		12.5757	12.3637	12.3509	11.5629	12.042	12.192		0.024865	0.024865	0.324334		12.2723	12.4386	12.2361	10.3602	11.1897	11.068		0.0267403	0.0249004	0.703217		V
AT4G34830	MRL1, Pentatricopeptide repeat (PPR) superfamily protein		12.1908	11.5632	11.7112	10.4917	11.8234	11.8003		0.00230506	0.0019191	0.885836		12.9584	12.9913	13.0451	10.6431	11.7229	11.6528		0.00328525	0.00374648	0.702924		V
AT3G01480	ATCYP38, CYP38, cyclophilin 38		14.1103	13.7667	13.9972	12.7739	13.5725	13.6778		0.00219344	0.00469219	0.367812		13.7174	13.9265	13.9251	11.9003	12.5968	12.5625		0.00763076	0.00469219	0.702661		V
AT2G29180	unknown protein; FUNCTIONS IN: molecular_function unknown; INVOLVED IN: biological_process unknown; LOCATED IN: chloroplast thylakoid membrane; EXPRESSED IN: 23 plant structures; EXPRESSED DURING: 13 growth stages; Has 34 Blast hits to 33 proteins in 16 species: Archae - 0; Bacteria - 0; Metazoa - 0; Fungi - 0; Plants - 33; Viruses - 0; Other Eukaryotes - 1 (source: NCBI BLink).		11.549	11.2131	11.5543	10.2531	11.1281	11.2808		0.00755813	0.00755813	0.188794		12.0364	11.9488	12.1416	9.60601	10.5817	10.5097		0.0170784	0.0170784	0.702635		V
AT3G21310	Core-2/I-branching beta-1,6-N-acetylglucosaminyltransferase family protein		7.09717	7.82354	7.85308	7.02922	7.71891	7.93014		0.00603666	0.00708823	0.210128		7.10326	7.72726	7.89356	7.00078	7.64627	7.72031		0.0109545	0.00603666	0.702121
AT3G50740	UGT72E1, UDP-glucosyl transferase 72E1		12.3079	12.0386	12.5124	10.5171	12.7064	12.4923		0.0135816	0.0135816	0.700172		12.6319	13.12	13.3256	10.2776	11.6466	11.5811		0.0122776	0.00535497	0.700172		V
AT1G30320	Remorin family protein		10.6373	11.0524	10.9229	11.8868	12.7658	12.564		0.00386134	0.00929946	0.157064		10.9419	10.792	10.7005	11.2577	11.9439	12.0009		0.0231344	0.00250468	0.698505
AT3G06070	unknown protein; BEST Arabidopsis thaliana protein match is: unknown protein (TAIR:AT5G19190.1); Has 33 Blast hits to 33 proteins in 12 species: Archae - 0; Bacteria - 0; Metazoa - 1; Fungi - 0; Plants - 32; Viruses - 0; Other Eukaryotes - 0 (source: NCBI BLink).		9.45396	9.54615	9.25493	6.18236	7.39575	7.40049		0.000720246	0.000507953	0.951244		7.32513	7.60356	8.29167	5.13582	5.86937	5.90345		0.0111649	0.0111649	0.695623		V
AT1G76600	unknown protein; FUNCTIONS IN: molecular_function unknown; INVOLVED IN: N-terminal protein myristoylation; LOCATED IN: nucleolus, nucleus; EXPRESSED IN: 24 plant structures; EXPRESSED DURING: 15 growth stages; BEST Arabidopsis thaliana protein match is: unknown protein (TAIR:AT1G21010.1); Has 220 Blast hits to 220 proteins in 14 species: Archae - 0; Bacteria - 0; Metazoa - 0; Fungi - 0; Plants - …		11.3052	12.6988	12.3822	11.3843	12.9767	12.6947		0.0209768	0.0101251	0.586998		10.6863	10.4271	10.303	10.5298	11.6997	11.8078		0.0263898	0.00255558	0.688924
AT3G61150	HD-GL2-1, HDG1, homeodomain GLABROUS 1		9.83271	10.4165	10.4539	7.92279	8.69244	8.60955		0.0204696	0.0204696	0.815304		9.46032	9.43428	9.53649	8.45651	9.28784	9.37746		0.00605235	4.5 × 10-4	0.685305		V
AT5G08790	anac081, ATAF2, NAC (No Apical Meristem) domain transcriptional regulator superfamily protein		13.3599	14.4817	14.1098	13.2183	14.3568	14.1088		0.0237676	0.0134434	0.555991		13.1356	13.1138	13.2631	13.1868	14.1888	14.1512		0.00173691	0.00237715	0.679321
AT5G19310	Homeotic gene regulator		8.5464	8.10506	8.27181	8.97172	9.64334	9.43912		0.00253409	0.0170915	0.0690344		8.37004	8.31649	8.53669	8.7347	9.49985	9.42109		0.0222787	0.0190597	0.67764
AT4G24972	TPD1, tapetum determinant 1		10.8191	10.9174	10.9056	10.3691	11.7201	11.6046		0.00220987	0.00220987	0.671478		11.0637	10.781	10.7162	10.2049	10.8204	10.9288		0.032511	0.0159701	0.671478
AT5G52870	unknown protein; BEST Arabidopsis thaliana protein match is: unknown protein (TAIR:AT1G64080.1); Has 1807 Blast hits to 1807 proteins in 277 species: Archae - 0; Bacteria - 0; Metazoa - 736; Fungi - 347; Plants - 385; Viruses - 0; Other Eukaryotes - 339 (source: NCBI BLink).		10.0258	10.1866	9.96916	9.60486	10.3722	10.2767		0.00812934	0.0135195	0.615832		9.8705	10.0358	9.99103	9.48682	10.1447	10.2187		0.00812934	0.0340495	0.671059
AT4G35640	ATSERAT3;2, SERAT3;2, serine acetyltransferase 3;2		7.39744	7.43259	7.21591	7.08938	7.88542	8.42255		0.0179611	0.00750377	0.0886123		7.48608	8.42412	8.78977	6.89932	8.5572	8.69896		0.00639037	0.0046738	0.671021		V
AT3G44890	RPL9, ribosomal protein L9		14.3045	14.1867	14.3104	13.5859	14.2315	14.3556		0.00459897	0.00203572	0.146724		14.5151	14.5658	14.7289	12.7808	13.58	13.649		0.00479649	0.00479649	0.664288		V
AT3G09440	Heat shock protein 70 (Hsp 70) family protein		13.1932	14.2363	14.0604	14.0422	14.5668	14.5855		0.0353132	0.0259476	0.92538		13.6011	13.605	14.0715	13.6024	14.4346	14.5462		0.0408973	0.0137762	0.664219
AT1G35210	unknown protein; FUNCTIONS IN: molecular_function unknown; INVOLVED IN: biological_process unknown; LOCATED IN: chloroplast; EXPRESSED IN: 14 plant structures; EXPRESSED DURING: 9 growth stages; CONTAINS InterPro DOMAIN/s: Protein of unknown function DUF740 (InterPro:IPR008004); BEST Arabidopsis thaliana protein match is: unknown protein (TAIR:AT1G22470.1); Has 83 Blast hits to 83 proteins in 12 …		8.20064	9.63853	9.51144	7.47631	9.22873	9.24714		0.0159566	0.0454826	0.973442		7.4061	7.80555	8.21123	8.08294	9.56673	9.36313		0.0209921	0.0452197	0.659104
AT5G19230	Glycoprotein membrane precursor GPI-anchored		11.6587	12.8234	12.5856	9.45344	11.6083	11.1472		0.00399778	0.00663868	0.259047		10.4752	10.3897	10.1543	7.94123	8.65628	8.57265		0.0100287	0.00869947	0.654939		V
AT4G36550	ARM repeat superfamily protein		8.44553	8.51251	8.58109	7.15674	8.28578	8.21584		0.000619965	0.0213613	0.756519		8.10821	8.35582	8.32054	7.21948	8.14336	7.97418		0.0205855	0.0120645	0.654193
AT2G03540	transposable element gene		6.93043	6.99827	7.11654	5.55873	7.83524	7.90471		0.000677088	0.00676109	0.852757		6.12845	7.01621	7.12479	5.92847	6.97579	6.81313		0.00758004	0.00545369	0.647882
AT4G23030	MATE efflux family protein		6.67156	8.47787	8.40817	6.067	8.07626	7.98858		0.00990936	0.0123937	0.863947		6.0814	6.52527	6.69852	5.80737	7.17587	7.38857		0.00614279	0.00990936	0.645947
AT3G57330	ACA11, autoinhibited Ca2+-ATPase 11		11.9609	12.0768	11.9852	9.9736	11.2494	11.2405		0.020047	0.020047	0.981744		11.7716	11.9679	12.182	10.8433	11.5998	11.5282		0.0029275	0.00854227	0.645519		V
AT1G06390	ATGSK1, ATSK2-3, ATSK22, BIL2, GSK1, SK22, GSK3/SHAGGY-like protein kinase 1		8.87479	9.18165	9.16012	8.52343	9.36056	9.27176		0.00352185	0.00352185	0.292527		8.51529	8.62172	8.57496	8.54517	9.15448	9.18888		0.00487487	0.00352185	0.642096
AT2G26530	AR781, Protein of unknown function (DUF1645)		9.78434	10.8914	10.5692	9.14993	10.7663	10.6324		0.00282808	1.2 × 10-4	0.515626		8.1751	8.47195	8.11556	7.37794	8.63932	8.82003		0.0488179	0.00630395	0.640532
AT3G55800	SBPASE, sedoheptulose-bisphosphatase		14.647	14.3549	14.5238	13.5176	14.1345	14.2461		0.00380278	0.00380278	0.217959		14.5209	14.5848	14.4989	12.2391	12.9702	12.8953		0.030814	0.0178383	0.639969		V
AT5G54170	Polyketide cyclase/dehydrase and lipid transport superfamily protein		11.9272	12.6652	12.4318	12.1581	13.5951	13.3585		0.00487019	0.0127143	0.430391		11.2097	10.9822	10.8745	10.1721	11.2627	11.17		0.0127374	0.0127143	0.639774
AT4G20320	CTP synthase family protein		9.00409	8.63152	8.04627	9.84915	10.5487	10.8477		0.0123125	0.0118932	0.210434		9.20226	9.55838	9.51573	10.1901	12.4203	12.3149		0.00111244	0.000900907	0.639059
AT1G66820	glycine-rich protein		13.1948	12.838	12.9872	11.8022	12.622	12.7153		0.0172211	0.0287135	0.638481		14.0619	14.1433	14.1701	12.0895	12.7905	12.8771		0.0287135	0.0287135	0.638481		V
AT2G37540	NAD(P)-binding Rossmann-fold superfamily protein		11.5699	11.7063	11.2742	9.734	10.7744	10.4688		0.00939402	0.0298454	0.130264		11.5074	11.3413	11.3654	9.6134	10.3569	10.4573		0.0398471	0.00416402	0.629375		V
AT1G66920	Protein kinase superfamily protein		7.67759	8.62883	8.41606	5.60516	7.40343	6.91276		0.0248139	0.0453031	0.607652		6.80087	6.71279	6.88617	5.59192	6.66803	6.4306		0.0248139	0.0248139	0.625558		V
AT1G71880	ATSUC1, SUC1, sucrose-proton symporter 1		13.3233	13.4309	13.0436	9.82003	11.6813	11.6717		0.0045235	0.00260316	0.956664		11.7298	11.6329	11.7431	7.99158	9.67732	9.37401		0.0126351	0.0045235	0.623375		V
AT5G54710	Ankyrin repeat family protein		9.95596	10.6824	10.5364	6.63655	9.29813	9.22287		0.00454015	0.0320717	0.919575		8.29199	9.04696	9.86573	7.32506	9.26863	9.40691		0.00454015	0.00454015	0.620429		V
AT2G33860	ARF3, ETT, Transcriptional factor B3 family protein / auxin-responsive factor AUX/IAA-related		10.6952	10.1381	10.3742	9.96228	10.5944	10.7858		0.0281548	0.0178087	0.379092		11.3292	11.3105	11.1323	9.8774	10.5057	10.5907		0.0327487	0.0178087	0.616097		V
AT5G50335	unknown protein; Has 30201 Blast hits to 17322 proteins in 780 species: Archae - 12; Bacteria - 1396; Metazoa - 17338; Fungi - 3422; Plants - 5037; Viruses - 0; Other Eukaryotes - 2996 (source: NCBI BLink).		8.79328	8.5655	8.82177	8.69177	11.4563	11.4605		0.00488184	0.00488184	0.988439		8.32545	8.34551	7.717	7.7757	8.62917	8.85276		0.026798	0.026798	0.615684
AT1G80530	Major facilitator superfamily protein		9.22642	9.49196	8.98495	8.95495	9.7696	9.73802		0.0129873	0.00445993	0.909717		9.23075	9.36973	9.37246	9.48333	10.09	10.1216		0.0044681	0.00445993	0.614715
AT1G16260	Wall-associated kinase family protein		10.9375	10.8315	10.6931	8.27376	10.1273	10.1718		0.0145099	0.030353	0.931999		10.5516	11.1927	11.3046	9.30703	10.4938	10.4156		0.0145099	0.0167924	0.608625		V
AT1G77060	Phosphoenolpyruvate carboxylase family protein		11.1482	11.1308	11.2893	10.4427	11.1477	11.1413		0.00735092	0.00740529	0.947625		10.4053	10.5182	10.1368	8.81615	9.66839	9.51852		0.0222849	0.0159365	0.602938		V
AT1G72890	Disease resistance protein (TIR-NBS class)		9.74775	10.0459	9.94212	7.49443	9.48318	9.63752		0.000816456	0.00563067	0.707577		8.6035	8.73498	8.65216	7.54649	9.1394	9.28034		0.000816456	0.000816456	0.601705
AT4G36500	unknown protein; FUNCTIONS IN: molecular_function unknown; INVOLVED IN: biological_process unknown; LOCATED IN: mitochondrion; EXPRESSED IN: 22 plant structures; EXPRESSED DURING: 13 growth stages; BEST Arabidopsis thaliana protein match is: unknown protein (TAIR:AT2G18210.1); Has 50 Blast hits to 50 proteins in 7 species: Archae - 0; Bacteria - 0; Metazoa - 0; Fungi - 0; Plants - 50; Viruses - 0…		14.165	15.3499	15.3092	13.898	15.2547	14.9824		0.00724249	0.00724249	0.398237		13.5363	13.8844	14.0959	13.1685	14.1999	14.0687		0.0123546	0.00724249	0.601639
AT1G75360	unknown protein; Has 74 Blast hits to 71 proteins in 15 species: Archae - 0; Bacteria - 4; Metazoa - 4; Fungi - 0; Plants - 54; Viruses - 0; Other Eukaryotes - 12 (source: NCBI BLink).		7.28027	6.63325	6.48135	6.82633	8.03068	8.01405		0.00136067	5.0 × 10-4	0.844146		6.96288	7.12419	6.81969	6.26286	7.46487	7.34043		0.00821522	3.0 × 10-4	0.600055
AT2G40520	Nucleotidyltransferase family protein		8.97224	8.31334	7.72409	7.49664	8.78204	8.7545		0.00491022	0.00560905	0.885887		8.31709	8.07998	7.94676	7.15244	8.73349	8.59133		0.00491022	0.00491022	0.597236
AT5G26920	CBP60G, Cam-binding protein 60-like G		9.88498	10.956	10.954	8.59014	12.1545	12.1424		0.0125383	0.0384205	0.995025		9.81029	10.4753	10.8227	10.7928	12.677	12.4939		0.0253517	0.0384205	0.595416
AT4G10640	IQD16, IQ-domain 16		5.87076	6.06598	6.06473	5.80164	6.18595	6.33518		0.00565465	0.0261358	0.346917		5.9584	7.01304	6.76392	5.82682	7.23156	7.3833		0.0100654	0.000708478	0.595395		V
AT4G28000	P-loop containing nucleoside triphosphate hydrolases superfamily protein		10.6871	11.4441	11.2304	8.57411	11.1699	11.007		0.000731856	0.000731856	0.572029		9.83282	10.318	10.293	8.06023	9.00695	8.91658		0.00711646	0.00981355	0.582051		V
AT4G04540	CRK39, cysteine-rich RLK (RECEPTOR-like protein kinase) 39		10.867	10.7727	10.7733	5.5082	9.73887	9.70456		0.00638038	0.00821687	0.997834		10.4539	10.4096	11.1578	7.07227	9.56009	10.0516		0.00638038	0.00638038	0.578258		V
AT4G23570	SGT1A, phosphatase-related		11.7799	12.2372	11.8944	10.6172	12.1228	12.2688		0.019546	0.0458574	0.80059		10.94	11.4886	11.6056	10.3263	11.6856	11.7728		0.000668098	0.00156384	0.577543
AT1G66100	Plant thionin		15.3184	14.2279	14.9747	14.4032	15.7496	15.7542		0.00852294	0.00852294	0.982528		12.9892	13.4924	12.4464	9.00757	10.8484	10.6861		0.00852294	0.00852294	0.576932		V
AT5G28030	DES1, L-cysteine desulfhydrase 1		6.97868	6.12057	5.94391	6.36435	7.53566	7.77338		0.0040708	0.00160848	0.168321		6.82639	6.57354	6.29027	5.59734	6.93522	6.88172		4.8 × 10-4	4.8 × 10-4	0.575196
AT5G13140	Pollen Ole e 1 allergen and extensin family protein		11.7061	11.8416	12.0951	11.2919	11.9288	12.1006		0.0105916	0.0105916	0.245193		12.4896	12.5997	12.5501	10.3748	11.3162	11.2364		0.0105916	0.0105916	0.570607		V
AT5G47110	LIL3:2, Chlorophyll A-B binding family protein		12.1154	11.9416	12.199	11.5322	12.1826	12.2005		0.000881073	0.000881073	0.570506		12.209	12.3374	12.1468	10.862	11.5386	11.6309		0.0132535	0.0132535	0.570506		V
AT2G30420	ETC2, Homeodomain-like superfamily protein		9.09302	8.45733	8.93417	6.97257	7.763	7.94898		0.00789537	0.00233232	0.136431		8.68748	8.5722	8.5394	6.1658	7.03945	6.88274		0.0262172	0.00797423	0.56339		V
AT1G20390	transposable element gene		8.1996	8.63752	9.06006	8.143	9.19288	9.31886		0.0141274	0.0103876	0.564686		7.56393	8.38306	8.6549	8.268	9.31288	9.50654		0.0494044	0.0224201	0.563234
AT1G72910	Toll-Interleukin-Resistance (TIR) domain-containing protein		9.96452	10.0383	9.6461	6.36069	9.66085	9.50207		0.00547084	0.021951	0.878591		9.94741	10.3936	10.7665	8.15641	10.6276	10.9241		0.00547084	0.00547084	0.560948		V
AT3G45640	ATMAPK3, ATMPK3, MPK3, mitogen-activated protein kinase 3		11.8466	12.3956	12.3571	10.6176	12.3537	12.1873		0.00876759	0.0353853	0.800831		11.5823	11.9838	12.1862	11.1069	12.2823	12.1159		0.00876759	0.00876759	0.557915
AT1G01390	UDP-Glycosyltransferase superfamily protein		8.40917	8.12497	8.2587	6.97442	7.546	7.57659		0.0414011	0.0178198	0.825851		8.36474	8.59577	8.82345	5.79793	6.78857	6.92402		0.0178198	0.00159713	0.552338		V
AT2G16380	Sec14p-like phosphatidylinositol transfer family protein		10.3047	10.0174	10.3746	7.06452	9.50789	9.22978		0.0132576	0.0132576	0.599068		9.76587	9.93053	10.1116	7.23164	8.08652	8.27127		0.0160113	0.0132576	0.550093		V
AT1G16445	S-adenosyl-L-methionine-dependent methyltransferases superfamily protein		9.07076	9.23168	9.33917	8.11935	9.26592	9.14161		0.00242252	0.00242252	0.330736		8.9861	9.10368	9.66964	7.27669	8.15025	8.24658		0.00868565	0.00975754	0.549765		V
AT5G45480	Protein of unknown function (DUF594)		11.3723	11.1856	11.3197	9.70855	10.864	10.8642		0.00123814	0.0188807	0.999215		10.8658	10.9811	11.313	9.31767	10.0673	10.2131		0.00851936	0.0188807	0.546906		V
AT2G29320	NAD(P)-binding Rossmann-fold superfamily protein		10.1267	9.3907	9.56294	8.45582	9.67544	9.71798		0.00577932	0.0112664	0.869196		9.83449	9.65003	9.71652	7.26403	8.52451	8.40097		0.00577932	0.00577932	0.546593		V
AT4G33080	AGC (cAMP-dependent, cGMP-dependent and protein kinase C) kinase family protein		9.98296	9.88596	9.8727	10.9454	11.4403	11.5286		0.0032339	0.00355173	0.307434		10.5059	10.6085	10.6139	10.993	11.9727	11.8958		0.00266868	0.00376439	0.544212
AT2G01290	RPI2, ribose-5-phosphate isomerase 2		12.0058	11.5175	11.31	10.8316	11.5482	11.6756		0.0147058	0.0147058	0.513958		12.7304	12.6076	12.7274	10.6948	11.3174	11.4126		0.0147058	0.00977698	0.544018		V
AT4G17540	unknown protein; Has 30201 Blast hits to 17322 proteins in 780 species: Archae - 12; Bacteria - 1396; Metazoa - 17338; Fungi - 3422; Plants - 5037; Viruses - 0; Other Eukaryotes - 2996 (source: NCBI BLink).		9.4319	9.32918	9.44083	8.58456	9.24227	9.25859		0.00228918	0.00299027	0.897573		9.57474	9.52398	9.68723	8.49532	9.18391	9.09634		0.0037966	0.00299027	0.542082		V
AT1G72410	COP1-interacting protein-related		9.51727	9.76919	9.79309	9.27691	9.7794	9.70594		0.00187941	0.0299641	0.540644		9.52454	9.85027	9.59193	9.46299	10.2729	10.1736		0.0182745	0.00187941	0.540644
AT3G09405	Pectinacetylesterase family protein		6.51018	7.9809	8.06796	5.70719	7.76075	7.5169		0.0384912	0.0394455	0.768883		6.51045	6.90304	7.15563	6.66813	7.43471	7.57195		0.0394455	0.0427236	0.537382
AT1G15080	ATLPP2, ATPAP2, LPP2, lipid phosphate phosphatase 2		8.83025	8.54589	8.46152	8.41782	9.15759	9.14657		0.00392509	0.00392509	0.913357		8.99871	9.21762	8.81052	8.18782	8.92327	8.77965		0.0204083	0.0397855	0.535322		V
AT4G21870	HSP20-like chaperones superfamily protein		14.0521	14.7207	14.3988	8.95919	10.2834	10.0421		0.023333	0.0107692	0.535282		10.7425	11.895	12.3129	7.75338	8.8661	8.76126		0.00436822	0.0104326	0.535282		V
AT1G35680	Ribosomal protein L21		15.6601	15.6907	15.7243	14.8984	15.5747	15.6235		0.00263081	0.00263081	0.319361		15.5636	15.7642	15.7994	14.1454	15.0048	14.9264		0.00285864	0.00263081	0.534751		V
AT1G65486	unknown protein; FUNCTIONS IN: molecular_function unknown; INVOLVED IN: biological_process unknown; LOCATED IN: endomembrane system; BEST Arabidopsis thaliana protein match is: unknown protein (TAIR:AT1G65490.1); Has 30201 Blast hits to 17322 proteins in 780 species: Archae - 12; Bacteria - 1396; Metazoa - 17338; Fungi - 3422; Plants - 5037; Viruses - 0; Other Eukaryotes - 2996 (source: NCBI BLin…		10.4947	10.3206	10.4411	6.04508	8.72641	8.21996		0.0374262	0.0336006	0.56518		9.11156	8.53716	9.04868	5.60793	8.13705	7.71677		0.0134761	0.000969147	0.531115		V
AT1G72900	Toll-Interleukin-Resistance (TIR) domain-containing protein		9.89632	10.6624	10.3441	9.59428	11.5483	11.2852		0.0152092	0.0157728	0.546485		9.41524	9.25136	9.62141	9.2364	11.2447	11.0336		0.0157728	0.0157728	0.527858
AT3G28460	methyltransferases		10.469	10.2964	10.3545	9.95137	10.6518	10.6961		0.00315462	0.00315462	0.681419		10.7267	10.818	10.7653	9.73082	10.4766	10.5752		1.7 × 10-4	0.00315462	0.520044		V
AT4G17490	ATERF6, ERF-6-6, ERF6, ethylene responsive element binding factor 6		9.31803	10.8812	10.8711	8.38394	10.0635	9.47782		0.00726515	0.00726515	0.14417		8.72772	9.17123	8.92326	7.99053	9.55987	9.37232		0.00528658	0.00797367	0.517978		V
AT5G14740	BETA CA2, CA18, CA2, carbonic anhydrase 2		16.015	15.8184	15.9792	14.8629	16.1366	16.1237		0.00529571	0.00415839	0.998504		16.6584	16.6586	16.5815	13.6048	15.4238	15.2474		0.00415839	0.00415839	0.51433		V
AT5G52882	P-loop containing nucleoside triphosphate hydrolases superfamily protein		11.4931	12.1223	11.8693	9.40486	12.0472	11.962		0.000757252	0.000689494	0.635837		10.9644	11.0921	11.35	8.93268	10.0168	9.91862		0.00127152	0.00432181	0.513799		V
AT4G21280	PSBQ, PSBQ-1, PSBQA, photosystem II subunit QA		9.91627	9.39141	9.74353	8.89153	9.7191	9.67182		0.00165195	0.00165195	0.405339		9.52917	9.3999	9.68699	7.09955	7.82856	7.91934		0.00601247	0.00476597	0.512877		V
AT3G22120	CWLP, cell wall-plasma membrane linker protein		15.7631	16.3415	16.0468	14.0936	15.3166	15.4423		0.00514519	0.00514519	0.449498		15.169	15.7273	15.5773	13.1133	14.4064	14.2576		0.00590895	0.00514519	0.512236		V
AT1G03130	PSAD-2, photosystem I subunit D-2		11.4438	10.733	11.0199	10.9001	11.1915	11.2763		0.0426172	0.00612756	0.403374		9.22677	9.53732	9.16147	8.22348	9.17797	9.29344		0.00612756	0.00612756	0.507867		V
AT5G26220	ChaC-like family protein		10.6446	11.3109	11.3581	10.6226	12.1951	12.3778		0.0288537	0.00996671	0.730873		10.015	11.2848	11.348	8.83377	10.9152	10.6927		0.0187836	0.0187836	0.507344
AT2G01670	atnudt17, NUDT17, nudix hydrolase homolog 17		12.8136	12.4579	12.6688	11.3487	12.2425	12.1272		0.0160301	0.0314034	0.654759		13.0252	12.8149	13.1016	11.6015	12.9535	12.8542		0.00204893	0.00204893	0.506251		V
AT3G51600	LTP5, lipid transfer protein 5		16.4835	16.4881	16.399	14.5359	15.4719	15.2194		0.0304784	0.0206361	0.431841		15.9711	16.152	16.4872	15.536	16.2296	16.3892		0.0304784	0.00184612	0.496729		V
AT5G18404	unknown protein; Has 30201 Blast hits to 17322 proteins in 780 species: Archae - 12; Bacteria - 1396; Metazoa - 17338; Fungi - 3422; Plants - 5037; Viruses - 0; Other Eukaryotes - 2996 (source: NCBI BLink).		7.93972	7.92252	7.58396	5.7105	6.27412	6.33169		0.0166317	0.0166317	0.788052		6.71463	7.56986	7.3408	5.06631	6.18478	6.01722		0.010129	0.0166317	0.494169		V
AT4G25050	ACP4, acyl carrier protein 4		15.9305	15.6664	15.7296	13.7496	14.9705	14.9328		0.00123891	0.00201032	0.655508		14.9847	15.0977	15.3287	12.0791	13.1455	12.9727		0.00841341	0.00207695	0.492217		V
AT3G61870	unknown protein; FUNCTIONS IN: molecular_function unknown; INVOLVED IN: biological_process unknown; LOCATED IN: chloroplast, chloroplast inner membrane, chloroplast envelope; EXPRESSED IN: 23 plant structures; EXPRESSED DURING: 14 growth stages; Has 200 Blast hits to 200 proteins in 73 species: Archae - 0; Bacteria - 112; Metazoa - 0; Fungi - 0; Plants - 53; Viruses - 0; Other Eukaryotes - 35 (so…		14.5657	14.3389	14.4285	14.251	14.6069	14.7217		0.010324	0.0342889	0.491781		14.6669	14.6808	14.4829	13.3586	14.0602	14.122		0.00791239	0.00791239	0.491781		V
AT3G23880	F-box and associated interaction domains-containing protein		10.6284	10.0628	10.2722	8.86609	9.42128	9.58573		0.017049	0.0140836	0.325562		9.6826	10.2	10.0912	6.82933	8.20854	8.0244		0.0242292	0.0356804	0.488105		V
AT3G52870	IQ calmodulin-binding motif family protein		10.6965	11.0787	11.0363	9.85535	11.394	11.3518		0.00350831	0.00676523	0.880666		10.7375	10.6218	10.6606	9.54729	10.3531	10.2521		0.00379079	0.00350831	0.487401
AT1G11850	unknown protein; FUNCTIONS IN: molecular_function unknown; INVOLVED IN: biological_process unknown; LOCATED IN: endomembrane system; EXPRESSED IN: 19 plant structures; EXPRESSED DURING: 12 growth stages; Has 38777 Blast hits to 8185 proteins in 741 species: Archae - 46; Bacteria - 14846; Metazoa - 13013; Fungi - 1392; Plants - 5894; Viruses - 543; Other Eukaryotes - 3043 (source: NCBI BLink).		11.6291	12.0066	12.0745	10.594	11.6909	12.0057		0.010422	0.0130202	0.234173		11.7151	11.9563	12.0411	8.78497	9.64483	9.75127		0.0305353	0.0183991	0.484137		V
AT3G54890	LHCA1, photosystem I light harvesting complex gene 1		17.6337	17.5721	17.7043	17.169	17.5774	17.652		0.0143305	0.0143305	0.559263		15.9696	16.6396	15.7329	15.7191	16.432	16.5393		0.0143305	0.0052709	0.484		V
AT3G17690	ATCNGC19, CNGC19, cyclic nucleotide gated channel 19		7.18729	8.38186	8.7353	6.70945	8.95441	9.34151		0.0015022	0.0190554	0.564792		5.97319	6.36106	6.67923	5.93637	7.42372	7.71097		4.2 × 10-6	0.0129087	0.48313
AT4G24150	AtGRF8, GRF8, growth-regulating factor 8		7.2337	8.27039	7.96047	6.42872	7.58005	7.95573		0.0100949	0.00924248	0.350106		6.12956	6.84891	7.02971	5.95765	6.97488	6.82282		0.00924248	0.00159979	0.481182
AT1G62780	unknown protein; FUNCTIONS IN: molecular_function unknown; INVOLVED IN: biological_process unknown; LOCATED IN: chloroplast, chloroplast stroma; EXPRESSED IN: 22 plant structures; EXPRESSED DURING: 14 growth stages; Has 94 Blast hits to 94 proteins in 35 species: Archae - 6; Bacteria - 10; Metazoa - 21; Fungi - 2; Plants - 48; Viruses - 0; Other Eukaryotes - 7 (source: NCBI BLink).		12.902	12.2132	12.4241	11.9022	12.8259	12.8356		0.00211249	0.00211249	0.879633		13.792	13.6523	13.8073	11.5921	12.3443	12.4609		0.0100255	0.00319365	0.480902		V
AT1G49130	B-box type zinc finger protein with CCT domain		9.27257	9.21963	9.72991	8.19557	9.19286	9.30249		0.0218147	0.0437405	0.8328		9.03095	9.07058	8.84706	7.18184	8.30363	8.51532		0.00417522	0.00990395	0.476758		V
AT4G38840	SAUR-like auxin-responsive protein family		12.6569	11.8136	12.1396	10.3239	10.9328	11.1435		0.0171796	0.00892146	0.243354		12.1071	12.2974	12.3553	8.31037	9.28011	9.12884		0.0160682	0.0112446	0.476528		V
AT2G02450	anac034, ANAC035, LOV1, NAC035, NAC domain containing protein 35		9.34745	9.84312	9.87078	8.19057	9.06838	9.19978		0.0050271	0.000941268	0.461193		8.9932	9.40286	9.57469	8.00216	9.31233	9.37278		1.5 × 10-4	1.5 × 10-4	0.473758
AT5G47380	Protein of unknown function, DUF547		8.04936	8.6854	8.6185	6.72046	8.12379	8.32793		0.00735163	0.005036	0.286863		7.54148	7.87222	7.97966	6.93157	7.65851	7.51966		0.0395791	0.0179299	0.473601		V
AT2G33370	Ribosomal protein L14p/L23e family protein		14.4438	14.5774	14.5078	13.5774	14.3075	14.3548		0.000868353	0.000868353	0.261757		14.8737	15.0495	15.1431	13.7892	14.5468	14.4118		0.0338994	0.0125451	0.472077		V
AT1G07135	glycine-rich protein		12.8427	13.8651	13.9115	10.5043	13.2043	13.0794		0.00738567	0.0080301	0.780357		10.5965	11.1968	11.3702	10.6247	12.8381	12.6201		0.0101085	0.0101085	0.471882
AT1G56670	GDSL-like Lipase/Acylhydrolase superfamily protein		7.98745	8.73635	8.50478	6.9437	8.44076	8.49952		0.00746119	0.00369105	0.785463		7.53329	7.59894	7.80338	6.98452	7.84084	7.96855		0.00746119	0.00746119	0.470827
AT1G34760	GF14 OMICRON, GRF11, RHS5, general regulatory factor 11		8.09648	8.10351	8.54638	6.95501	8.28435	8.03836		0.000773782	0.000773782	0.0597997		7.13637	7.5612	7.58745	6.44061	7.45212	7.6042		0.00680553	0.00119297	0.468672
AT3G18800	unknown protein; FUNCTIONS IN: molecular_function unknown; INVOLVED IN: biological_process unknown; LOCATED IN: plasma membrane; EXPRESSED IN: 17 plant structures; EXPRESSED DURING: 12 growth stages; Has 58 Blast hits to 58 proteins in 12 species: Archae - 0; Bacteria - 0; Metazoa - 0; Fungi - 0; Plants - 58; Viruses - 0; Other Eukaryotes - 0 (source: NCBI BLink).		10.2202	10.1264	10.1394	9.33932	9.96514	10.2226		0.0172361	0.00506939	0.0608335		10.3997	10.6825	10.5138	8.79827	9.61675	9.8325		0.0175167	0.0103798	0.468278		V
AT1G63830	PLAC8 family protein		12.0881	12.4613	12.4203	11.1938	12.0965	12.1505		0.0097907	0.0146284	0.81142		12.0366	12.2258	12.1495	11.5751	12.1699	12.2634		0.0135783	0.00340973	0.465137
AT5G11550	ARM repeat superfamily protein		10.8655	11.1184	11.0547	11.0903	12.0872	12.521		0.00940292	0.00344172	0.154576		12.0233	12.2655	12.201	10.9043	11.8708	11.9514		0.00631776	0.00344172	0.464292		V
AT4G26540	Leucine-rich repeat receptor-like protein kinase family protein		11.4672	10.7029	10.915	10.1219	11.6207	11.6214		0.00898665	0.00688757	0.998137		11.3585	11.1134	11.0241	9.01279	9.76624	9.89549		0.0279389	0.00898665	0.463148		V
AT3G54400	Eukaryotic aspartyl protease family protein		11.2528	11.4607	11.4313	9.04038	10.0168	10.3602		0.0461875	0.0461875	0.47005		10.1509	9.61117	10.0058	7.61448	8.29194	8.41266		0.0275529	0.0275529	0.459151		V
AT3G06430	EMB2750, Tetratricopeptide repeat (TPR)-like superfamily protein		9.37261	9.17154	9.35568	9.05591	9.93181	9.95252		0.00793486	0.00793486	0.582066		10.3201	10.1916	10.2372	9.20733	9.98903	9.83451		0.00848665	0.0110682	0.457039		V
AT1G66940	protein kinase-related		12.5031	12.5471	12.609	7.26342	9.69203	9.9541		0.0005764	0.00135268	0.541603		10.7584	11.976	12.3352	6.66341	8.30994	8.61302		0.0100002	0.00408154	0.455888		V
AT4G36110	SAUR-like auxin-responsive protein family		7.37342	7.89221	7.74539	8.51902	11.0451	10.9216		0.0011872	0.0011872	0.543971		6.47909	7.09257	7.20497	5.88876	7.25767	7.42566		0.0014643	0.00126357	0.455235
AT1G69520	S-adenosyl-L-methionine-dependent methyltransferases superfamily protein		10.3993	11.2542	10.9982	7.49021	9.13691	9.05843		0.020221	0.020221	0.883721		9.39551	10.0685	10.527	7.9145	9.20644	9.4		0.00584841	0.00584841	0.454166		V
AT5G02890	HXXXD-type acyl-transferase family protein		10.5036	10.2564	10.4553	8.62901	10.2106	10.3402		0.00258612	0.00258612	0.653268		11.2458	11.3068	11.4025	7.98062	9.09937	9.19974		0.00258612	0.00258612	0.448555		V
AT4G12830	alpha/beta-Hydrolases superfamily protein		9.18546	8.46566	8.59208	7.48113	8.46691	8.61216		0.0020715	0.00738429	0.397175		10.1586	10.0447	10.3911	6.64298	7.89732	7.68956		0.0248177	0.0248177	0.448266		V
AT5G18020	SAUR-like auxin-responsive protein family		12.8788	11.555	11.4896	9.8249	11.8214	12.1467		0.00486317	0.00416651	0.423665		10.2158	10.6869	10.0016	7.06943	8.86486	8.72159		0.00416651	0.00416651	0.447609		V
AT4G18480	CH-42, CH42, CHL11, CHLI-1, CHLI1, P-loop containing nucleoside triphosphate hydrolases superfamily protein		14.2644	13.7268	13.9842	13.2072	14.0726	14.2306		0.00376926	0.00370129	0.131146		14.0512	14.0123	14.1144	12.1452	13.129	13.2542		0.00928033	0.00305962	0.445897		V
AT3G51080	GATA6, GATA transcription factor 6		8.97162	9.01726	8.7632	7.67305	8.69883	8.8747		0.0210871	0.00858823	0.480507		8.86416	8.86467	8.88199	7.17714	8.00068	8.1981		0.00428086	0.0105185	0.445541		V
AT2G23010	SCPL9, serine carboxypeptidase-like 9		10.051	8.00371	7.8191	11.5471	12.3885	12.5562		0.008606	0.008606	0.360092		10.675	10.0961	9.28083	9.47167	10.3778	10.5545		0.0203784	0.0203784	0.442297
AT3G01550	ATPPT2, PPT2, phosphoenolpyruvate (pep)/phosphate translocator 2		11.0071	10.8766	10.8609	9.937	10.6667	10.8552		0.0333562	0.00713815	0.345204		7.76733	8.03853	7.91037	6.65674	7.91586	7.73054		0.00713815	0.00390167	0.44194		V
AT5G19170	Protein of Unknown Function (DUF239)		9.58708	10.1057	10.1492	9.07153	10.0148	10.2602		0.00397471	0.00295063	0.115479		9.73356	10.3194	10.2745	8.42709	9.55851	9.72029		0.0061649	0.00295063	0.439401		V
AT3G28910	ATMYB30, MYB30, myb domain protein 30		9.65483	10.0135	10.1646	7.72263	9.39709	9.02724		0.039818	0.039818	0.487023		9.75042	9.81885	10.0989	8.21229	9.31465	9.20724		0.00296228	0.000501892	0.435107		V
AT3G02170	LNG2, longifolia2		11.9944	11.6944	11.6755	9.42776	10.5726	10.6625		0.0183318	0.0183318	0.796425		10.5118	10.7539	10.6003	9.21039	10.0846	9.90917		0.0183318	0.00231184	0.433346		V
AT2G40330	PYL6, RCAR9, PYR1-like 6		11.3913	12.3813	12.3838	5.473	8.46222	8.18549		0.00692272	0.0139388	0.776639		9.16595	11.048	11.5848	4.98728	7.1234	6.90547		0.00276761	0.00172407	0.43312		V
AT4G24770	ATRBP31, ATRBP33, CP31, RBP31, 31-kDa RNA binding protein		15.786	15.8515	15.95	15.1473	15.9131	15.9897		1.3 × 10-4	1.3 × 10-4	0.0609311		15.6904	15.8723	15.9465	14.359	15.4704	15.3616		0.0023991	1.3 × 10-4	0.432694		V
AT1G42970	GAPB, glyceraldehyde-3-phosphate dehydrogenase B subunit		16.8955	16.7356	16.7811	15.9969	16.7075	16.8445		0.0101944	0.00847965	0.193559		17.1785	17.1477	17.0217	15.2494	16.089	16.2031		0.0143808	0.00847965	0.43113		V
AT3G09032	unknown protein; BEST Arabidopsis thaliana protein match is: unknown protein (TAIR:AT5G01225.1); Has 35333 Blast hits to 34131 proteins in 2444 species: Archae - 798; Bacteria - 22429; Metazoa - 974; Fungi - 991; Plants - 531; Viruses - 0; Other Eukaryotes - 9610 (source: NCBI BLink).		8.56198	8.68501	8.53664	8.43432	9.55724	9.38736		0.00141788	0.0102619	0.410254		8.96564	9.15636	8.99228	8.35372	9.62408	9.71161		0.000543423	0.000543423	0.430319
AT1G77760	GNR1, NIA1, NR1, nitrate reductase 1		13.1012	14.4361	13.8897	12.8454	14.6471	14.4238		0.0116969	0.00850998	0.707339		14.5908	14.6018	14.5684	12.1245	13.455	13.1356		0.0155311	3.8 × 10-4	0.428621		V
AT2G19360	Protein of Unknown Function (DUF239)		12.569	12.3178	12.23	10.7505	11.5786	11.7334		0.0101626	0.0101626	0.334168		12.4822	12.4271	12.7528	9.72604	10.8855	10.9911		0.0101626	0.0101626	0.423045		V
AT2G37710	RLK, receptor lectin kinase		11.5999	12.513	12.2585	10.6954	12.0803	11.9784		0.0314426	0.0314426	0.820978		11.9294	12.4493	12.5977	12.1124	13.3367	13.1551		0.0293694	0.0314426	0.420799
AT3G04630	WDL1, WVD2-like 1		10.6078	10.7892	10.9043	10.6885	12.4654	12.2996		2.4 × 10-4	3.5 × 10-4	0.351996		10.888	10.9862	11.0727	10.0333	11.9822	11.8119		0.001263	2.4 × 10-4	0.419686
AT1G76405	unknown protein; FUNCTIONS IN: molecular_function unknown; INVOLVED IN: biological_process unknown; LOCATED IN: chloroplast envelope; EXPRESSED IN: 21 plant structures; EXPRESSED DURING: 13 growth stages; BEST Arabidopsis thaliana protein match is: unknown protein (TAIR:AT1G20816.1); Has 38 Blast hits to 38 proteins in 14 species: Archae - 0; Bacteria - 0; Metazoa - 0; Fungi - 0; Plants - 38; Vir…		10.9562	10.8742	10.9975	9.69344	10.5913	10.7696		0.00537138	0.00537138	0.229103		11.1929	11.151	11.2928	9.7872	10.3836	10.5026		0.00544361	0.00544361	0.418489		V
AT3G19480	D-3-phosphoglycerate dehydrogenase		11.5414	11.2332	11.2618	10.4493	11.0144	11.0713		0.0183779	0.0200514	0.793888		10.4832	10.598	10.3687	9.16855	10.2031	10.079		0.00371446	0.00301467	0.417727		V
AT5G21930	ATHMA8, HMA8, PAA2, P-type ATPase of Arabidopsis 2		12.2312	12.1703	12.3723	9.61297	10.7906	10.8135		0.00148593	0.00145809	0.803866		11.6228	11.6394	11.3896	8.69534	9.53032	9.42965		0.0120223	0.0245584	0.415235		V
AT1G20470	SAUR-like auxin-responsive protein family		9.56899	9.11749	9.21198	8.10234	9.54524	9.73983		0.00841467	0.00841467	0.537491		8.20047	8.04003	7.82377	6.06034	7.52623	7.78602		0.00841467	0.00841467	0.412768		V
AT3G16250	NDF4, NDH-dependent cyclic electron flow 1		13.6087	12.9507	13.2066	11.9339	12.6237	12.8235		0.00954467	0.00299797	0.210785		14.0137	14.029	13.8274	11.0426	12.1062	12.2369		0.0116459	0.00954467	0.410678		V
AT4G19120	ERD3, S-adenosyl-L-methionine-dependent methyltransferases superfamily protein		9.83003	10.4762	10.4501	8.58415	10.0447	10.0466		0.0139392	0.0253849	0.996705		10.9897	10.8715	10.9911	9.38725	10.1044	10.244		0.0138347	0.00680056	0.409545		V
AT5G38420	Ribulose bisphosphate carboxylase (small chain) family protein		13.0291	12.2683	12.2309	9.88096	11.0714	11.2842		0.00568792	0.00377402	0.254338		13.6119	13.5007	13.8063	8.82955	10.6402	10.4447		0.00568792	0.00623494	0.407093		V
AT4G01460	basic helix-loop-helix (bHLH) DNA-binding superfamily protein		8.86621	8.31055	8.68074	8.67607	9.49106	9.75664		0.0101347	0.00130824	0.146312		9.5527	9.45919	9.61992	7.41059	8.97362	9.05786		0.00214697	0.00130824	0.40687		V
AT5G58120	Disease resistance protein (TIR-NBS-LRR class) family		8.73417	9.01264	8.67765	7.49008	9.00149	8.83227		0.00341528	0.0304433	0.731524		8.17648	8.19951	8.47574	7.55125	8.7661	8.54046		0.0222832	0.0308287	0.405915
AT4G31800	ATWRKY18, WRKY18, WRKY DNA-binding protein 18		12.8326	14.1744	13.7036	11.3827	13.2329	13.3842		0.0028962	0.0108955	0.725426		11.6844	12.21	13.053	11.4447	12.8566	13.1095		0.0134773	0.0134773	0.402867
AT1G22630	unknown protein; LOCATED IN: chloroplast; EXPRESSED IN: 21 plant structures; EXPRESSED DURING: 13 growth stages; Has 87 Blast hits to 86 proteins in 34 species: Archae - 0; Bacteria - 13; Metazoa - 27; Fungi - 0; Plants - 40; Viruses - 0; Other Eukaryotes - 7 (source: NCBI BLink).		14.3508	13.8436	13.9693	12.1371	13.0861	13.1973		0.00748187	0.0038093	0.510794		13.8467	13.7978	13.7935	10.5623	11.9393	11.7016		0.0038093	0.0116315	0.402357		V
AT1G29910	AB180, CAB3, LHCB1.2, chlorophyll A/B binding protein 3		17.8721	17.9183	17.8616	17.528	17.8958	17.861		0.0152797	0.0383695	0.593559		17.1154	17.6299	16.8829	15.5536	16.9634	16.8223		0.0132722	0.0152797	0.400981		V
AT1G22500	RING/U-box superfamily protein		12.044	11.6123	11.4689	9.66355	11.3858	10.9957		0.00268775	0.00268775	0.120538		11.9762	12.1172	11.9507	9.20765	10.2543	10.0706		0.012192	0.00268775	0.40051		V
AT1G02280	ATTOC33, PPI1, TOC33, translocon at the outer envelope membrane of chloroplasts 33		11.8356	11.6145	11.7904	11.3648	12.1459	12.1539		9.1 × 10-5	9.1 × 10-5	0.836704		12.17	12.3264	12.3769	11.1009	11.8697	11.7261		0.00751234	0.0117045	0.397132		V
AT3G22150	Tetratricopeptide repeat (TPR)-like superfamily protein		10.9365	10.2679	10.4049	9.65408	10.3191	10.3995		0.0179016	0.00151006	0.562907		11.2359	11.1528	11.0778	8.8349	9.67101	9.42421		0.0340295	0.019122	0.39624		V
AT4G00400	AtGPAT8, GPAT8, glycerol-3-phosphate acyltransferase 8		10.0653	9.72165	10.383	9.33693	10.1101	10.1782		0.00289865	0.00289865	0.395947		10.1389	10.0461	10.3692	7.95804	8.6849	8.81384		0.0127404	0.0101769	0.395947		V
AT4G20870	ATFAH2, FAH2, fatty acid hydroxylase 2		11.5332	11.9983	11.9598	10.9266	11.5843	11.5965		0.0121858	0.00328768	0.9181		11.4479	11.4781	11.2662	10.598	11.3313	11.446		0.00798282	0.00233684	0.395265		V
AT1G65390	ATPP2-A5, PP2-A5, phloem protein 2 A5		13.1176	14.3071	13.984	6.59746	9.90897	9.28553		0.0080668	0.000894439	0.285076		9.12769	9.94294	10.2828	6.14843	7.16455	7.33191		0.0118482	0.0122435	0.394829		V
AT5G13100	unknown protein; Has 1807 Blast hits to 1807 proteins in 277 species: Archae - 0; Bacteria - 0; Metazoa - 736; Fungi - 347; Plants - 385; Viruses - 0; Other Eukaryotes - 339 (source: NCBI BLink).		11.8906	12.2584	12.129	11.4205	12.2833	12.3134		0.00293521	0.00293521	0.904218		11.553	11.5305	11.5221	10.3275	11.5296	11.7169		0.00539452	0.000678653	0.392443
AT5G24165	unknown protein; FUNCTIONS IN: molecular_function unknown; INVOLVED IN: biological_process unknown; LOCATED IN: chloroplast; EXPRESSED IN: 22 plant structures; EXPRESSED DURING: 13 growth stages; BEST Arabidopsis thaliana protein match is: unknown protein (TAIR:AT4G23885.1); Has 30201 Blast hits to 17322 proteins in 780 species: Archae - 12; Bacteria - 1396; Metazoa - 17338; Fungi - 3422; Plants …		14.9849	14.5978	14.7759	13.6566	14.3407	14.2797		0.0041376	0.019332	0.553985		15.0491	14.9515	14.9927	13.4224	14.1236	14.009		0.0173722	0.033422	0.39008		V
AT1G59960	NAD(P)-linked oxidoreductase superfamily protein		10.1215	10.4503	10.3557	9.44975	10.2517	10.1876		0.0226848	0.0248842	0.777188		10.7755	11.2502	11.433	9.85657	10.8536	10.7381		0.000792332	0.00681038	0.389596		V
AT4G22780	ACR7, ACT domain repeat 7		7.04905	7.2111	6.9457	7.58411	8.4313	8.52425		0.0149381	0.0149381	0.626034		6.84702	7.03737	7.05698	7.40007	8.32683	8.16286		0.0149381	0.0149381	0.388597
AT5G09820	Plastid-lipid associated protein PAP / fibrillin family protein		9.81421	9.67861	9.81836	8.31532	9.44162	9.40081		0.00154679	0.00154679	0.756232		10.1454	10.2762	10.1	7.7024	8.99352	8.77555		0.00859226	0.00859226	0.388551		V
AT2G32765	ATSUMO5, SUM5, SUMO5, small ubiquitinrelated modifier 5		8.25514	8.76645	8.71837	8.29554	8.98209	9.20245		0.0317993	0.0317993	0.298143		8.72909	8.94763	9.13058	8.44154	9.1713	9.36495		0.0317993	0.00650805	0.3862		V
AT2G28080	UDP-Glycosyltransferase superfamily protein		11.2551	11.515	11.2496	9.87053	10.6642	10.8766		0.0178555	0.0322622	0.483025		11.3724	11.5413	11.8446	10.5085	11.1505	11.2503		0.00551517	0.00551517	0.38412		V
AT4G25170	Uncharacterised conserved protein (UCP012943)		13.4049	13.8512	13.9575	13.1006	13.6922	13.6675		0.0128722	0.0044051	0.845555		13.1164	13.7598	13.6214	13.0595	13.7878	13.9401		0.0102194	0.000605672	0.378396
AT3G16720	ATL2, TL2, TOXICOS EN LEVADURA 2		11.1434	11.8416	11.7064	10.2919	11.2933	11.0312		0.0100565	0.0240731	0.376976		10.7159	10.8528	10.9974	10.5497	11.5013	11.327		0.0100565	0.0100565	0.376976
AT5G56880	unknown protein; Has 9 Blast hits to 9 proteins in 5 species: Archae - 0; Bacteria - 0; Metazoa - 0; Fungi - 0; Plants - 9; Viruses - 0; Other Eukaryotes - 0 (source: NCBI BLink).		6.23887	7.10261	6.51525	9.01473	10.5922	10.3485		0.00404357	0.00673685	0.306875		5.882	6.00639	5.64295	6.40148	7.709	7.43603		0.0255277	0.00404357	0.374959
AT5G53160	PYL8, RCAR3, regulatory components of ABA receptor 3		9.80518	9.8698	10.1024	8.6612	9.99819	9.79673		0.00272047	0.00272047	0.345743		9.85586	10.1103	10.151	8.57305	9.32867	9.40764		0.00272047	2.2 × 10-4	0.374958		V
AT4G33666	unknown protein; FUNCTIONS IN: molecular_function unknown; INVOLVED IN: biological_process unknown; LOCATED IN: chloroplast; EXPRESSED IN: 19 plant structures; EXPRESSED DURING: 11 growth stages; Has 30201 Blast hits to 17322 proteins in 780 species: Archae - 12; Bacteria - 1396; Metazoa - 17338; Fungi - 3422; Plants - 5037; Viruses - 0; Other Eukaryotes - 2996 (source: NCBI BLink).		12.7189	11.7693	11.9307	13.5	12.7151	12.7674		0.0105596	0.00529976	0.710525		12.2779	12.0794	11.9371	10.606	12.0313	11.925		0.000571149	0.00113228	0.374904
AT2G29720	CTF2B, FAD/NAD(P)-binding oxidoreductase family protein		9.94818	10.9657	10.6376	8.0487	10.8193	10.25		0.0265147	0.0331595	0.497811		9.83719	10.521	10.7561	9.19042	10.6892	10.3919		0.026393	0.026393	0.374409
AT3G52720	ACA1, ATACA1, CAH1, alpha carbonic anhydrase 1		8.97949	8.36365	8.05531	8.6314	9.14765	9.35314		0.0331267	0.00631885	0.290893		10.2847	9.36584	9.46208	7.1187	7.79386	7.93523		0.0331267	0.0331267	0.372969		V
AT5G24490	30S ribosomal protein, putative		13.3797	13.2918	13.9157	12.0148	12.564	12.4955		0.0118404	0.0118404	0.642535		13.0415	13.6072	12.8	11.2955	12.105	11.9919		0.00797674	0.0118404	0.372119		V
AT3G54050	HCEF1, high cyclic electron flow 1		15.548	15.2158	15.4592	14.9278	15.5007	15.4991		0.00222883	0.00222883	0.965777		15.5695	15.6857	15.508	13.775	14.6762	14.575		0.0143269	0.0174299	0.371781		V
AT2G36830	GAMMA-TIP, GAMMA-TIP1, TIP1;1, gamma tonoplast intrinsic protein		14.9233	14.934	15.1042	15.0917	16.5409	16.6487		0.00711561	0.00119649	0.75353		15.1138	14.6751	14.8203	14.072	16.7751	17.1169		0.0035223	3.1 × 10-5	0.371346
AT5G03050	unknown protein; Has 33 Blast hits to 33 proteins in 10 species: Archae - 0; Bacteria - 0; Metazoa - 0; Fungi - 0; Plants - 33; Viruses - 0; Other Eukaryotes - 0 (source: NCBI BLink).		8.86978	9.24159	9.31678	8.18893	9.20329	9.00949		0.0101121	0.0271833	0.367201		8.92113	9.34074	9.12507	8.80242	9.49363	9.64249		0.0150495	0.0150495	0.367201
AT4G35600	CONNEXIN 32, Protein kinase superfamily protein		11.0804	11.9419	11.8075	10.805	11.5484	11.538		0.00771353	0.0438188	0.964856		10.9996	10.9333	11.0358	10.9315	11.768	11.6304		0.0062968	0.0115586	0.36043
AT5G22580	Stress responsive A/B Barrel Domain		12.1146	12.5783	12.8188	10.4374	11.7535	11.9741		0.00844931	0.0263229	0.595332		12.4015	12.9949	13.2818	8.85763	10.2289	10.5239		0.0118824	0.0123979	0.360066		V
AT2G03420	unknown protein; Has 38 Blast hits to 38 proteins in 17 species: Archae - 0; Bacteria - 0; Metazoa - 0; Fungi - 0; Plants - 38; Viruses - 0; Other Eukaryotes - 0 (source: NCBI BLink).		11.9574	11.4533	11.7318	10.1509	10.946	11.2419		0.0137791	0.00618647	0.0846987		12.4637	12.3546	12.4337	9.75221	10.7111	10.5476		0.0265967	0.029896	0.355277		V
AT2G39190	ATATH8, Protein kinase superfamily protein		11.6239	11.471	11.6752	11.1674	11.8477	11.9265		0.00126284	0.000577003	0.216576		11.66	11.9056	11.8725	11.0931	11.6796	11.8177		0.00758799	0.00716045	0.353804		V
AT5G08260	scpl35, serine carboxypeptidase-like 35		10.5164	10.0777	10.2438	10.7418	11.4946	11.5725		0.021698	0.014116	0.694597		13.1541	13.0972	13.4631	12.4011	13.1701	13.3104		0.021698	0.00979741	0.352797
AT2G32240	FUNCTIONS IN: molecular_function unknown; INVOLVED IN: response to cadmium ion; LOCATED IN: plasma membrane; EXPRESSED IN: 25 plant structures; EXPRESSED DURING: 13 growth stages; CONTAINS InterPro DOMAIN/s: Prefoldin (InterPro:IPR009053); BEST Arabidopsis thaliana protein match is: unknown protein (TAIR:AT1G05320.3); Has 470429 Blast hits to 168274 proteins in 4282 species: Archae - 6896; Bacter…		12.591	12.8983	12.7573	11.5531	13.0481	12.5613		0.00730172	0.0034778	0.171179		12.3778	12.492	12.5837	11.4096	12.3457	12.2097		0.0034778	0.00331094	0.352047		V
AT4G39960	Molecular chaperone Hsp40/DnaJ family protein		11.6662	11.1813	11.1533	10.7057	11.4331	11.5566		0.00130505	0.00107641	0.253386		12.2859	12.2019	12.3418	11.1249	11.9274	11.8225		0.00358926	0.00107641	0.346089		V
AT1G72930	TIR, toll/interleukin-1 receptor-like		14.6942	14.3482	14.01	11.0031	13.4278	13.516		0.0115036	0.0302357	0.900084		14.5851	14.8936	15.1255	11.7024	13.8888	14.3553		0.00918572	0.0093353	0.345965		V
AT2G41010	ATCAMBP25, CAMBP25, calmodulin (CAM)-binding protein of 25 kDa		10.5464	11.1454	11.0957	9.31883	10.1137	10.0535		0.0341503	0.0129953	0.895499		8.70812	9.10668	9.09032	9.03131	9.72678	9.87498		0.0116601	2.4 × 10-4	0.34285
AT5G46490	Disease resistance protein (TIR-NBS-LRR class) family		10.1435	10.3041	10.2223	8.13983	9.30125	9.13509		0.0154909	0.0355359	0.562289		9.21128	9.41993	9.70024	8.07897	9.17711	8.97951		0.0191616	0.0191616	0.341611		V
AT3G57460	catalytics;metal ion binding		7.13441	8.94425	8.75567	5.94232	9.98048	10.2912		0.00689453	0.0400096	0.808438		6.48891	7.94489	8.61795	7.3443	9.62411	10.1051		0.00104922	0.00819142	0.339066
AT4G16860	RPP4, Disease resistance protein (TIR-NBS-LRR class) family		13.1394	13.6798	13.6711	11.8086	12.9174	13.0501		0.0111602	0.0310945	0.789451		11.9733	12.651	12.5207	10.3486	12.0815	11.8441		0.00117195	0.00649319	0.33886		V
AT1G04530	Tetratricopeptide repeat (TPR)-like superfamily protein		10.6165	10.9882	10.8339	10.0644	10.9722	11.0233		0.0203438	0.00238705	0.803599		9.81348	10.2877	10.515	9.02754	9.90327	9.77357		0.00238705	0.00238705	0.337392		V
AT2G23670	YCF37, homolog of Synechocystis YCF37		12.7991	12.5751	12.5507	11.5105	12.7332	12.7783		0.00387139	0.00387139	0.859667		13.1438	13.1253	13.2918	10.5955	11.795	11.5621		0.00900715	0.00387139	0.332067		V
AT1G63860	Disease resistance protein (TIR-NBS-LRR class) family		7.45669	8.11922	7.91786	5.77376	7.3223	6.94904		0.0202952	0.0168601	0.33192		6.69375	7.00938	7.16084	6.45308	7.32065	7.13148		0.00808519	0.0263461	0.33192		V
AT4G21445	unknown protein; FUNCTIONS IN: molecular_function unknown; INVOLVED IN: biological_process unknown; LOCATED IN: chloroplast, chloroplast stroma; Has 30201 Blast hits to 17322 proteins in 780 species: Archae - 12; Bacteria - 1396; Metazoa - 17338; Fungi - 3422; Plants - 5037; Viruses - 0; Other Eukaryotes - 2996 (source: NCBI BLink).		12.0846	11.7203	11.9979	10.0059	10.6142	10.8248		0.0082018	0.0082018	0.211683		12.0767	12.1493	12.0172	8.97945	10.034	10.2876		0.0158235	0.0082018	0.330458		V
AT3G18050	unknown protein; BEST Arabidopsis thaliana protein match is: unknown protein (TAIR:AT4G28100.1); Has 67 Blast hits to 66 proteins in 12 species: Archae - 0; Bacteria - 0; Metazoa - 0; Fungi - 0; Plants - 67; Viruses - 0; Other Eukaryotes - 0 (source: NCBI BLink).		13.4215	12.9084	13.3156	11.4665	12.5213	12.6497		0.00603931	0.00848105	0.552048		13.4026	13.4694	13.2963	10.4752	12.0733	11.8624		0.00848105	0.00931903	0.329965		V
AT5G62230	ERL1, ERECTA-like 1		7.74819	8.04054	8.07269	7.54184	8.28962	8.66018		0.024587	0.0233439	0.148388		7.23764	7.83955	7.80515	6.6418	7.53557	7.72039		0.0217158	4.3 × 10-4	0.328415
AT5G35735	Auxin-responsive family protein		13.445	14.3449	14.4419	12.3211	14.0156	13.8657		0.0126509	0.0227933	0.745002		13.3611	13.5531	13.7828	12.8472	14.2493	14.4351		0.0126509	0.0126509	0.323734
AT1G49730	Protein kinase superfamily protein		9.0357	9.37933	9.38313	6.69611	8.32214	8.43756		1.1 × 10-4	4.0 × 10-5	0.323348		7.80928	7.96741	8.1051	6.50823	7.33561	7.61104		0.0459751	0.00701411	0.323348		V
AT3G22104	Phototropic-responsive NPH3 family protein		10.0309	9.90541	10.3276	9.14675	10.2408	10.3671		0.00171909	0.00171909	0.323278		9.85199	9.98404	10.1376	8.98589	9.6251	9.75893		0.0185156	0.00196611	0.323278		V
AT1G53250	unknown protein; BEST Arabidopsis thaliana protein match is: unknown protein (TAIR:AT1G53800.1); Has 11909 Blast hits to 7704 proteins in 757 species: Archae - 51; Bacteria - 1338; Metazoa - 4550; Fungi - 987; Plants - 464; Viruses - 24; Other Eukaryotes - 4495 (source: NCBI BLink).		9.09956	9.13304	9.26518	8.53157	9.03859	9.02417		0.0350992	0.0393868	0.833946		9.06329	9.34674	9.24136	8.10947	8.97513	8.76581		0.026448	0.026448	0.322453		V
AT2G21080	unknown protein; FUNCTIONS IN: molecular_function unknown; INVOLVED IN: biological_process unknown; LOCATED IN: vacuole; EXPRESSED IN: 15 plant structures; EXPRESSED DURING: 9 growth stages; CONTAINS InterPro DOMAIN/s: Protein of unknown function DUF3537 (InterPro:IPR021924); BEST Arabidopsis thaliana protein match is: Protein of unknown function (DUF3537) (TAIR:AT3G20300.1); Has 141 Blast hits t…		8.87123	9.38491	9.87101	6.92805	9.10165	8.99484		0.00598746	0.00464082	0.818665		8.67319	9.07458	9.45985	6.82702	7.5257	7.65346		0.00289547	0.00289547	0.321632		V
AT1G15290	Tetratricopeptide repeat (TPR)-like superfamily protein		10.5947	9.94795	10.0792	10.0659	10.6112	10.783		0.013604	0.013604	0.320867		10.3128	10.1891	10.244	8.72026	9.62859	9.42319		0.013604	0.00625885	0.320867		V
AT2G15980	Tetratricopeptide repeat (TPR)-like superfamily protein		8.8527	8.9391	8.831	7.7536	8.4384	8.43815		0.0082288	0.0082288	0.9983		7.97888	8.39435	8.28201	7.14112	7.84557	7.99739		0.00446366	0.00154083	0.319052		V
AT1G19510	ATRL5, RL5, RSM4, RAD-like 5		9.80058	9.2904	9.91356	7.2271	9.34856	9.0958		0.00274858	0.00461818	0.466286		8.07029	8.5987	9.08904	5.93581	6.9067	7.09272		0.00530586	0.00274858	0.318332		V
AT1G16420	ATMC8, MC8, metacaspase 8		6.17844	7.88282	7.338	5.27655	7.69803	7.77901		0.0406378	0.0406378	0.920196		5.65436	5.75872	6.17532	5.70753	6.63173	6.96408		0.0487711	0.0406378	0.316796
AT5G20720	ATCPN21, CHCPN10, CPN10, CPN20, CPN21, chaperonin 20		14.8753	14.6266	14.7842	14.2036	15.0062	15.0364		0.00403822	0.00432705	0.758398		15.449	15.2189	15.636	14.1948	14.7952	14.9028		0.00815686	0.00432705	0.316474		V
AT5G49170	unknown protein; BEST Arabidopsis thaliana protein match is: unknown protein (TAIR:AT3G06840.1); Has 1807 Blast hits to 1807 proteins in 277 species: Archae - 0; Bacteria - 0; Metazoa - 736; Fungi - 347; Plants - 385; Viruses - 0; Other Eukaryotes - 339 (source: NCBI BLink).		8.97877	8.86079	8.87341	7.19077	8.45565	8.68716		0.0190116	0.0190116	0.503013		8.98065	9.12278	9.20133	6.61738	7.33355	7.55767		0.0190116	0.0190116	0.315728		V
AT5G55620	unknown protein; BEST Arabidopsis thaliana protein match is: unknown protein (TAIR:AT3G09950.1); Has 30201 Blast hits to 17322 proteins in 780 species: Archae - 12; Bacteria - 1396; Metazoa - 17338; Fungi - 3422; Plants - 5037; Viruses - 0; Other Eukaryotes - 2996 (source: NCBI BLink).		13.542	13.2797	13.3573	11.1094	12.5056	12.6307		0.000897822	0.00699845	0.625444		12.1309	11.9585	12.0639	8.72643	10.5885	11.0991		0.00922479	0.00119858	0.314898		V
AT3G15850	ADS3, FAD5, FADB, JB67, fatty acid desaturase 5		15.0453	14.8673	14.8956	12.5273	13.8458	13.828		0.000576107	1.8 × 10-4	0.821208		13.9998	13.9304	13.9138	10.8297	12.3979	12.1523		0.00126792	0.00126792	0.314793		V
AT5G53210	SPCH, basic helix-loop-helix (bHLH) DNA-binding superfamily protein		8.28316	9.27775	8.97252	7.64579	8.22227	8.47143		0.040098	0.0100314	0.28602		7.56573	8.13804	8.36407	6.67748	7.30694	7.43156		0.0134891	0.00973121	0.314451		V
AT2G46400	ATWRKY46, WRKY46, WRKY DNA-binding protein 46		8.3624	9.75696	9.87418	7.76613	11.0047	11.2675		0.00465469	0.0412737	0.813767		7.56627	8.35195	8.87668	8.28735	11.3691	11.7442		0.00465469	0.00465469	0.312803
AT2G20570	ATGLK1, GLK1, GPRI1, GBF's pro-rich region-interacting factor 1		12.1837	11.3973	11.8579	12.3687	12.89	13.0494		0.0149099	0.0131734	0.0859268		12.2358	12.1085	12.4722	10.8861	11.6369	11.7735		0.0149099	0.0122391	0.311651
AT3G03770	Leucine-rich repeat protein kinase family protein		12.0452	11.7774	11.431	10.8017	12.2933	12.5373		0.00258675	0.00237185	0.0779351		12.2599	12.0382	12.1459	10.8009	12.1303	11.898		0.00627013	0.00237185	0.308784		V
AT5G20630	ATGER3, GER3, GLP3, GLP3A, GLP3B, germin 3		15.4539	15.6306	15.7895	13.1705	15.083	15.416		0.0101493	0.0101493	0.384927		17.9295	18.0739	18.1377	14.1728	16.2554	16.5805		0.0143678	0.0101493	0.306995		V
AT4G01390	TRAF-like family protein		8.32794	7.21411	8.17994	8.54721	9.43457	9.5308		0.0394734	0.0267838	0.852315		9.00324	8.96867	8.99756	7.78042	8.77778	9.21513		0.0394734	0.0394734	0.306472
AT5G42760	Leucine carboxyl methyltransferase		10.5522	10.2064	9.71157	8.08806	9.2778	9.53539		0.013512	0.013512	0.305525		8.65755	8.36762	8.7161	6.42455	7.1498	7.39866		0.039266	0.013512	0.305525		V
AT3G05370	AtRLP31, RLP31, receptor like protein 31		9.51091	9.71842	9.58902	7.56437	8.66854	8.59011		0.005057	0.00828068	0.608356		9.13742	9.37724	9.15098	7.84967	8.75004	8.44656		0.0324995	0.0139173	0.303293		V
AT1G19350	BES1, BZR2, Brassinosteroid signalling positive regulator (BZR1) family protein		13.6931	13.1609	13.1028	12.714	13.2783	13.2557		0.00554509	0.00554509	0.71302		13.4157	13.1187	12.8292	12.6858	13.4773	13.3043		0.0088132	0.00554509	0.299929
AT4G10340	LHCB5, light harvesting complex of photosystem II 5		18.3605	18.2265	18.2969	17.9383	18.2254	18.3551		0.0290168	0.0175908	0.109502		17.7786	17.983	17.6234	16.3549	17.3081	17.5277		0.0290168	0.0150789	0.297898		V
AT2G40230	HXXXD-type acyl-transferase family protein		9.63754	9.58452	9.45123	8.57993	9.12741	9.03257		0.0135857	0.047346	0.554732		9.83504	9.69616	9.82751	8.4361	9.22567	9.46803		0.047346	0.0135857	0.295514		V
AT4G28140	Integrase-type DNA-binding superfamily protein		5.77996	8.09572	7.69106	9.1294	11.1634	10.8895		0.0368463	0.00967907	0.712537		6.68258	6.68269	6.35139	8.95085	13.4728	13.051		0.00967907	0.00967907	0.292284
AT1G73600	S-adenosyl-L-methionine-dependent methyltransferases superfamily protein		13.0192	12.3673	12.744	11.5735	13.5384	13.6953		0.00310422	0.00408575	0.595715		13.8886	14.7945	15.2939	10.046	11.78	12.0106		0.00408575	0.00310422	0.290945		V
AT4G12720	AtNUDT7, ATNUDX7, GFG1, NUDT7, MutT/nudix family protein		12.7487	13.5467	13.6411	12.4365	14.2242	14.3314		0.0109043	0.0491276	0.874829		12.0988	12.3386	12.7181	12.754	14.0703	14.3682		0.0109043	0.00630733	0.290608
AT1G73602	CPuORF32, conserved peptide upstream open reading frame 32		13.396	12.6298	13.0431	12.0222	13.9611	14.1014		0.00385039	0.00432464	0.639624		14.1548	15.0999	15.6145	10.5674	12.2117	12.4246		0.00432464	0.00385039	0.288034		V
AT3G22142	Bifunctional inhibitor/lipid-transfer protein/seed storage 2S albumin superfamily protein		10.5095	10.6815	11.132	8.38288	9.59385	9.88156		0.00669788	0.00403179	0.282853		9.95706	10.1061	10.2038	7.30363	8.71887	8.90049		0.00434088	0.00403179	0.282853		V
AT1G53490	RING/U-box superfamily protein		7.12438	8.43893	8.33233	8.00755	8.92388	8.95248		0.00567633	0.000772279	0.856086		7.17335	8.34727	8.40936	8.01954	9.26389	9.1239		0.000811748	0.000772279	0.2823
AT3G16660	Pollen Ole e 1 allergen and extensin family protein		12.3321	12.8635	12.9671	10.3262	12.1036	12.5076		0.00947323	0.00159831	0.218807		12.1074	13.1042	12.8478	9.30467	10.4955	10.8346		0.0151555	0.00366128	0.280316		V
AT1G18075	MIR159, MIR159B, MIR159/MIR159B; miRNA		7.04287	6.67154	6.95662	7.46478	8.26521	8.27683		0.008431	0.0420551	0.971097		8.94246	8.82263	8.94524	7.75108	8.54808	8.97766		0.0429075	0.013077	0.280258		V
AT2G15080	AtRLP19, RLP19, receptor like protein 19		9.8788	9.87216	10.1761	7.83869	10.4076	10.0503		0.00356577	0.00812989	0.52277		9.61719	9.6406	10.1827	6.68047	8.24827	8.58519		0.00356577	0.00356577	0.280191		V
AT4G01310	Ribosomal L5P family protein		14.4855	14.5715	14.6786	13.7806	14.5265	14.603		0.00159489	0.0007621	0.267962		14.6796	14.822	14.7537	12.9573	13.9305	13.8004		0.00685249	0.00617737	0.278198		V
AT5G46590	anac096, NAC096, NAC domain containing protein 96		8.53402	8.75016	8.37851	7.56424	8.69276	8.82264		0.000620002	0.000726638	0.276861		6.82709	7.01222	6.93349	6.30615	7.0824	7.37542		0.0360522	0.00275014	0.276861		V
AT3G25600	Calcium-binding EF-hand family protein		11.2238	11.7641	11.5094	9.50701	10.3298	10.271		0.0226015	0.0226015	0.808032		10.1562	10.3811	10.6387	8.74381	10.327	9.91625		0.0226015	0.00578486	0.276493		V
AT5G45490	P-loop containing nucleoside triphosphate hydrolases superfamily protein		10.2763	9.9703	10.3805	9.35242	10.3765	10.2778		0.00246848	0.0343757	0.702618		10.2562	10.6032	10.7032	9.15744	9.81675	9.96871		0.0109826	0.000551515	0.270337		V
AT1G62750	ATSCO1, ATSCO1/CPEF-G, SCO1, Translation elongation factor EFG/EF2 protein		14.0635	13.7372	13.9166	13.0793	13.8905	13.9988		0.00192973	0.00192973	0.269582		13.9776	14.1023	14.1936	12.0797	12.9611	12.7481		0.00555078	0.0141294	0.269582		V
AT2G34960	CAT5, cationic amino acid transporter 5		8.21974	8.47654	8.68285	6.08445	8.05659	7.93708		0.0117691	0.0117691	0.774005		7.34926	7.70248	8.21482	5.94648	6.6663	6.87294		0.0440395	0.0117691	0.267989		V
AT3G55250	unknown protein; FUNCTIONS IN: molecular_function unknown; INVOLVED IN: biological_process unknown; LOCATED IN: mitochondrion, chloroplast, nucleus; EXPRESSED IN: 23 plant structures; EXPRESSED DURING: 13 growth stages; Has 46 Blast hits to 46 proteins in 17 species: Archae - 0; Bacteria - 0; Metazoa - 0; Fungi - 0; Plants - 46; Viruses - 0; Other Eukaryotes - 0 (source: NCBI BLink).		7.68674	7.01857	7.39546	7.62537	8.39189	8.35159		0.00316967	0.00783823	0.716228		7.70987	7.59764	7.81159	7.34412	8.18252	8.35155		0.00613043	2.9 × 10-4	0.266219
AT2G41720	EMB2654, Tetratricopeptide repeat (TPR)-like superfamily protein		10.6762	10.1907	10.2018	9.16398	10.0254	10.0146		0.00365364	0.00365364	0.925598		10.8707	10.7986	10.8213	8.99931	9.61733	9.73663		0.0138077	0.00601234	0.264789		V
AT2G23330	transposable element gene		7.18521	7.72077	7.82266	7.51154	8.38019	8.0809		0.0066401	0.007231	0.0549302		7.44139	7.89662	7.86924	8.06369	8.81947	9.04971		0.00774031	0.0066401	0.262908
AT5G39860	BHLH136, BNQ1, PRE1, basic helix-loop-helix (bHLH) DNA-binding family protein		10.5847	9.09581	9.90899	9.11764	11.0513	11.1512		0.0099161	0.0099161	0.729332		8.96011	8.81709	8.30713	5.77668	6.96668	6.69363		0.0137007	0.0283953	0.26227		V
AT2G17820	AHK1, ATHK1, HK1, histidine kinase 1		9.61154	9.76983	9.88539	8.92667	10.2915	10.2273		0.00319702	0.00184369	0.762674		10.0183	10.2853	10.3003	9.00768	9.94004	9.85876		3.1 × 10-4	3.1 × 10-4	0.261532		V
AT5G26742	emb1138, DEAD box RNA helicase (RH3)		7.39096	7.23042	7.01172	6.1893	7.03432	7.04649		0.00864172	0.00864172	0.971931		7.70337	7.69589	7.48611	6.48028	7.11218	7.38882		0.00421298	0.0171518	0.259673		V
AT1G71710	DNAse I-like superfamily protein		11.2364	11.01	11.1207	10.8881	11.6914	11.7084		0.00246677	0.00246677	0.883468		11.1568	11.0137	10.9447	10.8047	11.4652	11.6176		0.00246677	0.00246677	0.25668
AT5G44582	unknown protein; FUNCTIONS IN: molecular_function unknown; INVOLVED IN: biological_process unknown; LOCATED IN: endomembrane system; BEST Arabidopsis thaliana protein match is: unknown protein (TAIR:AT5G44580.1); Has 24 Blast hits to 24 proteins in 2 species: Archae - 0; Bacteria - 0; Metazoa - 0; Fungi - 0; Plants - 24; Viruses - 0; Other Eukaryotes - 0 (source: NCBI BLink).		8.5418	8.36451	8.41133	6.50218	8.74517	8.69419		0.00493988	0.00190258	0.890266		8.34066	8.47698	8.88401	7.22424	8.47496	8.26344		0.000628044	0.00493988	0.253407
AT2G04795	unknown protein; BEST Arabidopsis thaliana protein match is: unknown protein (TAIR:AT5G35732.1); Has 18 Blast hits to 18 proteins in 6 species: Archae - 0; Bacteria - 0; Metazoa - 0; Fungi - 0; Plants - 18; Viruses - 0; Other Eukaryotes - 0 (source: NCBI BLink).		11.7447	11.4571	11.4713	9.39685	9.9892	9.736		0.0431831	0.0368457	0.288388		9.35839	9.53616	9.94818	8.43493	9.35329	9.50771		0.00119986	0.00101013	0.253079		V
AT1G13260	EDF4, RAV1, related to ABI3/VP1 1		9.6557	10.0428	9.95105	7.62783	9.42408	9.16309		0.0010865	0.00102658	0.251003		7.54728	8.12039	8.05819	5.6413	8.24337	7.95162		4.4 × 10-4	2.9 × 10-4	0.251003
AT1G31540	Disease resistance protein (TIR-NBS-LRR class) family		10.7718	11.0419	10.9604	9.52178	10.4343	10.3951		0.000951843	0.00565398	0.7481		9.36112	9.7157	10.0661	9.46774	10.4384	10.2165		0.00515554	0.0104714	0.246718
AT5G24610	unknown protein; BEST Arabidopsis thaliana protein match is: unknown protein (TAIR:AT3G49550.1); Has 1807 Blast hits to 1807 proteins in 277 species: Archae - 0; Bacteria - 0; Metazoa - 736; Fungi - 347; Plants - 385; Viruses - 0; Other Eukaryotes - 339 (source: NCBI BLink).		11.1066	10.7843	11.1414	11.99	12.9956	12.8805		0.0108802	0.0201022	0.6889		11.7092	11.8586	11.7579	12.2138	13.0064	12.9514		2.7 × 10-4	9.1 × 10-5	0.244915
AT2G26975	Ctr copper transporter family		11.9416	11.6914	11.8561	10.9171	11.9474	11.6679		0.000534797	0.00627194	0.143061		12.1547	12.467	12.54	10.2696	11.5338	11.4323		2.4 × 10-4	2.5 × 10-4	0.244145		V
AT3G14930	HEME1, Uroporphyrinogen decarboxylase		13.4901	13.2183	13.4227	12.8927	13.5705	13.7269		0.00336452	0.00336452	0.15298		13.0866	13.5628	13.449	11.6534	12.6644	12.5841		0.00146488	0.00146488	0.243886		V
AT5G01530	LHCB4.1, light harvesting complex photosystem II		13.4674	13.0068	13.4899	13.0633	13.7464	13.9109		0.00478486	0.003394	0.234886		12.5669	12.7648	12.68	12.3405	12.9549	13.0957		0.0121725	0.00366939	0.241353
AT5G67385	Phototropic-responsive NPH3 family protein		12.7681	12.6917	12.6662	10.9626	11.6621	11.8503		0.0357924	0.00741931	0.420444		11.9616	11.9792	12.0918	9.84318	10.9859	10.6229		0.0105362	0.00568082	0.239895		V
AT5G50740	Heavy metal transport/detoxification superfamily protein		10.0532	9.40414	9.49186	8.74642	9.90103	10.1815		0.0108604	0.0044258	0.193731		10.2935	10.2379	10.0645	7.89546	9.1161	9.48577		0.0114816	0.00506875	0.237683		V
AT1G31320	LBD4, LOB domain-containing protein 4		8.54084	7.79317	7.67387	7.70724	8.98723	9.1983		0.00431999	0.00347218	0.346132		10.1961	10.0721	10.0538	7.52395	8.82382	9.14379		0.00180043	0.00180043	0.237223		V
AT1G55490	CPN60B, LEN1, chaperonin 60 beta		14.1663	13.6519	13.7683	13.4078	14.2495	14.3866		0.00055384	0.00159456	0.236661		15.0501	14.8954	15.1375	13.1514	14.0513	14.1735		0.00170303	0.00055384	0.236661		V
AT1G76190	SAUR-like auxin-responsive protein family		9.47662	9.84399	10.1956	6.17855	9.59472	9.52417		0.00316654	0.00316654	0.899914		8.39775	8.81883	8.9352	5.30126	6.32084	6.56165		0.00316654	0.00316654	0.23612		V
AT1G60000	RNA-binding (RRM/RBD/RNP motifs) family protein		9.04729	8.83847	8.76341	7.23596	8.16914	8.47031		0.0118498	0.000849367	0.234606		8.53623	8.6134	8.45906	6.36394	7.13866	7.42		0.0118498	0.000849367	0.234606		V
AT3G53310	AP2/B3-like transcriptional factor family protein		9.44091	9.66361	9.165	8.32373	9.15723	9.42355		0.00757815	0.00607129	0.195878		9.07514	9.48698	9.09761	8.29969	9.4329	9.13327		0.0101115	0.0101115	0.233448
AT1G14410	ATWHY1, PTAC1, WHY1, ssDNA-binding transcriptional regulator		9.78022	9.79362	9.57821	9.09346	10.1043	10.272		0.0116945	0.00891848	0.098422		10.4614	10.6647	10.8374	9.46983	10.1587	10.4018		0.00184219	0.0133405	0.224886		V
AT4G23060	IQD22, IQ-domain 22		11.3682	11.5022	11.271	10.4896	12.5986	12.4327		4.6 × 10-4	0.000501702	0.398324		10.6513	10.5647	10.4744	9.72985	11.9172	11.6618		0.000501702	0.000501702	0.221705
AT4G04640	ATPC1, ATPase, F1 complex, gamma subunit protein		13.0424	12.2902	12.4879	11.8033	12.5234	12.6199		0.0155926	0.0155926	0.417062		13.5178	13.2242	13.5302	11.1868	12.0246	12.2354		0.0437478	0.0232963	0.221686		V
AT2G37100	protamine P1 family protein		8.89388	8.58886	8.59167	7.4265	8.98547	9.12489		0.00457136	0.00457136	0.424995		9.36742	9.04063	9.08868	7.08919	8.12194	8.41112		0.0109179	0.0109179	0.219753		V
AT3G16240	AQP1, ATTIP2;1, DELTA-TIP, DELTA-TIP1, TIP2;1, delta tonoplast integral protein		17.8262	17.7043	17.6881	14.8289	15.2997	15.3186		0.0353549	0.044671	0.917619		16.7172	16.2584	15.8124	12.8131	13.6229	13.8205		0.0196174	0.00830999	0.219268		V
AT3G44450	unknown protein; BEST Arabidopsis thaliana protein match is: unknown protein (TAIR:AT3G52740.1); Has 63 Blast hits to 63 proteins in 12 species: Archae - 0; Bacteria - 0; Metazoa - 0; Fungi - 0; Plants - 63; Viruses - 0; Other Eukaryotes - 0 (source: NCBI BLink).		12.5566	12.4995	12.5374	10.2951	12.2112	12.2142		0.00160987	0.00160987	0.978631		10.6571	11.188	11.6608	7.70148	8.68324	8.46633		0.00282379	0.00400552	0.219106		V
AT1G33170	S-adenosyl-L-methionine-dependent methyltransferases superfamily protein		11.892	11.4451	11.559	9.92507	11.2068	11.455		0.00370059	0.00317176	0.0759239		11.1665	11.313	11.2141	8.69464	9.67422	9.44972		0.0164342	0.0335379	0.219018		V
AT1G72280	AERO1, ERO1, endoplasmic reticulum oxidoreductins 1		7.14005	8.52073	8.5812	7.99861	8.93735	8.91202		0.0245451	0.0437896	0.939499		7.53315	7.89099	8.20022	8.13941	9.19446	8.96541		0.000700106	0.00865525	0.215539
AT4G24570	DIC2, dicarboxylate carrier 2		11.8211	12.7777	12.5332	10.0326	11.5536	11.2002		0.00317182	0.00333402	0.11627		9.35472	9.11717	9.74952	9.75486	11.6582	11.1295		0.0134832	0.0082832	0.215357
AT4G23200	CRK12, cysteine-rich RLK (RECEPTOR-like protein kinase) 12		7.95043	10.1576	10.1717	5.97209	8.77738	8.85279		0.00809253	0.0296932	0.932426		6.42994	7.04153	7.83851	6.75487	8.77628	9.21117		0.0203884	0.00809253	0.21223
AT3G53530	Chloroplast-targeted copper chaperone protein		8.04145	7.69367	7.98529	7.83227	8.72109	8.95092		0.0330019	0.0330019	0.247114		7.81308	8.34047	8.17148	7.28888	8.10407	8.4239		0.0330019	0.00826093	0.212021
AT1G75190	unknown protein; Has 7306 Blast hits to 3858 proteins in 279 species: Archae - 15; Bacteria - 134; Metazoa - 3314; Fungi - 546; Plants - 228; Viruses - 207; Other Eukaryotes - 2862 (source: NCBI BLink).		11.4728	11.3123	11.8198	10.2087	11.1265	11.1989		0.00814287	0.0187716	0.772713		11.299	11.545	11.4502	8.62417	10.0237	9.75402		0.00814287	0.00814287	0.207594		V
AT1G18773	FUNCTIONS IN: molecular_function unknown; INVOLVED IN: biological_process unknown; LOCATED IN: endomembrane system; BEST Arabidopsis thaliana protein match is: carboxylesterases (TAIR:AT4G22300.1); Has 30201 Blast hits to 17322 proteins in 780 species: Archae - 12; Bacteria - 1396; Metazoa - 17338; Fungi - 3422; Plants - 5037; Viruses - 0; Other Eukaryotes - 2996 (source: NCBI BLink).		9.26143	9.86361	9.88826	8.51881	9.22915	9.23092		0.00351907	0.00520539	0.989242		8.6283	9.20361	8.67008	7.97419	8.97626	8.71163		0.00520539	0.00520539	0.207122		V
AT4G29780	unknown protein; BEST Arabidopsis thaliana protein match is: unknown protein (TAIR:AT5G12010.1); Has 945 Blast hits to 944 proteins in 87 species: Archae - 0; Bacteria - 0; Metazoa - 519; Fungi - 43; Plants - 365; Viruses - 0; Other Eukaryotes - 18 (source: NCBI BLink).		10.3626	11.6648	11.3712	9.53995	10.8013	10.7133		0.00303566	0.00303566	0.540866		8.04234	7.93995	8.18268	8.74548	10.0124	9.68013		0.0177663	0.0177663	0.204524
AT4G27280	Calcium-binding EF-hand family protein		12.9789	14.1694	13.9517	11.7708	12.981	12.8179		2.0 × 10-4	0.00494968	0.333244		10.8324	11.0121	11.1183	10.6752	12.8199	12.5002		0.00390349	0.00494968	0.20423
AT1G75240	AtHB33, HB33, homeobox protein 33		9.78342	10.6641	10.7544	9.03493	10.1711	10.5948		0.00426326	0.00109385	0.106663		8.97822	10.4285	10.2665	8.22163	9.38678	9.64592		0.00955402	0.00365312	0.204056
AT5G08330	TCP family transcription factor		12.1737	11.6368	11.7343	9.9662	10.9978	11.1565		0.00480079	0.00480079	0.335721		11.3194	11.4204	11.1516	8.7763	9.84506	9.69862		0.0150566	0.0201908	0.202583		V
AT5G41070	DRB5, dsRNA-binding protein 5		8.54734	8.75237	8.64354	8.75828	9.46586	9.59544		0.0478653	0.00433631	0.706458		8.63977	8.56422	8.5896	8.75651	9.59918	9.85976		0.032967	0.0126727	0.20244
AT3G55630	ATDFD, DFD, DHFS-FPGS homolog D		11.4648	10.5093	10.7294	10.2082	10.9026	11.0605		0.0221094	0.0189096	0.128888		12.6048	12.6662	12.6371	9.84982	10.8807	10.5362		0.0221094	0.0221094	0.202385		V
AT1G29660	GDSL-like Lipase/Acylhydrolase superfamily protein		13.7946	13.02	12.988	8.58113	10.5535	10.552		0.00247567	0.00247567	0.995488		13.5503	12.3188	12.7426	7.51604	9.04875	9.18675		0.00247567	0.00247567	0.199942		V
AT5G27360	SFP2, Major facilitator superfamily protein		10.6277	9.52424	9.96038	8.98637	9.92261	10.0219		0.0086714	0.0086714	0.575694		8.72203	8.39023	7.81371	5.89996	7.09215	6.73676		0.0086714	0.00748693	0.19856		V
AT5G06290	2-Cys Prx B, 2CPB, 2-cysteine peroxiredoxin B		14.3232	14.2568	14.3033	13.3946	14.005	14.0578		0.000930679	0.000930679	0.413298		14.3068	14.5672	14.5273	12.2888	13.1827	13.4865		0.000930679	0.00410372	0.198127		V
AT5G62360	Plant invertase/pectin methylesterase inhibitor superfamily protein		13.8116	14.2242	14.6686	10.342	14.1885	14.3512		0.00212414	0.00175261	0.723327		12.4091	13.6009	13.4709	7.50056	9.83093	9.43934		0.00279977	0.0104435	0.194656		V
AT3G18080	BGLU44, B-S glucosidase 44		13.8902	13.5824	13.9464	13.051	14.2136	14.501		0.0110499	0.0110499	0.384529		15.2038	15.1665	14.524	11.8442	13.4238	13.1057		0.00816027	0.0142276	0.194608		V
AT5G05580	FAD8, fatty acid desaturase 8		12.1949	12.0496	12.0683	10.7247	11.6964	11.7451		0.0091915	0.00989851	0.892016		12.5097	12.1808	12.5443	9.59898	10.5505	10.7827		0.0194236	0.00989851	0.194326		V
AT4G38860	SAUR-like auxin-responsive protein family		13.0281	12.2181	12.3969	8.58032	10.1713	10.164		0.00290574	0.00290574	0.968678		11.1664	11.8923	11.2191	5.87726	8.11416	7.55606		0.00239099	0.0143766	0.190804		V
AT3G06890	unknown protein; Has 91 Blast hits to 91 proteins in 12 species: Archae - 0; Bacteria - 0; Metazoa - 0; Fungi - 0; Plants - 91; Viruses - 0; Other Eukaryotes - 0 (source: NCBI BLink).		7.44503	8.63588	8.86248	6.76867	9.69466	10.0387		0.00215237	0.0030253	0.52393		7.96122	7.70437	8.26589	7.09563	8.66248	9.02507		0.00215237	0.00134509	0.188189
AT1G80280	alpha/beta-Hydrolases superfamily protein		5.87108	5.66658	5.65171	6.00466	6.82598	6.83496		0.0277338	0.0358683	0.972411		7.21217	7.45698	7.77205	6.1089	6.7885	7.03594		0.0277338	0.0150187	0.1855		V
AT4G15975	RING/U-box superfamily protein		7.03482	8.32963	7.94659	5.29083	7.09061	6.55417		0.0126054	0.0164574	0.218079		6.30527	6.74319	7.09271	5.36386	6.33401	6.05998		0.00460926	0.0196631	0.185246		V
AT4G27440	PORB, protochlorophyllide oxidoreductase B		16.1175	15.4134	15.8681	14.8304	15.6347	15.7453		0.00943534	0.0104489	0.639677		15.4338	15.9787	15.2189	13.4797	15.0471	14.8975		0.00778502	0.00920559	0.184741		V
AT5G67410	unknown protein; BEST Arabidopsis thaliana protein match is: unknown protein (TAIR:AT2G14850.1); Has 1807 Blast hits to 1807 proteins in 277 species: Archae - 0; Bacteria - 0; Metazoa - 736; Fungi - 347; Plants - 385; Viruses - 0; Other Eukaryotes - 339 (source: NCBI BLink).		7.4477	7.84069	7.65243	6.76378	7.89022	7.95618		0.00738606	0.00674007	0.575586		7.0342	7.39644	7.24153	6.58588	7.40416	7.26888		0.00159418	4.4 × 10-4	0.18395
AT3G61920	unknown protein; FUNCTIONS IN: molecular_function unknown; INVOLVED IN: N-terminal protein myristoylation; LOCATED IN: cellular_component unknown; EXPRESSED IN: shoot, hypocotyl, root, egg cell; BEST Arabidopsis thaliana protein match is: unknown protein (TAIR:AT1G64700.1); Has 77 Blast hits to 77 proteins in 8 species: Archae - 0; Bacteria - 0; Metazoa - 0; Fungi - 0; Plants - 77; Viruses - 0; O…		6.9929	5.31095	5.32889	6.66121	8.74342	8.86554		0.0135013	0.0123685	0.805363		9.81136	7.79245	8.88671	4.95862	5.57235	5.86683		0.0322858	0.0123685	0.183417		V
AT5G19090	Heavy metal transport/detoxification superfamily protein		11.1135	10.843	10.9577	9.9274	10.5387	11.0248		0.0333965	0.0080951	0.0945984		11.2635	11.4005	11.4648	9.98426	10.6052	10.9099		0.0333965	0.0080951	0.183175		V
AT1G37130	ATNR2, B29, CHL3, NIA2, NIA2-1, NR, NR2, nitrate reductase 2		14.3512	14.8082	14.5218	13.0318	14.6409	14.0851		0.00563869	0.00563869	0.0608395		14.6152	14.4956	14.499	13.5294	14.5207	14.1348		0.023218	0.0166697	0.180269
AT4G36670	Major facilitator superfamily protein		11.9855	12.8919	12.8627	8.57696	11.454	10.7794		0.0107219	0.0196868	0.427165		9.96722	10.3088	10.0076	6.8218	8.67756	8.10767		0.0107219	0.00160466	0.180108		V
AT1G76110	HMG (high mobility group) box protein with ARID/BRIGHT DNA-binding domain		11.7779	11.1362	11.3272	10.1152	10.6641	10.7362		0.00970214	0.00543031	0.589513		11.0282	10.8134	10.7974	7.84017	9.06042	8.83292		0.00380507	0.00543031	0.178356		V
AT1G09350	AtGolS3, GolS3, galactinol synthase 3		7.30893	8.80706	8.52738	7.43042	9.14529	9.38861		0.00339438	0.00106527	0.225482		6.09728	6.32254	6.04491	5.7106	7.1953	6.82049		0.00326187	0.00745368	0.172212
AT5G54720	Ankyrin repeat family protein		9.42879	10.4326	10.0473	5.58191	7.68461	7.62885		0.00539474	0.0112601	0.903367		7.15399	8.03819	8.53816	6.05311	8.71605	8.22457		0.00251356	0.00539474	0.170541		V
AT2G44210	Protein of Unknown Function (DUF239)		9.66277	9.06236	9.19466	8.49799	9.18713	9.20065		0.00662264	0.00662264	0.723148		9.84121	9.54175	10.0685	7.67617	8.47484	8.70061		0.00662264	0.00662264	0.168125		V
AT3G62030	ROC4, rotamase CYP 4		15.1621	15.1464	15.3739	14.5344	15.1775	15.1679		0.00409749	0.00631786	0.927888		15.3748	15.4371	15.5188	13.9364	14.8106	15.0665		0.00421168	0.00421168	0.165227		V
AT1G70530	CRK3, cysteine-rich RLK (RECEPTOR-like protein kinase) 3		11.385	11.6754	11.5601	11.4701	12.1497	12.1147		0.0180878	0.0289466	0.940959		11.5522	11.9579	11.5515	11.3801	12.5454	12.285		0.00586856	0.00595678	0.16501
AT5G59030	COPT1, copper transporter 1		13.2632	13.721	13.6823	13.1982	13.8895	13.7343		0.00820535	0.00491504	0.222042		11.8952	12.7273	12.4157	11.46	12.6817	12.4663		0.00227462	0.00491504	0.164631		V
AT4G25350	SHB1, EXS (ERD1/XPR1/SYG1) family protein		7.73212	8.455	8.38143	6.136	6.8401	7.02957		0.0218019	0.0061123	0.287865		6.62073	7.06551	6.96289	6.26254	7.19658	6.97212		0.00546312	0.00698089	0.164017		V
AT5G63310	ATNDPK2, NDPK IA, NDPK IA IA, NDPK1A, NDPK2, nucleoside diphosphate kinase 2		12.2153	11.9563	12.0639	11.602	12.1734	12.2617		0.0262667	0.0174542	0.397551		12.7276	12.6689	12.8566	10.925	11.528	11.8209		0.0329092	0.0262667	0.159551		V
AT2G44920	Tetratricopeptide repeat (TPR)-like superfamily protein		12.671	12.536	12.6233	12.0271	12.5329	12.5182		0.00643229	0.00114372	0.831523		12.4515	12.7494	12.3302	10.9313	11.83	11.6312		0.0013126	0.00176767	0.158109		V
AT3G15540	IAA19, MSG2, indole-3-acetic acid inducible 19		10.4833	11.0966	10.9061	9.06445	9.64763	9.83434		0.0194176	0.0352067	0.365559		9.45739	9.79032	10.0456	8.33977	9.06613	9.44425		0.043249	0.001353	0.150492		V
AT4G03400	DFL2, GH3-10, Auxin-responsive GH3 family protein		13.441	13.2635	13.0656	11.9318	13.7447	13.7909		0.00793642	0.00793642	0.635779		10.9766	11.7578	11.5453	9.97271	11.4424	10.9997		0.015195	0.0185779	0.149471		V
AT4G33000	ATCBL10, CBL10, SCABP8, calcineurin B-like protein 10		11.2421	11.1896	11.4435	9.42497	10.5276	10.5491		0.00646056	0.00646056	0.888659		10.3567	10.626	10.3671	8.40227	9.36519	9.03135		0.0113927	0.00646056	0.145066		V
AT1G07570	APK1, APK1A, Protein kinase superfamily protein		11.8517	12.5504	12.275	10.3075	11.1262	11.0697		0.0138247	0.00504373	0.778019		10.3168	10.443	10.2922	9.71654	10.6529	10.3124		0.0138247	0.00595381	0.144112
AT3G52380	CP33, PDE322, chloroplast RNA-binding protein 33		14.2461	13.3858	13.4987	12.6117	13.7101	13.8954		0.00196421	0.00196421	0.258746		14.7728	14.7295	14.8481	12.7439	13.4962	13.8854		0.0225826	0.00455194	0.143467		V
AT3G08920	Rhodanese/Cell cycle control phosphatase superfamily protein		9.26113	8.68675	9.00595	8.57677	9.05667	9.14761		0.00372429	0.0128706	0.456619		8.65498	8.78041	8.64046	7.11945	8.04173	7.77575		0.00372429	0.00372429	0.138171		V
AT1G09340	CRB, CSP41B, chloroplast RNA binding		11.4108	11.1425	11.189	10.9611	11.4376	11.4865		0.0189253	0.00698721	0.741215		11.7087	11.5688	11.7079	9.42216	10.4937	10.1966		0.00361372	0.00535235	0.136744		V
AT3G18890	NAD(P)-binding Rossmann-fold superfamily protein		11.4662	10.8171	11.012	10.5704	11.2359	11.445		0.00546072	0.00206664	0.110559		11.2874	11.3258	11.221	9.35573	10.2818	10.5705		0.00546072	0.00206664	0.136232		V
AT4G25910	ATCNFU3, NFU3, NFU domain protein 3		12.6682	12.3962	12.5371	12.0046	12.4698	12.4947		0.0367448	0.00872539	0.863992		12.5142	12.8011	12.43	11.357	12.2973	12.0943		0.00872539	0.00872539	0.13458		V
AT3G60390	HAT3, homeobox-leucine zipper protein 3		11.1032	11.2025	11.2718	9.85285	10.6529	10.958		0.0171178	0.00882852	0.133442		10.9988	11.4997	11.0976	9.04302	10.1693	9.92184		0.0124147	0.0171178	0.133442		V
AT5G08050	Protein of unknown function (DUF1118)		14.4802	14.1827	14.2061	13.3041	14.1513	14.2811		0.00668298	0.0040889	0.335351		14.0476	14.1567	14.0191	11.9529	12.8014	13.1029		0.0040889	0.0040889	0.130807		V
AT1G08810	AtMYB60, MYB60, myb domain protein 60		9.76269	10.0889	10.6319	7.14954	9.69959	9.75224		0.00203307	0.00203307	0.861668		9.46008	9.75851	9.95972	5.92501	7.59368	8.05308		0.00675918	0.00203307	0.130711		V
AT5G18030	SAUR-like auxin-responsive protein family		10.5714	9.08687	9.36876	8.17186	10.2447	10.3869		0.00588287	0.00588287	0.647865		8.23765	8.59947	7.9762	6.0185	7.35896	7.0104		0.0111449	0.0111449	0.128993		V
AT1G11340	S-locus lectin protein kinase family protein		9.17577	9.22597	9.28748	5.87767	8.61395	8.48344		0.0263939	0.0263939	0.871381		8.54443	8.877	8.92388	5.51272	6.7423	7.12644		0.0108419	0.00600869	0.128519		V
AT3G55980	ATSZF1, SZF1, salt-inducible zinc finger 1		8.57151	9.37911	9.0914	8.05327	9.61126	9.19449		0.00586392	0.00586392	0.104624		6.88808	7.12404	7.38824	7.75694	9.1847	8.8146		0.00586392	0.00586392	0.126859
AT4G12320	CYP706A6, cytochrome P450, family 706, subfamily A, polypeptide 6		13.0549	11.7588	12.2887	10.2134	11.5497	11.5092		0.00376083	0.00678337	0.818277		13.2831	12.8484	13.0065	7.45358	9.97414	9.55526		0.00519859	0.00642822	0.125179		V
AT5G35480	unknown protein; Has 1807 Blast hits to 1807 proteins in 277 species: Archae - 0; Bacteria - 0; Metazoa - 736; Fungi - 347; Plants - 385; Viruses - 0; Other Eukaryotes - 339 (source: NCBI BLink).		12.0708	11.6364	12.1997	10.4567	11.2295	11.3702		0.0237727	0.0478693	0.631443		11.0539	10.9433	11.2711	7.76728	9.21127	8.65264		0.0142394	0.0478693	0.12471		V
AT4G39010	AtGH9B18, GH9B18, glycosyl hydrolase 9B18		6.40659	6.61884	6.46545	5.9475	6.84272	7.20426		2.9 × 10-4	0.00438923	0.123496		6.52341	6.89454	6.91948	5.48368	6.27031	6.59516		0.00345414	0.00345414	0.123496		V
AT3G08030	Protein of unknown function, DUF642		14.0978	13.8374	13.6961	13.8042	14.5248	14.6015		0.0144243	0.0115072	0.708842		14.8066	14.6975	14.6864	13.9292	14.628	14.9041		0.0144243	0.0115072	0.123167		V
AT3G19720	ARC5, DRP5B, P-loop containing nucleoside triphosphate hydrolases superfamily protein		8.02084	7.57929	7.36414	7.59459	8.28374	8.39796		0.0309217	0.0309217	0.709645		7.06302	7.06848	6.75958	6.54857	7.43528	7.6032		0.00503849	0.00503849	0.123025
AT3G10120	unknown protein; BEST Arabidopsis thaliana protein match is: unknown protein (TAIR:AT5G03890.1); Has 57 Blast hits to 57 proteins in 10 species: Archae - 0; Bacteria - 0; Metazoa - 0; Fungi - 0; Plants - 57; Viruses - 0; Other Eukaryotes - 0 (source: NCBI BLink).		10.3116	9.87323	9.95608	8.10987	9.42634	9.37449		0.0182426	0.00302806	0.857987		9.70671	9.6871	9.61876	7.82877	8.53462	8.754		0.00198971	0.00198971	0.12263		V
AT5G01540	LECRKA4.1, lectin receptor kinase a4.1		7.07943	8.36659	8.16934	5.62382	7.09541	6.59694		0.0136472	0.0295413	0.227583		5.73667	5.64225	5.82557	5.80395	6.86522	6.53449		0.0136472	0.0236297	0.11875
AT5G57780	EXPRESSED IN: 18 plant structures; EXPRESSED DURING: 12 growth stages; BEST Arabidopsis thaliana protein match is: sequence-specific DNA binding transcription factors (TAIR:AT4G30410.1); Has 123 Blast hits to 123 proteins in 11 species: Archae - 0; Bacteria - 0; Metazoa - 0; Fungi - 0; Plants - 123; Viruses - 0; Other Eukaryotes - 0 (source: NCBI BLink).		10.2931	9.92398	10.1441	7.72212	9.51194	9.64697		3.0 × 10-4	2.9 × 10-4	0.307084		9.24519	9.8963	9.65809	7.12723	8.54306	8.35079		0.00141421	0.00211357	0.118744		V
AT2G20880	Integrase-type DNA-binding superfamily protein		5.25226	6.20811	5.84182	6.83915	10.9611	10.503		2.7 × 10-4	2.7 × 10-4	0.17157		6.16254	6.00591	5.74782	6.82759	12.8674	12.3641		0.00060057	0.000649781	0.117001
AT3G56940	ACSF, CHL27, CRD1, dicarboxylate diiron protein, putative (Crd1)		15.8203	15.6543	15.8096	15.0481	15.6983	15.7009		0.00320498	0.00320498	0.970912		13.6992	14.2847	13.6606	13.1373	14.123	13.824		0.00320498	0.00320498	0.11655		V
AT5G43420	RING/U-box superfamily protein		7.82944	9.21553	8.8115	6.47471	7.53319	7.2576		0.00850226	0.00261373	0.220459		7.83997	7.59888	7.68479	6.76187	7.99017	7.53305		0.00659442	0.00659442	0.114315		V
AT1G58290	HEMA1, Glutamyl-tRNA reductase family protein		14.6903	14.2165	14.0875	14.0714	14.5765	14.6892		0.00662026	0.00662026	0.356069		12.5889	12.7429	12.2569	11.1675	12.581	12.2316		0.00538335	0.00197168	0.11284		V
AT3G17640	Leucine-rich repeat (LRR) family protein		10.3913	9.4027	9.82857	8.00331	9.05139	9.41388		0.0421083	0.0165134	0.257882		10.1488	9.93439	9.88947	6.90439	7.92128	8.28814		0.00662907	0.0056766	0.112569		V
AT3G48730	GSA2, glutamate-1-semialdehyde 2,1-aminomutase 2		11.99	11.7406	11.7271	10.8932	11.6724	11.8152		0.00857665	0.00857665	0.112539		12.1983	12.0863	12.3096	9.90747	10.498	10.7206		0.0380351	0.00857665	0.112539		V
AT2G30890	Cytochrome b561/ferric reductase transmembrane protein family		7.55971	7.81592	7.77302	6.0007	7.1762	7.47976		0.00453632	0.00453632	0.164963		7.71558	8.13683	8.35653	5.9831	6.63074	7.01832		0.0497132	0.0148348	0.110614		V
AT1G03630	POR C, PORC, protochlorophyllide oxidoreductase C		15.0402	14.6083	14.7286	13.8728	14.6318	14.834		0.0118889	0.00567297	0.145005		14.9016	14.9256	14.7942	13.2001	13.9472	14.291		0.03675	0.0118889	0.107389		V
AT1G64740	TUA1, alpha-1 tubulin		11.9006	11.9918	11.9902	11.5717	12.0854	12.0691		0.0304262	0.016901	0.984986		11.0672	11.1675	11.0088	11.4302	12.1867	12.0177		0.016901	0.0188941	0.107248
AT1G72610	ATGER1, GER1, GLP1, germin-like protein 1		16.8342	16.585	16.5849	11.3797	13.1011	13.2804		0.00130323	0.00456909	0.560493		16.1214	15.685	16.0802	10.9181	13.1684	13.4538		0.000928511	0.000928511	0.106354		V
AT1G57560	AtMYB50, MYB50, myb domain protein 50		7.27996	7.50908	8.06535	7.18679	9.02022	9.26683		0.00240506	0.0412838	0.692188		8.77213	8.40461	8.83385	7.38801	8.66103	9.22554		0.00240506	0.00782675	0.105938		V
AT4G15760	MO1, monooxygenase 1		8.67166	9.13297	8.36405	8.50442	9.78621	9.52581		0.0223913	0.0245941	0.416783		8.15956	8.07429	7.61393	7.10137	8.17756	8.74876		0.0263414	4.4 × 10-4	0.105567
AT1G63750	Disease resistance protein (TIR-NBS-LRR class) family		8.72364	9.29722	9.4154	7.86856	9.26569	9.14901		0.0488696	0.0488696	0.798416		8.26975	8.15547	8.51419	8.02702	9.13046	8.85354		0.0232107	0.0377139	0.104551
AT1G65190	Protein kinase superfamily protein		9.45509	9.21169	9.10323	7.85615	9.09097	8.91574		0.00518948	0.00352383	0.327235		10.2735	10.1532	10.5268	7.89532	8.82061	8.6182		0.0194037	0.0331632	0.103345		V
AT4G29610	Cytidine/deoxycytidylate deaminase family protein		7.66758	8.66522	8.5978	5.74421	7.30764	6.84075		0.00917202	0.000765454	0.161909		8.09243	7.70636	7.46987	5.63484	6.74565	6.38262		0.00445587	0.0166385	0.100095		V
AT1G65490	unknown protein; FUNCTIONS IN: molecular_function unknown; INVOLVED IN: biological_process unknown; LOCATED IN: endomembrane system; EXPRESSED IN: 22 plant structures; EXPRESSED DURING: 13 growth stages; BEST Arabidopsis thaliana protein match is: unknown protein (TAIR:AT1G65486.1); Has 23 Blast hits to 23 proteins in 2 species: Archae - 0; Bacteria - 0; Metazoa - 0; Fungi - 0; Plants - 23; Virus…		13.8204	12.4479	12.0738	8.706	11.1554	10.9522		0.006445	0.00286799	0.542825		11.3843	9.99809	10.4754	7.20589	10.1818	9.70558		0.00100336	0.00100336	0.0964365		V
AT2G37180	PIP2;3, PIP2C, RD28, Aquaporin-like superfamily protein		11.9203	11.999	11.8086	12.3276	14.1664	14.1079		0.00147306	3.5 × 10-4	0.803664		10.8422	10.0505	9.65636	10.3551	12.8601	13.3326		3.9 × 10-4	2.3 × 10-5	0.0946319
AT2G27385	Pollen Ole e 1 allergen and extensin family protein		14.4676	13.8017	14.2544	13.1715	13.7197	13.911		0.0375518	0.00589941	0.288231		14.1414	14.7408	13.6802	12.2189	13.1735	12.9355		0.0190509	0.0375518	0.0837557		V
AT4G19410	Pectinacetylesterase family protein		13.3475	13.3651	13.293	11.5706	12.4809	12.4522		0.00366467	0.00404849	0.913033		13.3659	13.731	13.7044	11.8879	12.5018	12.9691		0.0225059	0.00404849	0.0820399		V
AT2G05160	CCCH-type zinc fingerfamily protein with RNA-binding domain		8.77279	8.43365	8.58063	7.43927	7.92888	7.97643		0.039339	0.0103665	0.654671		8.80532	9.0806	8.9618	6.67294	7.66198	7.34082		0.0152485	0.0411504	0.0819026		V
AT4G16155	dihydrolipoyl dehydrogenases		11.7448	12.1173	12.2435	11.7447	12.3015	12.4238		0.00337017	0.000803241	0.204989		12.2002	12.4688	12.4214	11.1622	11.7653	11.9661		0.00337017	0.000851353	0.0771789		V
AT1G26600	CLE9, CLAVATA3/ESR-RELATED 9		7.84178	8.02915	8.12181	6.29018	7.64193	7.6982		0.00157444	0.000819969	0.673971		7.57612	7.87811	7.81993	5.94195	7.65331	7.18729		0.0021338	0.000819969	0.0770957
AT1G52240	ATROPGEF11, PIRF1, ROPGEF11, RHO guanyl-nucleotide exchange factor 11		8.93027	9.10229	9.09459	6.95255	7.94131	8.0344		0.0204814	0.0178053	0.783623		7.65372	7.94826	7.92273	6.08325	6.7177	7.18505		0.0351689	0.00441803	0.0741668		V
AT1G64720	CP5, Polyketide cyclase/dehydrase and lipid transport superfamily protein		8.06508	8.33221	8.59926	8.75023	9.7566	9.5087		0.0046293	0.00516285	0.0773929		7.61919	8.46233	7.63952	6.87557	8.16259	7.85004		0.000669084	0.00232937	0.0733821
AT5G59070	UDP-Glycosyltransferase superfamily protein		6.08851	6.37407	6.09208	5.47652	6.6836	6.68861		0.0180166	0.0113863	0.99182		6.43055	6.80356	6.72483	5.79448	6.72077	6.40519		0.00496339	0.000916708	0.0733484		V
AT1G03170	Protein of unknown function (DUF3049)		6.98551	6.77517	6.82214	6.83982	7.86752	8.39329		0.00455803	0.00916825	0.107904		6.51896	7.1398	7.80372	6.21075	6.9562	7.41343		0.00455803	0.00455803	0.0732621
AT4G16980	arabinogalactan-protein family		14.8698	14.3015	14.6059	11.5494	12.4769	12.7359		0.00120257	0.00534878	0.139169		14.2807	13.6702	14.0746	9.40306	10.5405	10.972		0.0100878	0.00120257	0.0685648		V
AT2G17470	Aluminium activated malate transporter family protein		7.18504	7.77448	7.50063	6.11689	7.43699	7.38587		0.000628119	3.0 × 10-4	0.689398		7.16781	7.47506	7.17476	5.87868	6.83445	6.50273		0.00322324	0.00495685	0.0679638		V
AT4G23300	CRK22, cysteine-rich RLK (RECEPTOR-like protein kinase) 22		11.4431	10.7631	10.822	9.42556	10.5783	10.7992		0.00420349	0.00517352	0.515748		10.6433	10.4892	10.6086	8.23838	10.0509	9.7493		4.7 × 10-4	2.1 × 10-4	0.0644555		V
AT3G52750	FTSZ2-2, Tubulin/FtsZ family protein		12.2064	12.023	12.1198	11.4417	12.133	12.2702		0.00143462	0.00143462	0.159022		12.7756	12.7805	12.8054	11.2683	11.9401	12.2266		0.00905865	0.00300192	0.0615974		V
AT4G25420	AT2301, ATGA20OX1, GA20OX1, GA5, 2-oxoglutarate (2OG) and Fe(II)-dependent oxygenase superfamily protein		7.57467	7.70635	8.2878	6.34529	8.47182	8.82062		0.0028013	0.0028013	0.231825		6.84806	7.00175	7.25	6.07646	6.81026	7.3892		0.00470746	0.00470746	0.0548088
AT1G65620	AS2, Lateral organ boundaries (LOB) domain family protein		10.467	10.8372	10.8267	9.55522	11.1788	11.2594		0.00544941	0.00544941	0.606313		9.53766	9.69792	10.0787	7.14123	7.86888	8.39396		0.0397811	0.00544941	0.0528076		V
AT4G16990	RLM3, disease resistance protein (TIR-NBS class), putative		14.5292	14.8632	14.7471	12.4296	13.6117	13.4373		0.000967813	0.0042497	0.316342		13.1924	13.3824	13.7086	10.5722	12.629	12.29		3.4 × 10-4	3.8 × 10-4	0.0527331		V
AT5G19750	Peroxisomal membrane 22 kDa (Mpv17/PMP22) family protein		9.92576	9.62704	9.62559	9.20318	9.99964	10.0352		0.0182664	0.0178603	0.948171		11.2953	11.2576	11.7779	10.2898	10.9791	11.2688		0.00545989	0.00460664	0.0513779		V
AT3G04650	FAD/NAD(P)-binding oxidoreductase family protein		11.235	10.4559	10.6757	10.4661	11.7278	11.7509		0.000631889	4.6 × 10-4	0.862594		11.9589	11.6976	12.1161	10.169	11.13	11.4794		0.00249131	3.0 × 10-4	0.049976		V
AT1G18400	BEE1, BR enhanced expression 1		8.51039	9.99349	9.47871	6.35768	8.67271	8.47536		0.000858314	0.000858314	0.215891		8.24777	8.7104	8.41416	5.86034	7.38877	6.96022		0.00161504	0.00161504	0.0494381		V
AT3G22100	basic helix-loop-helix (bHLH) DNA-binding superfamily protein		5.96408	5.59953	5.72173	7.31199	7.73048	7.72429		0.0489443	0.0489443	0.971367		6.32544	6.06612	6.08688	6.85037	7.9847	8.48344		0.00378791	0.00135967	0.0489443
AT1G02180	ferredoxin-related		8.13304	8.12618	8.29038	8.44401	9.04953	9.22088		0.0485498	0.0105573	0.568974		8.50416	8.5388	8.45212	8.43058	9.08724	9.27271		0.00216715	0.00216715	0.0485498
AT2G28650	ATEXO70H8, EXO70H8, exocyst subunit exo70 family protein H8		7.18119	6.46978	6.47642	8.16073	9.26061	9.32115		0.0115825	0.00591254	0.706491		7.38613	7.07025	6.7594	6.73212	7.33402	7.85716		0.0244367	0.00507317	0.0473531
AT1G62520	unknown protein; BEST Arabidopsis thaliana protein match is: unknown protein (TAIR:AT4G12450.1); Has 388 Blast hits to 388 proteins in 26 species: Archae - 0; Bacteria - 1; Metazoa - 0; Fungi - 8; Plants - 376; Viruses - 0; Other Eukaryotes - 3 (source: NCBI BLink).		10.6853	11.0641	11.2576	10.471	10.7857	11.0707		0.0482051	0.010269	0.0523328		10.7928	11.1516	11.2644	9.65161	10.2879	10.7083		0.0140616	0.00144167	0.0467389		V
AT1G08500	AtENODL18, ENODL18, early nodulin-like protein 18		6.95816	6.77782	6.74043	9.55073	7.63669	7.49574		0.00816693	0.00816693	0.910533		8.77172	8.21408	8.22829	9.47192	10.1675	10.4786		0.00462754	0.000854789	0.0395846
AT5G03720	AT-HSFA3, HSFA3, heat shock transcription factor A3		8.91081	10.3786	10.0597	7.46061	8.78604	8.57938		0.00304743	0.00352609	0.129601		8.0229	8.71999	8.30057	6.60736	9.26976	8.71353		0.000551132	0.00143351	0.0386185		V
AT5G40450	unknown protein; FUNCTIONS IN: molecular_function unknown; INVOLVED IN: biological_process unknown; LOCATED IN: chloroplast, plasma membrane; EXPRESSED IN: 24 plant structures; EXPRESSED DURING: 13 growth stages; Has 30201 Blast hits to 17322 proteins in 780 species: Archae - 12; Bacteria - 1396; Metazoa - 17338; Fungi - 3422; Plants - 5037; Viruses - 0; Other Eukaryotes - 2996 (source: NCBI BLin…		12.1814	12.2695	12.0274	10.1686	11.5644	11.3425		0.017367	0.017367	0.605667		10.5535	11.0655	11.1192	8.90239	10.8061	10.5443		0.00130958	0.00130958	0.0374271		V
AT1G75960	AMP-dependent synthetase and ligase family protein		10.1777	10.6422	11.2617	8.0706	10.6606	10.7174		0.00629782	0.00580858	0.922082		9.33613	10.3658	10.4895	6.63157	7.25797	7.60436		0.00629782	1.6 × 10-4	0.0347586		V
AT2G41340	RPB5D, RNA polymerase II fifth largest subunit, D		8.01936	8.72905	8.55759	7.80528	8.59886	8.89246		0.00734243	0.00671559	0.115372		8.2924	8.9446	8.7347	7.21858	8.54824	8.13441		0.00671559	0.0116479	0.0324601		V
AT2G35640	Homeodomain-like superfamily protein		6.30145	7.15964	7.41901	6.51702	7.61791	7.82743		0.000715504	6.9 × 10-6	0.0542171		6.70045	7.26799	7.09409	6.26883	7.24294	7.40111		0.00336339	0.00336339	0.0286168
AT3G11720	Polyketide cyclase/dehydrase and lipid transport superfamily protein		9.29287	8.89849	9.07434	9.40697	9.9216	9.714		0.00152156	0.0285914	0.067398		10.2983	10.3966	10.3423	9.10419	10.0499	9.74951		0.00224878	0.0037517	0.0285914		V
AT1G64380	Integrase-type DNA-binding superfamily protein		8.4189	9.45919	9.17922	10.058	8.49956	8.13735		0.0341374	0.0272402	0.579657		8.7708	8.22649	8.14107	9.15095	10.3182	10.0682		0.0137428	0.0138818	0.0272402
AT3G60930	transposable element gene		8.76962	9.44192	9.24426	9.63865	10.2608	9.98892		0.0105325	0.0131109	0.0808525		8.35025	8.72511	8.5141	8.6357	9.86548	9.4635		0.0016663	0.000979175	0.0255614
AT5G48485	DIR1, Bifunctional inhibitor/lipid-transfer protein/seed storage 2S albumin superfamily protein		13.2238	12.812	13.1157	11.3066	13.0012	13.1853		0.0195123	0.0195123	0.712685		12.5971	12.4793	12.3179	10.3656	11.1215	11.5324		0.00187498	0.000899831	0.0235909		V
AT3G26520	GAMMA-TIP2, SITIP, TIP1;2, TIP2, tonoplast intrinsic protein 2		17.2426	16.9044	16.974	16.368	17.3319	17.4128		0.00579954	5.6 × 10-5	0.613349		17.2942	16.9495	16.5909	14.4195	15.5095	15.9084		0.00122688	1.1 × 10-4	0.0226597		V
AT5G46330	FLS2, Leucine-rich receptor-like protein kinase family protein		11.0235	11.5746	11.437	7.9282	10.1036	9.85894		0.020304	0.0085347	0.692838		9.56774	9.81968	9.87968	7.78394	9.16673	8.67772		0.00321029	0.00815918	0.0200139		V
AT2G10940	Bifunctional inhibitor/lipid-transfer protein/seed storage 2S albumin superfamily protein		17.088	16.797	16.7132	12.6773	13.6696	14.0716		0.00997685	0.00105218	0.0658831		15.8707	15.5979	15.6911	10.418	12.3035	12.8342		0.00232972	0.00105218	0.0170426		V
AT3G25717	DVL6, RTFL16, ROTUNDIFOLIA like 16		12.7189	12.5455	12.7283	9.66554	12.2335	12.458		0.0031908	0.0031908	0.485252		11.6708	12.1464	12.0069	8.63504	10.0886	9.72377		0.0031908	0.00437064	0.0128253		V
AT5G43870	Plant protein of unknown function (DUF828) with plant pleckstrin homology-like region		11.9486	11.4585	11.6764	9.66415	10.8806	10.9031		0.00734976	0.00734976	0.922891		11.1609	10.8008	10.8253	8.6217	9.40649	9.94353		0.00734976	0.000815753	0.0114934		V
AT2G17880	Chaperone DnaJ-domain superfamily protein		11.9493	13.2312	13.4033	10.5819	11.3716	11.1427		0.00595816	0.00152711	0.17119		9.59793	10.4225	9.78596	9.45108	10.6355	10.4266		1.4 × 10-4	1.4 × 10-4	0.0109164
AT5G18290	SIP1;2, SIP1B, Aquaporin-like superfamily protein		10.4657	10.8402	11.1189	8.6796	9.81026	9.82232		0.0375103	0.0139533	0.976227		9.49634	9.68554	10.2008	8.60722	9.19674	9.43256		0.0164911	0.00756339	0.00756339		V
