# Supplementary material for: Arabidopsis molybdenum cofactor sulfurase ABA3 contributes to anthocyanin accumulation and oxidative stress tolerance in ABA-dependent and independent ways
Source: Sci Rep. 2018 Nov 9;8:16592. doi: 10.1038/s41598-018-34862-1 (PMC6226459; doi:10.1038/s41598-018-34862-1)
Supplement: Supplementary file 3 — Supplementary Table S4 [file 41598_2018_34862_MOESM3_ESM.xlsx]

## Sheet: Short-term stress
Metabolite levels after short-term osmotic stress
COMPOUNDS	KEGG LIGAND ID	Relative intensity							SD							ANOVA q-value
		Control WT	Control aba3-1	Control aba2-2	Stress WT	Stress aba3-1	Stress aba2-2		Control WT	Control aba3-1	Control aba2-2	Stress WT	Stress aba3-1	Stress aba2-2
1-Aminocyclopentanecarboxylate	C03969	1.05507	1.22647	0.823733	1.51177	2.1438	2.27483		0.131487	0.142533	0.255745	0.257571	0.885046	0.528927		0.0312081
Quinolinate	C03722	0.00216667	0.00103333	0.000666667	0.000966667	0.0013	0.0007		0.00191398	0.0012741	0.000550757	0.00100167	0.0019975	0.000754983		0.845626
Coniferyl aldehyde	C02666	0.00886667	0.00703333	0.00866667	0.0265	0.0199333	0.0149		0.00245832	0.00352184	0.00228108	0.0069419	0.00904728	0.014471		0.146054
4-Hydroxyphenylpyruvate	C01179	0.032	0.0284333	0.045	0.0722333	0.0477667	0.0131		0.0149623	0.00986526	0.00796429	0.00205994	0.0468769	0.0114643		0.173028
Citrate	C00158	0.0012	0.00123333	0.00183333	0.000266667	0.000466667	0.0013		0.00151327	0.000862168	0.00110151	0.000251661	0.000416333	0.0013		0.633432
Noradrenaline	C00547	0.0792667	0.123867	0.0711	0.104967	0.177967	0.1559		0.0095296	0.00472476	0.0186164	0.013299	0.0275754	0.0292144		0.000690623
Shikimate	C00493	0.00696667	0.0014	0.0066	0.00556667	0.0024	0.00393333		0.001823	0.00087178	0.0041328	0.000750555	0.0025865	0.00187172		0.146054
3-Methyl-2-oxopentanoate	C03465	0.00126667	0.000866667	0.000466667	0.0003	0.000466667	0.000233333		0.00193993	0.000757188	0.00080829	0.000519615	0.000208167	0.000404145		0.840313
Metformin	C07151	0.0645667	0.0503	0.0438333	0.0770667	0.0763	0.123733		0.0108933	0.0060531	0.00395769	0.0270304	0.0217124	0.0104987		0.0033441
ACC	C01234	0.419133	0.3785	0.350933	0.716533	0.756467	1.02733		0.0149654	0.0093	0.0489804	0.0840477	0.0794982	0.0855194		2.11e-06
4-Hydroxyphenylacetate	C00642	0.00933333	0.0185	0.0063	0.0054	0.0143667	0.00733333		0.00767941	0.0140808	0.00381182	0.00545069	0.00345881	0.006354		0.485841
Serotonin	C00780	0.00696667	0.01	0.0051	0.00943333	0.0069	0.00783333		0.00368284	0.0054	0.00286182	0.00570117	0.00432088	0.00752219		0.897074
5-Methylcytosine	C02376	0.00776667	0.00593333	0.00706667	0.00906667	0.0109667	0.0122667		0.00167432	0.00467155	0.00243789	0.00130512	0.000737111	0.00617765		0.442392
N6-Dimethylallyladenine	C04083	0.000666667	0.000866667	0.00106667	0.00233333	0.0015	0		0.000665833	0.00133167	0.000862168	0.00190088	0.00137477	0		0.497106
Adenine	C00147	0.1194	0.119533	0.0973333	0.182567	0.215733	0.197033		0.0143164	0.0169048	0.0124536	0.02015	0.0389354	0.0108011		0.000419821
Adenosine	C00212	2.44807	2.48153	2.08957	6.74643	6.54077	5.0857		0.31556	0.406204	0.387362	0.841356	1.09711	0.516669		1.92e-05
Allantoate	C00499	0.1533	0.0124	0.122033	0.134767	0.00736667	0.160833		0.00934024	0.0168591	0.0200754	0.0207464	0.00175024	0.0056359		1.51e-06
Caffeine	C07481	0.0879667	0.0473	0.0316667	0.0519333	0.0394	0.0674		0.0250504	0.0299551	0.0109153	0.0294945	0.0096	0.0427172		0.371257
cis-Aconitate	C00417	0	0	0	0	0.0003	3.33e-05		0	0	0	0	0.000519615	5.77e-05		0.646853
Glycine	-	0	0	0	0	0	0		0	0	0	0	0	0		-
Histidine	C00135	0.3363	0.374633	0.2589	0.513733	0.4048	0.5275		0.051967	0.0349386	0.0141746	0.0268301	0.0942252	0.111948		0.00910977
Methionine	C00073	0.154833	0.172	0.1534	0.255233	0.195433	0.226167		0.0171608	0.00678454	0.00320468	0.00533792	0.0221035	0.0226694		9.86e-05
Phenylalanine	C00079	6.72363	8.66487	7.0311	12.5034	9.29567	10.6121		0.576034	0.457317	0.414008	0.664621	0.894497	0.445057		7.41e-06
Tryptophan	C00078	1.37083	2.08957	1.33743	2.25573	1.9324	2.00917		0.110002	0.431398	0.0884509	0.134656	0.121089	0.301384		0.00637589
Tyrosine	C00082	1.30833	2.1501	1.44227	2.0735	1.99697	2.43873		0.0571544	0.168203	0.0934495	0.197189	0.190956	0.21665		0.000116939
Sucrose	C00089	0.341867	0.2778	0.2808	1.05723	1.17343	1.1531		0.0378186	0.012243	0.0267378	0.175227	0.0980018	0.127286		1.79e-06
Uracil	C00106	0.000166667	0	0	3.33e-05	0	0		0.000288675	0	0	5.77e-05	0	0		0.660824
4-Methyl-2-oxopentanoate	C00233	0.000233333	0.00106667	0.0013	0.000266667	0.000266667	0.000533333		0.000208167	0.00124231	0.00121655	0.00023094	0.00046188	0.00046188		0.608922
Kynurenine	C00328	0.0138667	0.0119667	0.009	0.0223	0.0130333	0.00676667		0.000832666	0.00237136	0.00540278	0.0121371	0.00478156	0.00589604		0.274322
Tryptamine	C00398	0.0116333	0.00586667	0.00563333	0.0109667	0.0084	0.0160333		0.00260832	0.00260832	0.000665833	0.00445234	0.00635059	0.00712905		0.250182
Galacturonate	C00333	0.000533333	0.000633333	6.67e-05	3.33e-05	0.0001	0.000366667		0.000378594	0.000351188	0.00011547	5.77e-05	0.0001	0.000635085		0.365808
2-Hydroxypyridine	C02502	0.0148667	0.00353333	0.0074	0.0261	0.0155667	0.0250667		0.013482	0.00611991	0.00674389	0.00730821	0.0137019	0.0220385		0.435018
Mesaconate	C01732	0.00406667	0.00693333	0.00766667	0.0057	0.0029	0.00386667		0.00357258	0.00256969	0.00393107	0.000953939	0.00502295	0.00390043		0.691466
Methylmalonate	C02170	0.0263	0.0246333	0.0293667	0.0242333	0.0266667	0.0308667		0.0053563	0.0112518	0.00289194	0.00323471	0.000680686	0.0090401		0.847779
Pyridoxamine	C00534	0.0121	0.0158667	0.0103667	0.0182333	0.0266333	0.0275		0.00480416	0.00338428	0.00150111	0.0065615	0.00716752	0.0128187		0.119443
3-Methyladenine	C00913	0.000366667	0.0006	0.000733333	0.000833333	0.0004	0.00246667		0.000635085	0.00103923	0.00110151	0.000321455	0.00069282	0.00100167		0.185913
AMP	C00020	2.1149	1.86313	2.0108	3.52317	3.9758	4.99433		0.369774	0.164377	0.266703	0.196853	0.28585	0.647658		9.13e-06
Adenylyl sulfate	C00224	0	0	0	0	0	0		0	0	0	0	0	0		-
Agmatine	C00179	0.760367	0.866733	1.01	0.674333	1.1909	1.6232		0.248223	0.167842	0.153408	0.294731	0.135595	0.114637		0.00403973
D-Glucosamine 6-phosphate	C00352	0.0022	0.00313333	0.00253333	0.00506667	0.0023	0.00733333		0.0015	0.00317857	0.000757188	0.00115902	0.00185203	0.00531445		0.390855
Harmaline	C06536	0.0278	0.0262667	0.0292	0.0421667	0.0322333	0.0555333		0.00367559	0.00270062	0.00304138	0.00610109	0.0284229	0.00401539		0.189681
Carnosine	C00386	0.000833333	0.0004	0.000233333	0.002	0.00373333	0.002		0.00144338	0.0001	0.000321455	0.0011	0.00323471	0.0034641		0.54091
Leupeptin	C01591	6.67e-05	3.33e-05	0.000533333	0.000266667	0.00103333	0.000333333		0.00011547	5.77e-05	0.000251661	0.000152753	0.000585947	0.000493288		0.088721
Deamino-NAD+	C00857	0.00116667	0.000666667	0.0005	0	0.000133333	0.0009		0.00115036	0.00061101	0.000556776	0	0.00023094	0.00122882		0.627085
Pterin	C00715	0.0217667	0.0431667	0.0238333	0.0110667	0.0472333	0.0362667		0.00585947	0.00470886	0.00195533	0.0114692	0.0122075	0.00680392		0.00453693
N-Methylhistamine	C05127	0.00416667	0.00493333	0	0	0.0051	0.00843333		0.00721688	0.00690386	0	0	0.00883346	0.0125045		0.807915
2-Aminoethylphosphonate	C03557	0.00823333	0.0122333	0.0129	0.0122	0.0148333	0.0191		0.000472582	0.00295353	0.00450777	0.00245764	0.00394631	0.00411461		0.0998651
Deoxyadenosine	C00559	0.00533333	0.0131333	0.0276	0.032	0.0309	0.0348		0.0092376	0.0114479	0.00226053	0.00523737	0.00560268	0.00262107		0.00475568
dAMP	C00360	0.000166667	0.000133333	0.000233333	6.67e-05	0.0037	0.0019		0.000288675	0.00023094	0.000251661	0.00011547	0.00365103	0.00225389		0.276467
Deoxycytidine	C00881	0.0281	0.012	0.0173667	0.0664	0.0418333	0.0371		0.00892356	0.00157162	0.00654319	0.010843	0.00757254	0.0264172		0.0116342
Deoxyguanosine	C00330	0.0003	0.0011	0.000733333	0.00376667	0.00113333	0.00166667		0.00043589	0.000964365	0.000378594	0.00299054	0.000208167	0.000832666		0.210785
Deoxyinosine	C05512	0	0	0	0.0001	0	0		0	0	0	0.000173205	0	0		0.627085
2'-Deoxyinosine 5'-phosphate	C06196	0	0.0026	0	0.0001	0.000266667	0		0	0.00450333	0	0.000173205	0.00046188	0		0.654523
2-Deoxy-D-ribose 5-phosphate	C00673	0	0	0	0	0	0		0	0	0	0	0	0		-
dUMP	C00365	0	0	0	0	0	0		0	0	0	0	0	0		-
Coenzyme M	C03576	0	0	0	0	0	0		0	0	0	0	0	0		-
3,4-Dihydroxy-L-phenylalanine	C00355	0.00656667	0.00866667	0.000766667	0.00866667	0.0243333	0.00363333		0.00325167	0.00660328	0.00132791	0.00602854	0.021613	0.00629312		0.301688
Sinapate	C00482	2.88087	2.3839	2.85723	4.34877	4.54493	5.26767		0.401675	0.170332	0.128436	0.301576	0.327794	1.26893		0.00148099
Amitrole	C11261	0.000166667	0.0009	0.0012	0.00193333	0.00126667	0.00183333		0.000288675	0.00122882	0.00104403	0.00195021	0.000493288	0.00156312		0.695887
Dephospho-CoA	C00882	0.000333333	0.000166667	0	0	0.000166667	0.000866667		0.000351188	0.000288675	0	0	0.000288675	0.00150111		0.729256
3-Hydroxykynurenine	C02794	0.00296667	0.00366667	0.00373333	0.0062	0.0062	0.00863333		0.00513842	0.00219393	0.0016563	0.00827768	0.0103087	0.00261598		0.890998
Acetylcholine	C01996	0.255533	0.235367	0.221267	0.362933	0.4246	0.401633		0.0471012	0.0283038	0.0475241	0.0468935	0.0328872	0.0670117		0.00201642
3',5'-Cyclic AMP	C00575	0.0003	0.000566667	0.00153333	0.00256667	0.000533333	0.0013		0.000360555	0.000981495	0.00136137	0.00309246	0.000503322	0.00191572		0.708205
ADP-glucose	C00498	0	0	0	0	0	0		0	0	0	0	0	0		-
Ribitol	C00474	0	0.000133333	0	0	0	0		0	0.00023094	0	0	0	0		0.627085
Allantoin	C01551	0.0372667	0.0142333	0.0185333	0.0425333	0.0212333	0.0442		0.00681347	0.00153079	0.00688791	0.00967178	0.00329292	0.0197494		0.0283878
Amantadine	C06818	0.0224333	0.0141333	0.0343	0.0261667	0.0013	0.0231		0.000971253	0.00166233	0.00242487	0.0154043	0.00225167	0.00134536		0.00445669
N-(L-Arginino)succinate	C03406	0.0059	0.003	0.00356667	0.00743333	0.00476667	0.00826667		0.00402616	0.000519615	0.00301386	0.00730365	0.00825611	0.0102686		0.926083
Benzamidine	C01784	0.00113333	0.0008	0.0003	0.000166667	0.0006	0.0006		0.000665833	0.000984886	0.000519615	5.77e-05	0.000458258	0.0004		0.619536
Benzocaine	C07527	0.00456667	0.00363333	0.00976667	0.0204	0.00763333	0.0112667		0.0079097	0.00629312	0.00921213	0.0118773	0.0121129	0.0195144		0.711773
Betaine aldehyde	C00576	0.0269	0.0358667	0.0324333	0.0184667	0.0347667	0.0481		0.0053563	0.00222785	0.00506195	0.0147704	0.0114984	0.00810987		0.0820305
Caffeate	C01197	0.341167	0.311067	0.310367	0.427967	0.479767	0.5949		0.0501091	0.0262077	0.00794313	0.0280625	0.0587593	0.0260829		3.3e-05
Creatinine	C00791	0.0148667	0.0111	0.00936667	0.00946667	0.0094	0.0147		0.00473849	0.00582838	0.0103636	0.00226789	0.00610246	0.0149188		0.929128
Cystathionine	C00542	0.0095	0.00813333	0.0061	0.00826667	0.00643333	0.0105		0.00210713	0.00773649	0.00363731	0.00320052	0.00115036	0.00234308		0.819138
Cytidine	C00475	0.0453	0.0495667	0.0387667	0.140067	0.127	0.109333		0.00373631	0.00332466	0.00395769	0.0131561	0.0256766	0.0138897		1.34e-05
3',5'-Cyclic CMP	C00941	0.0009	0.000333333	0.00116667	0.0044	0.00203333	0.000866667		0.00155885	0.00057735	0.0010116	0.00043589	0.000416333	0.000251661		0.00417058
D-Arabinose	C00216	0.00313333	0.00253333	0.00313333	0.0027	0.0045	0.0028		0.00169214	0.000802081	0.00162583	0.000953939	0.00104403	0.00155242		0.686453
Penicillamine	C07418	0.0004	0.0009	0.000766667	0.00266667	0.0028	0.000866667		0.000360555	0.00122882	0.00132791	0.0023094	0.00186815	0.00102632		0.437305
D-Erythrose 4-phosphate	C00279	0.000533333	0.00236667	0.0001	0	0.000766667	0.000333333		0.00092376	0.00206478	0.000173205	0	0.00132791	0.000493288		0.321674
2,3-Diaminopropanoate	C06393	0.0052	0.0094	0.00416667	0.0132	0.0275333	0.0236333		0.00208086	0.000655744	0.00223681	0.00812219	0.000208167	0.0058046		0.000480799
Isocitrate	C00311	0.00103333	0.00266667	0.0028	0.00213333	0.00196667	0.00206667		0.00100167	0.00217792	0.00278747	0.00283078	0.0010504	0.00307463		0.953119
L-threo-3-Methylaspartate	C03618	0.0212333	0.0201	0.021	0.0158333	0.0526	0.0583333		0.00665833	0.00245764	0.007494	0.00316597	0.0165276	0.00195021		0.000427905
(R)-3-Hydroxybutanoate	C01089	11.8327	9.82587	12.338	15.6492	16.1725	22.331		0.611305	0.268228	1.23499	3.47582	0.749249	3.49165		0.000936456
D-Ribose 5-phosphate	C00117	0.0001	3.33e-05	0	6.67e-05	0	6.67e-05		0.000173205	5.77e-05	0	0.00011547	0	0.00011547		0.845626
FMN	C00061	0.00403333	0.0086	0.00156667	0.0101667	0.00176667	0.0268333		0.00698594	0.001253	0.00155027	0.00869042	0.00305996	0.00790338		0.00637589
Fumarate	C00122	0.0243	0.0143333	0.0160333	0.0273667	0.0232	0.0125333		0.00474658	0.00416213	0.0038553	0.00294845	0.00686076	0.00929157		0.0999936
Fusaric acid	C10146	0.0122667	0.0163667	0.0117333	0.0132667	0.0216667	0.0123		0.00325167	0.0120799	0.00844768	0.011662	0.0192282	0.0148899		0.933283
Gibberellin A4	C11864	0.0003	0	0	0	0	0.000333333		0.000264575	0	0	0	0	0.00057735		0.546343
Glutathione disulfide	C00127	0.00296667	0.0042	0.000766667	0.0026	0.0012	0.00133333		0.00145717	0.000984886	0.00107858	0.0008544	0.000754983	0.000665833		0.0306884
Glycylglycine	C02037	0.00166667	0.00406667	0.00596667	0.00266667	0.00716667	0.0123333		0.00288675	0.00395517	0.00377403	0.00436158	0.00635164	0.00708543		0.347429
Guanine	C00242	0.1385	0.1781	0.1408	0.149233	0.158367	0.175267		0.0186615	0.0188221	0.0102806	0.0142903	0.0289914	0.0370886		0.398755
Guanosine	C00387	0.00986667	0.0236667	0.0160333	0.00963333	0.0135333	0.00983333		0.0068252	0.00408085	0.00872143	0.00331713	0.00237557	0.00418848		0.123617
3',5'-Cyclic GMP	C00942	0.0160333	0.00433333	0.0227333	0.0145	0.00256667	0.0094		0.00612726	0.00215716	0.00205507	0.00072111	0.00260064	0.00373229		0.000480799
GDP-mannose	C00096	0	0	0.000133333	0.0001	0	0		0	0	0.00023094	0.000173205	0	0		0.702675
GDP-glucose	C00394	0	0	0	0	0.0001	0.0001		0	0	0	0	0.0001	0.000173205		0.546343
GDP-L-fucose	C00325	0	0	0	3.33e-05	0	0		0	0	0	5.77e-05	0	0		0.627085
Hypoxanthine	C00262	0.0421333	0.0701333	0.0537	0.0450333	0.0746333	0.0552333		0.0102997	0.033155	0.026805	0.00384231	0.0249961	0.0410231		0.732139
Indole-3-acetaldehyde	C00637	0	0	0	0	0	0		0	0	0	0	0	0		-
Indole-3-acetate	C00954	0.00133333	0	0.00213333	0	0	0.0145667		0.0023094	0	0.00369504	0	0	0.0168364		0.315595
Inosine	C00294	0.0945667	0.102633	0.0734667	0.2491	0.259667	0.2067		0.00586202	0.00582266	0.0153852	0.0396304	0.0616462	0.012373		0.000106244
IMP	C00130	0.000566667	0.0001	3.33e-05	0.0003	0	0.0009		0.000665833	0.000173205	5.77e-05	0.000360555	0	0.00147309		0.697473
Isoguvacine	C13694	0.000133333	0.000566667	0.000833333	0.000366667	0.0008	0.000133333		0.00023094	0.000981495	0.000585947	0.000635085	0.000754983	0.00023094		0.732139
Asparagine	-	0.0479667	0.0536667	0.0500333	0.0611333	0.0853333	0.103667		0.0175381	0.00750356	0.00480035	0.0179339	0.0178707	0.0341544		0.0579452
Aspartic acid	-	0.594367	0.488533	0.583033	0.9767	0.903767	1.42887		0.0518244	0.0470832	0.0849353	0.0982995	0.0557252	0.162757		5.71e-06
Cystine	C00491	0.0062	0.0071	0.00216667	0.0013	0.0052	0.00196667		0.00229129	0.00472864	0.00375278	0.00141067	0.00364966	0.000152753		0.317177
Leu-leu-tyr	C11331	0.000533333	0.000833333	0.000966667	0.000466667	0.00123333	3.33e-05		0.000404145	0.00119304	0.00100167	0.00080829	0.000351188	5.77e-05		0.646853
Glutamic acid	-	12.7121	10.7113	11.3288	23.4782	30.5956	35.635		0.579801	0.3647	0.958746	1.55378	2.81934	5.59766		4.19e-06
Glutamine	-	0.856033	1.1273	0.763633	1.45967	1.54733	1.89587		0.171717	0.110777	0.0831667	0.217378	0.270133	0.615375		0.0163759
Glutathione	C00051	0.0443	0.0700667	0.0323	0.0412	0.0397	0.0801333		0.028461	0.0140415	0.0141067	0.00961301	0.0168021	0.041946		0.314486
Histidinol	C00860	0.0008	0.00113333	0.00106667	0.00213333	0.0024	0.00213333		0.00113578	0.00116762	0.00070946	0.00181475	0.00195192	0.00257941		0.845328
Homocarnosine	C00884	0.00283333	0.00313333	0	0.0061	0.000566667	0.00573333		0.00259294	0.00275923	0	0.00491528	0.000550757	0.00502925		0.350546
Methionine sulfone	-	0.00456667	0.00816667	0.0092	0.007	0.00793333	0.00956667		0.00106927	0.00100167	0.00561516	0.00105357	0.00410163	0.0100281		0.890998
Ornithine	C00077	0.116167	0.0828	0.0636333	0.1496	0.145433	0.199367		0.0120505	0.00280535	0.00786405	0.00504777	0.0261504	0.0557346		0.0022261
Proline	C00148	4.1876	4.22047	3.59837	18.9044	8.45203	8.86237		0.297313	0.272789	0.0809006	4.10249	1.24108	0.306694		1.92e-05
Pidolic acid	C01879	0.931933	1.07903	0.781333	1.4173	1.9915	2.091		0.109619	0.141785	0.258828	0.182504	0.765541	0.498218		0.0233236
Serine	C00065	0.7271	0.7949	0.642733	1.20617	1.5749	1.797		0.136594	0.0161279	0.0505698	0.289238	0.144244	0.146777		3.23e-05
Maltotriose	C01835	0	0	0	0	0.000566667	0.000166667		0	0	0	0	0.000814453	0.000152753		0.485841
Mecamylamine	C07511	0.00693333	0.00523333	0.0074	0.0066	0.00723333	0.00376667		0.00355715	0.00614519	0.0074505	0.0114315	0.00830321	0.00345881		0.986898
Methylguanidine	C02294	0.0495667	0.0433667	0.043	0.0752333	0.0768333	0.101533		0.00470567	0.00191398	0.0020664	0.00915223	0.00313741	0.00846188		3.33e-06
Acetylcysteine	C06809	0.0019	0.0016	0.000566667	0.0071	0.00496667	0.0014		0.00127672	0.001	0.000981495	0.00253574	0.00118462	0.00242487		0.0127572
3-Ureidopropionate	C02642	0.0335333	0.0142	0.0106333	0.066	0.0464	0.0896667		0.0123217	0.0245951	0.0184175	0.0491573	0.0241709	0.0169836		0.0729753
N-Formylmethionine	C03145	0.000466667	0.0005	0.0008	0.0012	0.0012	0.000466667		0.000450925	0.000519615	0.00138564	0.00101489	0.00207846	0.000404145		0.930943
Nicotinate D-ribonucleotide	C01185	0.0053	0.0054	0.00406667	0.0106667	0.0077	0.0115333		0.00155885	0.00431393	0.00051316	0.000750555	0.00248797	0.00411866		0.0762106
trans-2-Hydroxycinnamate	C01772	0.0315333	0.0269333	0.0318667	0.0330667	0.0254	0.0478667		0.0115678	0.0229029	0.00976746	0.0234003	0.0231145	0.0429927		0.926083
O-Phospho-L-serine	C01005	0.0021	0.00273333	0.0042	0.0039	0.00213333	0.00546667		0.00220681	0.00253246	0.000793725	0.00168226	0.0033546	0.00510816		0.789523
Orotate	C00295	0.0034	0.00913333	0.00396667	0.00723333	0.00986667	0.00956667		0.00115326	0.00240901	0.00228108	0.00387599	0.00282902	0.00280951		0.0985515
Piperacillin	C14034	6.67e-05	0.000266667	0.000433333	0.00373333	0.0016	0.0013		0.00011547	0.000305505	0.00023094	0.00176163	0.00147309	0.00104403		0.0305677
4-Nitrophenol	C00870	0.00476667	0.00883333	0.0083	0.00713333	0.00433333	0.0067		0.00592481	0.00800271	0.00572975	0.00123423	0.0037581	0.00713372		0.927828
3,4-Dihydroxybenzoate	C00230	0.0017	0.00466667	0.0111667	0.0036	0.00356667	0.0054		0.00147986	0.00690604	0.00273008	0.00410731	0.000862168	0.00531131		0.334838
Pralidoxime	C07400	0.000433333	0.000666667	0.000366667	0.0016	0.0003	0.00103333		0.000450925	0.000650641	0.000635085	0.00243311	0.000519615	0.0010504		0.820009
Quisqualic acid	C08296	0.00213333	0.00596667	0.00306667	0.0125	0.0181333	0.0182667		0.00210079	0.00411987	0.00245832	0.00621933	0.00489524	0.0116758		0.0553489
S-Adenosyl-L-homocysteine	C00021	0.0506	0.0701667	0.0560333	0.0804667	0.101667	0.1173		0.00386911	0.00531633	0.00681347	0.02127	0.00977974	0.0121083		0.000480799
S-Carboxymethyl-L-cysteine	C03727	0.0128333	0.0133	0.01	0.0266667	0.0117333	0.0168		0.00102144	0.00150997	0.00219317	0.00439811	0.0041501	0.0032909		0.00155658
Sebacic acid	C08277	0.0319333	0.0339	0.0294333	0.0272	0.0358333	0.0427333		0.00987995	0.0106663	0.00155027	0.00524214	0.00456545	0.00701166		0.365808
Spermine	C00750	0.00693333	0.00433333	0.000533333	0.0044	0.00886667	0.005		0.00132035	0.00416213	0.00092376	0.00484974	0.0100605	0.0034176		0.667437
Succinate	C00042	0.0331333	0.0202667	0.0317667	0.0257333	0.0263667	0.0329333		0.0141507	0.00560119	0.00621316	0.00202073	0.000950438	0.0111791		0.55302
Thiamine	C00378	0.000666667	0.00146667	0.000433333	0.000133333	0.0007	0		0.000585947	0.00023094	0.000416333	0.000152753	0.0007	0		0.0452834
Thiamin monophosphate	C01081	0.000133333	6.67e-05	0	0.00106667	0.000133333	0.000666667		0.00023094	0.00011547	0	0.00110151	0.00023094	0.00061101		0.319408
Thioglycolate	C02086	4.2331	3.63717	4.20443	5.7016	5.70873	7.4854		0.347227	0.0517553	0.550975	0.900284	0.248675	0.459207		6.51e-05
Thymidine	C00214	0.000866667	0.0012	0.00106667	0.0022	0.00163333	0.00193333		0.000750555	0.00122882	0.000665833	0.00193132	0.00160104	0.00181475		0.887595
cTMP	-	0	0	0.0001	0	0	0.0002		0	0	0.000173205	0	0	0.00034641		0.690493
dTMP	C00364	0	0.000133333	0	0	0.0004	0.000233333		0	0.00023094	0	0	0.000458258	0.000404145		0.582323
Thymine	C00178	0.0028	0.003	0.00326667	0.000866667	0.00316667	0.00156667		0.00334215	0.00072111	0.000950438	0.00141539	0.00261024	0.00198578		0.749621
trans-Zeatin riboside	C16431	0.000633333	0.0015	0.00103333	0.00283333	0.00426667	0.0072		0.000650641	0.00180278	0.000503322	0.00238607	0.00254231	0.00194679		0.0244709
Tyramine	C00483	0.0404333	0.0399667	0.0563667	0.0559333	0.0514	0.0737333		0.000550757	0.00792549	0.00461988	0.0135795	0.00650922	0.00370045		0.00516417
Uridine	C00299	0.00436667	0.00733333	0.0028	0.00776667	0.0125	0.00513333		0.00110604	0.00155027	0.00236432	0.0023029	0.00250599	0.00159478		0.00457185
UMP	C00105	0.000733333	0.000766667	0.000133333	0	0.0001	0.00156667		0.000945163	0.00070946	0.00023094	0	0.0001	0.00271355		0.732139
Xanthine	C00385	0.0007	0.714967	6.67e-05	0.00103333	0.561367	0.000233333		0.000818535	0.0624553	0.00011547	0.000493288	0.032131	0.000404145		2.72e-10
Xanthosine 5'-phosphate	C00655	0.001	0.00126667	0.0003	0.00176667	0.000766667	0.00103333		0.00104403	0.000929157	0.000360555	0.00119304	0.000814453	0.000960902		0.690493
Lactose	C00243	0	3.33e-05	0.000166667	0	0	0		0	5.77e-05	0.000288675	0	0	0		0.660824
NAD+	C00003	0	0.000166667	0.000133333	0.000166667	0.0004	0		0	0.000288675	0.00011547	0.000288675	0.00034641	0		0.507369
Nicotinamide D-ribonucleotide	C00455	0.0822333	0.0853333	0.0589	0.1492	0.151833	0.1511		0.00869617	0.0179606	0.0047634	0.0157121	0.0115544	0.0295858		0.000187283
Phenylpyruvate	C00166	0.0001	0.0021	0.000933333	0.0002	0.0009	0.00113333		0.000173205	0.00217945	0.00161658	0.000264575	0.00122882	0.00120554		0.667437
4-Aminobutanoate	C00334	0.130833	0.1407	0.1167	0.2898	0.380667	0.418367		0.0115812	0.0182502	0.0217743	0.0331077	0.0591121	0.0149614		2.11e-06
6-Aminohexanoate	C02378	0.0159333	0.0185667	0.0125667	0.0211333	0.0259	0.0228333		0.00528425	0.00282902	0.00215019	0.00176163	0.00432666	0.00741912		0.088721
Catechol	C00090	0	0	0	0	0	0		0	0	0	0	0	0		-
Eriodictyol	C05631	0.0177	0.012	0.0140667	0.0441	0.0355	0.0396		0.0170561	0.00990353	0.0106604	0.00884251	0.0130553	0.00935361		0.0532936
Genistein	C06563	0.004	0.00866667	0.0081	0.0202333	0.0162667	0.0237667		0.00355528	0.00860077	0.00786193	0.00332916	0.00888669	0.00775263		0.0854751
Naringenin	C00509	0.00273333	0.0042	0.0041	0.0102667	0.00196667	0.00116667		0.00265393	0.00626418	0.00359305	0.00213854	0.00170978	0.00102144		0.158813
Pelargonin	C08725	0.000166667	0.0016	0.0004	0.000733333	0.000433333	0.00203333		0.000288675	0.00150997	0.000264575	0.00118462	0.000750555	0.00293655		0.711773
Apigenin 7-O-Glc	C04608	0.00273333	0	0	0	0	0		0.00473427	0	0	0	0	0		0.627085
Apigenin 7-O-neohesperidoside	C12627	0.00256667	0.00356667	0.0029	0.00743333	0.00616667	0.0053		0.000568624	0.00221435	0.00121655	0.000416333	0.00210079	0.00186815		0.0423885
Baicalin	C10025	0.0216333	0.0171333	0.015	0.0285333	0.0284333	0.0383		0.0119739	0.00514717	0.00343948	0.00420991	0.0101323	0.0102796		0.108164
Cyanidin 3-O-Rut	C08620	2.87607	6.80363	6.62063	3.24437	4.9637	5.9804		0.313948	0.379631	0.925157	0.844856	0.514283	0.217155		6.3e-05
Isorhamnetin-3-Glc	-	0.1915	0.171267	0.158	0.307733	0.3237	0.348867		0.0169479	0.0114561	0.0354162	0.0381028	0.0448773	0.059219		0.00051425
Robinin	C10178	0.0056	0	0	0.00113333	0.00696667	0.0015		0.00969949	0	0	0.00196299	0.0120666	0.000793725		0.762695
Kaempferol 3-O-Glc	C12249	0.0068	0	0.0289667	0.00753333	0	0.00153333		0.00588982	0	0.0223115	0.0130481	0	0.00265581		0.127777
Isoorientin	C01821	0.00566667	0.0138333	0.0144	0.00763333	0.00943333	0.0142		0.00298385	0.00213854	0.00725052	0.00137961	0.00361156	0.00530283		0.227394
Naringenin 7-O-Glc	C09099	0.0103333	0.00706667	0.00773333	0.0163333	0.0249333	0.0294		0.00195021	0.00747953	0.00677151	0.0056199	0.00412351	0.0116245		0.0259935
Pelargonidin 3-O-Glc	C12137	0.000133333	0.0011	0.000266667	0.00196667	0.0027	0.00436667		0.00023094	0.00190526	0.00046188	0.00107858	0.00450444	0.0018037		0.390855
Puerarin	C10524	0.000633333	0.00123333	0.00176667	0.0023	0.0057	0.00213333		0.00109697	0.00125033	0.00136137	0.00271845	0.00412432	0.00187172		0.361599
Peltatoside	-	0.0001	0.0002	0.0004	0.000266667	0.000233333	0		0.0001	0.000173205	0.00069282	0.00046188	0.000404145	0		0.890998
Hyperin	C10073	0.0023	0.00146667	0.00306667	0.00566667	0.00836667	0.0072		0.00265141	0.00181751	0.0031533	0.00519359	0.00387341	0.00643739		0.48289
Quercetin-Glc-acetate	-	0.00173333	0.000233333	3.33e-05	0.000566667	0.000933333	0		0.00300222	0.000404145	5.77e-05	0.000981495	0.00161658	0		0.78662
Capsaicin	C06866	0.00493333	0.00623333	0.00503333	0.00753333	0.0170333	0.0142333		0.00434665	0.00549939	0.00562168	0.00442982	0.00531445	0.00712765		0.176175
Dihydrocapsaicin	-	0.00443333	0.0052	0.0033	0.00416667	0.0051	0.00653333		0.00642365	0.00445758	0.00145258	0.00158219	0.00337194	0.00593745		0.961381
nordihydrocapsaicin	-	0.00103333	0.0004	0.000333333	0.000533333	0.00173333	0.000766667		0.000723418	0.00069282	0.000493288	0.000503322	0.00153079	0.000321455		0.526908
4-Coumarate	C00811	0.0351	0.0261333	0.0277333	0.0275	0.0149	0.0252667		0.0190738	0.00584494	0.0128485	0.0192873	0.0164794	0.0291769		0.897074
rosmarinic acid	C10489	0	0.000133333	0	0	0	0		0	0.00023094	0	0	0	0		0.627085
Procyanidin B2	-	0	0.000266667	0.0003	0.000933333	0.0009	0.0004		0	0.000152753	0.000264575	0.00102144	0.00087178	0.000360555		0.5329
Procyanidin B1	-	0	0.000666667	0.000333333	0.000666667	0.00123333	0.0003		0	0.000702377	0.000321455	0.00023094	0.00120139	0.000264575		0.435018
Kaempferol-rha	-	0	0	0	0	0	0		0	0	0	0	0	0		-
3,4-Dihydroxyphenylacetate	C01161	0.0006	0.0016	0.00113333	0.000433333	0.00243333	0.000966667		0.000655744	0.0006245	0.00153731	0.000750555	0.00234592	0.000493288		0.627085
3-cyanopyridine	-	0.00173333	0.000833333	0.00166667	0.00146667	0.00293333	0.00133333		0.00219393	0.000723418	0.00159478	0.00155671	0.00160728	0.00117189		0.787891
NADH	C00004	0	0	0	0	0	0		0	0	0	0	0	0		-
Urocanate	C00785	0.289733	0.3236	0.153233	0.186233	0.3382	0.4493		0.121739	0.127188	0.141437	0.118642	0.326772	0.447639		0.814958
N-Acetyl-D-mannosamine	C00645	3.33e-05	0.000433333	0.000266667	0.000766667	0.000266667	0.00163333		5.77e-05	0.000351188	0.00046188	0.00132791	0.000378594	0.00140119		0.465082
O-Acetyl-L-serine	C00979	0.00466667	0.0209667	0.0141	0.0149	0.0178667	0.029		0.00126623	0.00410528	0.00482183	0.00072111	0.00660328	0.00548361		0.00300852
dGMP	C00362	0	0.000166667	0	0	6.67e-05	0		0	0.000288675	0	0	0.00011547	0		0.686453
Dihydrofolate	C00415	0.00223333	0.00156667	0.00213333	0.0023	0.00276667	0.00453333		0.00144684	0.00051316	0.00168622	0.00111355	0.00265016	0.00224796		0.627085
4-Methylumbelliferyl acetate	C03837	0.0343667	0.0296333	0.0344333	0.0449667	0.0384667	0.0507667		0.0209094	0.00581406	0.0267433	0.0151143	0.00852311	0.0112447		0.754281
Pyridoxal phosphate	C00018	0.241033	0.233433	0.215767	0.257767	0.316533	0.4307		0.0570028	0.0197743	0.0424771	0.0322717	0.0341702	0.0629295		0.00306061
N6-(L-1,3-Dicarboxypropyl)-L-lysine	C00449	0.1148	0.1295	0.0658667	0.191333	0.0674667	0.0881333		0.0191165	0.00646452	0.00478156	0.0181299	0.0106006	0.019485		1.92e-05
Cysteamine	C01678	0	3.33e-05	0	0	0	6.67e-05		0	5.77e-05	0	0	0	0.00011547		0.690493
D-Arabitol	C01904	0	0.0009	0.0013	0.00783333	0	0		0	0.00155885	0.00191572	0.00487579	0	0		0.0235436
D-Glucoheptose	-	0.00193333	0.0012	0.00106667	0.00463333	0.00206667	0.00373333		0.00195021	0.000173205	0.000378594	0.00217792	0.00215484	0.00195533		0.273252
Galactitol	C01697	0.000366667	0.00103333	3.33e-05	0.0250333	0.0005	0.000633333		0.000635085	0.00145717	5.77e-05	0.0424959	0.000866025	0.000568624		0.627085
Homogentisate	C00544	0.0019	0.00186667	0.00353333	0.00283333	0.000266667	0.0016		0.00134536	0.000472582	0.00184481	0.0020232	0.000378594	0.00151327		0.33033
3-Hydroxyanthranilate	C00632	0.0103667	0.0191667	0.0267667	0.0079	0.0186	0.0160333		0.0106613	0.00422532	0.00899852	0.00816149	0.0059808	0.015709		0.444687
(-)-Jasmonic acid	C08491	0	0	0	3.33e-05	0	3.33e-05		0	0	0	5.77e-05	0	5.77e-05		0.704764
D-Glyceraldehyde 3-phosphate	C00118	0.004	0.00166667	0.00106667	0.000766667	0.00943333	0.0134333		0.00277849	0.0025482	0.00184752	0.00132791	0.00891198	0.00453248		0.060534
UDP-L-Rha	C02199	0	0	0	0	0	0		0	0	0	0	0	0		-
UDP-D-Xyl	C00190	0.0004	0.0001	0.0007	0	0.000333333	0.000533333		0.00069282	0.0001	0.00121244	0	0.00057735	0.00061101		0.860193
(3R)-beta-Leucine	C02486	0	0.00463333	0	0.00376667	0.0155333	0		0	0.00480867	0	0.00652406	0.0135249	0		0.184502
Quinate	C00296	0	3.33e-05	0.0002	0.000233333	0	3.33e-05		0	5.77e-05	0.00034641	0.000404145	0	5.77e-05		0.753965
Dihydroorotate	C00337	0	6.67e-05	0	6.67e-05	0.000133333	0		0	0.00011547	0	0.00011547	0.00023094	0		0.76134
Deoxyuridine	C00526	0.00193333	0.0019	0.00196667	0.0038	0.00256667	0		0.00181475	0.0019	0.00190351	0.00658179	0.00250266	0		0.865938
Chlorogenate	C00852	0.000466667	0.000866667	0.000566667	0.000933333	0.000166667	0.000966667		0.000723418	0.000750555	0.000493288	0.0010116	0.000208167	0.00142244		0.887595
6-Hydroxynicotinate	C01020	0.0649333	0.0166667	0.105667	0.129967	0.0113	0.1626		0.0122737	0.0131823	0.0284046	0.0132032	0.00841487	0.106783		0.0278515
O-Succinyl-L-homoserine	C01118	0.00366667	0.0016	0.004	0.00716667	0.00443333	0.00583333		0.000650641	0.000173205	0.001249	0.000802081	0.00417892	0.00641275		0.61343
Gibberellin A3	C01699	0.000266667	0.000266667	0.000133333	0.0002	0	0		0.000305505	0.00046188	0.00023094	0.00034641	0	0		0.815017
cis,cis-Muconate	C02480	0	0	0.0002	0.0004	0.000133333	3.33e-05		0	0	0.00034641	0.000458258	0.00023094	5.77e-05		0.584941
Pimelate	C02656	0.00186667	0.0051	0.0042	0.00616667	0.00626667	0.0038		0.00205994	0.0007	0.00226495	0.00221435	0.00337095	0.00236432		0.415712
5-(2-Hydroxyethyl)-4-methylthiazole	C04294	0.0003	0.000966667	0.000233333	0.00183333	0.0016	0.0025		0.000264575	0.00085049	0.000251661	0.00251462	0.00157162	0.00122882		0.507369
1-(5'-Phosphoribosyl)-5-amino-4-imidazolecarboxamide	C04677	0.000666667	0.001	0.0006	0.0007	0.000633333	0.00163333		0.00046188	0.00117898	0.000781025	0.000519615	0.00109697	0.00282902		0.943919
D-Alanyl-D-alanine	C00993	0.0004	0.00116667	0.000866667	0.0004	0	0.00196667		0.0004	0.00132035	0.000288675	0.000360555	0	0.00187172		0.41011
N-Carbamoyl-L-aspartate	C00438	0.000733333	0.0056	0.000266667	0.00453333	0.00536667	0.002		0.00127017	0.00290517	0.00046188	0.00253246	0.00316597	0.0034641		0.184502
Cholic acid	C00695	0	0	0	0	0	0		0	0	0	0	0	0		-
3'-CMP	C05822	0.0005	0.00153333	0.00153333	0.0029	0.0014	0.00156667		0.000866025	0.00265581	0.00265581	0.00502295	0.00242487	0.00271355		0.961213
5'-Methylthioadenosine	C00170	6.36563	9.3143	8.16257	11.2836	12.4609	13.5568		0.143161	0.376047	0.258779	0.852722	0.648245	0.389431		1.12e-06
Dihydrozeatin	C02029	0.00263333	0.00283333	0.00173333	0.00356667	0.0028	0.00336667		0.0018037	0.00158219	0.00198578	0.00149778	0.00285132	0.00321299		0.943919
sn-Glycero-3-phosphocholine	C00670	4.39373	1.52957	1.7282	20.2889	12.8538	18.529		1.85425	0.132775	0.371834	4.69078	1.5395	1.74831		6.36e-06
alpha-Isopropylmalate	C02504	0	0	0	0	0	0		0	0	0	0	0	0		-
(R)-S-Lactoylglutathione	C03451	0.0005	0.0002	0	0	0	0		0.00043589	0.00034641	0	0	0	0		0.218159
3-Methyl-2-oxobutanoic acid	C00141	0.000366667	0.000433333	0	0.0004	0.000366667	0.000433333		0.000472582	0.000404145	0	0.000458258	0.000550757	0.00051316		0.879608
(S)-Scoulerine	C02106	0.0639667	0.0534	0.0556	0.0924667	0.0860667	0.1165		0.00496521	0.00694622	0.0114904	0.0146138	0.00818311	0.0304394		0.00737638
L-Allothreonine	C05519	0.357367	0.3054	0.2821	0.5047	0.493233	0.669667		0.0255586	0.0132605	0.0166421	0.0764502	0.0541519	0.0335239		1.22e-05
Taxifolin	C01617	0.0024	0.0039	0.00393333	0.00296667	0.0026	0.00536667		0.00250599	0.0003	0.00100167	0.00257358	0.00227156	0.0050797		0.845626
Tetracosanoic acid	C08320	6.30393	5.34557	6.58673	7.82283	8.44797	11.9366		0.411565	0.184804	1.03856	1.66475	0.725453	1.42045		0.000575461
dUDP	C01346	0	0	0	0	0	0		0	0	0	0	0	0		-
Methyl jasmonate	C11512	0.0326667	0.0337667	0.0308	0.0334	0.0736667	0.0949333		0.0144299	0.00554106	0.0108282	0.0110014	0.00584494	0.0233204		0.0010547
4-Hydroxy-3-methoxy-benzaldehyde	C00755	0.233667	0.161733	0.210067	0.3817	0.290033	0.530933		0.033371	0.0184001	0.0775165	0.230021	0.00885457	0.21733		0.130063
4-Hydroxypyridine	-	0.00116667	0.00203333	0.000666667	0.0032	0.001	0		0.00102144	0.00125033	0.00061101	0.00108167	0.00043589	0		0.028696
gamma-L-Glutamyl-L-cysteine	C00669	0.0056	0.00653333	0.00243333	0.0076	0.0016	0.0131		0.00455082	0.00352184	0.00217792	0.00797308	0.00141774	0.007		0.302874
Sphinganine	C00836	0.0012	0.00203333	0.00216667	0.002	0.00223333	0.0094		0.00108167	0.00262742	0.00263502	0.00205183	0.0023029	0.00398497		0.0566261
Zeatin-9-glucoside	-	0.00136667	0.000733333	0.0011	0.001	0.000733333	0.00236667		0.00115902	5.77e-05	0.000608276	0.001	0.00083865	0.000814453		0.390849
Syringaldehyde	-	0.0637333	0.0631667	0.0743667	0.0987	0.0974333	0.125867		0.0228715	0.00496622	0.0219208	0.0214252	0.0210557	0.0355604		0.0998651
2-Methylmaleate	C02226	0.000133333	0	0.00106667	0.000366667	6.67e-05	0.000433333		0.00023094	0	0.00122202	0.000635085	0.00011547	0.000493288		0.526908
5-Aminopentanoate	C00431	0.0137667	0.02	0.0195	0.0322667	0.0313667	0.0317		0.0238446	0.0179733	0.00880511	0.00658508	0.0456193	0.0283191		0.929128
trans-3-Hydroxycinnamate	C12621	0.0297	0.0378667	0.0290667	0.0054	0.0204667	0.0204667		0.0130767	0.0351308	0.0146548	0.00935307	0.00866968	0.00257358		0.52796
3-Hydroxypyridine	-	0.0219667	0.0274333	0.0273667	0.0280667	0.0499333	0.0333667		0.0191808	0.00920344	0.0113808	0.0243139	0.0037018	0.0298165		0.692985
Pinitol	C03844	0.000566667	0	0.000166667	0.000433333	0.0003	0.00166667		0.000152753	0	0.000152753	0.000665833	0.000360555	0.00135769		0.189681
Hesperetin	C01709	0.0703	0.0686	0.0611333	0.1343	0.122833	0.1399		0.012394	0.0168962	0.0249835	0.0194903	0.0213613	0.0373723		0.00945209
Itaconate	C00490	0.00206667	0.0002	0.0013	0.0002	0.0021	0.00316667		0.00307463	0.00034641	0.00216564	0.00034641	0.00363731	0.00531256		0.871247
N-Acetylglycine	-	0.0164667	0.0067	0.00323333	0.0222333	0.0184	0.0280667		0.00883421	0.00852819	0.0056003	0.00779829	0.0184	0.0151573		0.315595
Sinapoyl aldehyde	C05610	0.000833333	0.000266667	0.00173333	0.000966667	0	0.000666667		0.000971253	0.00046188	0.00226789	0.00119304	0	0.0011547		0.732873
Sorbitol 6-phosphate	C01096	0	0.0001	0	3.33e-05	0	0		0	0.000173205	0	5.77e-05	0	0		0.684221
Suberic acid	C08278	0.0222	0.0160333	0.0183333	0.00976667	0.0282	0.0193667		0.00420357	0.00380044	0.0102051	0.0124114	0.00622656	0.0020502		0.297171
Threonate	C01620	0.0442	0.0339667	0.0600333	0.0323333	0.0354	0.0329333		0.00713933	0.0190017	0.00855005	0.0102417	0.00675796	0.0300302		0.48289
Triethanolamine	C06771	0.0266667	0.0191	0.0153333	0.0192333	0.0280667	0.0452333		0.00370045	0.0145093	0.0139199	0.00934898	0.03695	0.0486358		0.845626
12:0 Lyso PC	C04230	0.00246667	0.0043	0.0012	0.0055	0.001	0.0061		0.00279344	0.000655744	0.00104403	0.00357631	0.00173205	0.00642106		0.507369
10:0 Lyso PC	C04230	0.000133333	0	0.0001	0.000733333	0.000333333	0.000933333		0.00023094	0	0.000173205	0.00127017	0.00057735	0.000862168		0.660602
D-Glucosylsphingosine	C03108	0.00166667	0.0021	0.00516667	0.0054	0.00543333	0.00596667		0.0025482	0.00182483	0.00253246	0.00447102	0.00220076	0.00237978		0.48289
Malvin	C08718	0.000333333	0.0002	0.000366667	0.000733333	0.000166667	0.000866667		0.000305505	0.0002	0.000288675	0.000321455	0.000208167	0.000550757		0.250182
4-deoxyphloridzin	-	0	0	0	0	0	0		0	0	0	0	0	0		-
Dihydroxy-Methoxychalcone-Neo	-	0.0011	0.0014	0.0022	0.00416667	0.0003	0.003		0.00190526	0.00192873	0.00190788	0.00245832	0.000519615	0.00168226		0.361599
Flavanomarein	-	0.0485667	0.0584	0.0561	0.0952	0.0872333	0.0995333		0.0039501	0.003751	0.0031	0.018143	0.00234592	0.0010504		6.65e-05
Hesperidin	C09755	0.0017	0.0105	0.0125333	0.00763333	0.00276667	0.0112		0.0017	0.00550182	0.00100665	0.00231589	0.00479201	0.00831625		0.156942
Luteolin-3',7-di-O-Glc	-	0.0007	0.0005	0.00173333	0.00223333	0.00133333	0.0007		0.000608276	0.0007	0.00155349	0.00200333	0.0023094	0.00121244		0.792765
Luteolin-4'-O-Glc	-	0.0171	0.0166	0.0165333	0.0275667	0.0335	0.0357333		0.00668356	0.00484974	0.00805564	0.00549029	0.00494874	0.00570993		0.0144213
Neoeriocitrin	C09805	0	0	0	0	0	0.000166667		0	0	0	0	0	0.000288675		0.627085
Neohesperidin	C09806	0.000966667	0.0007	0	0	0.0018	0		0.00167432	0.00121244	0	0	0.00311769	0		0.753965
Neohesperidin dihydrochalcone	-	0	0.000133333	3.33e-05	0	0	0		0	0.00023094	5.77e-05	0	0	0		0.667437
Phlorizin	C01604	0	0	0	0	0	0		0	0	0	0	0	0		-
Poncirin	C09830	0.000833333	0.00206667	0.00216667	0.000366667	0.00103333	0.00153333		0.00135769	0.00357957	0.00297377	0.000351188	0.00137961	0.00134288		0.917185
Saponarin	C08064	0.00613333	0.00583333	0.00356667	0.0108	0.0152	0.0139667		0.00595847	0.00235018	0.00427122	0.00151327	0.00603241	0.00965004		0.274322
Biochanin A-beta-D-glucoside	C05376	0.00333333	0.0013	0.00296667	0.00143333	0.0048	0.00173333		0.00158219	0.00115326	0.000896289	0.00248261	0.00134536	0.00150111		0.250182
Spiraeoside	-	0.0153	0.0082	0.0114667	0.0161	0.0177333	0.0241		0.00372693	0.000264575	0.00497226	0.00288444	0.00291605	0.0114		0.150088
Solasodine	C10822	0.00403333	0.0024	0.0016	0.00513333	0.00726667	0.00336667		0.00247857	0.00278747	0.0016	0.00420991	0.00220076	0.00325628		0.435018
Vitexin	C01460	0.00413333	0.0025	0.00203333	0.0027	0.00716667	0.0104		0.00317857	0.000754983	0.00210317	0.0023388	0.00769567	0.0042		0.301982
Methyl Dihydrojasmonate	-	0.00433333	0.0046	0.0015	0.0023	0.00643333	0.00573333		0.00301386	0.00281603	0.00052915	0.00209523	0.0029023	0.00625247		0.646853
N-acetyl-DL-serine	-	0.0139333	0.0224333	0.0132333	0.0454	0.0841	0.0909		0.00645317	0.0134448	0.00696371	0.0043715	0.0124109	0.0191507		3.77e-05
Cys-Gly	C01419	0.0002	6.67e-05	0.0003	0.000733333	0	0		0.00034641	5.77e-05	0.000519615	0.00110151	0	0		0.684221
S-Adenosyl-L-methionine	C00019	0.0084	0.00696667	0.0108333	0.0109333	0.0112333	0.0118		0.00127672	0.00125831	0.00242143	0.00368284	0.00450925	0.00270555		0.507369
Kaempferol-Gal-Rha-Rha	-	0.0301	0.0515333	0.00676667	0.0386667	0.042	0.0102667		0.00885381	0.0148702	0.00355293	0.0128165	0.0131697	0.00332014		0.00490999
Kaempferol-Rha-Rha-Rha	-	6.67e-05	0.000133333	0	3.33e-05	0	0		0.00011547	0.00011547	0	5.77e-05	0	0		0.37025
Kaempferol-Ara	-	0	0	0	0	0	0		0	0	0	0	0	0		-
Kaempferol-Glc	-	0.00516667	0.0018	0.00526667	0.00223333	0.0068	0.00356667		0.00172143	0.00191572	0.00189033	0.0017673	0.00387427	0.000960902		0.237282
Kaempferol-Gal	-	0.0019	0.00913333	0.00433333	0.00343333	0.002	0.0055		0.00173493	0.00518684	0.0046694	0.00299388	0.0034641	0.00777882		0.631886
Myricetin-Xyl	-	0	0	0	0	0	0		0	0	0	0	0	0		-
Methylquercetin-Gal-Rha-Rha	-	0	0	0	0	0	0		0	0	0	0	0	0		-
Quercetin-Glc	-	0.0939333	0.0898667	0.0845667	0.154033	0.147267	0.173333		0.0100321	0.00845005	0.00596518	0.00584494	0.00479826	0.0176953		4.58e-06
alpha-Methyl-histidine	-	0.00966667	0.0124	0.0129333	0.0053	0.0205667	0.0383		0.0085049	0.00353836	0.00195021	0.00675056	0.0178551	0.00494267		0.0290212
3-Hydroxy-3-methylglutarate	C03761	0.000366667	0.000366667	0.000466667	0	0.001	0.00193333		0.000472582	0.000635085	0.000550757	0	0.00087178	0.00070946		0.0705125
3-Indoxylsulfate	-	0	0	0	0	0	0		0	0	0	0	0	0		-
2,5-Dihydroxybenzoate	C00628	0.0011	0.00313333	0.0042	0.004	0.0065	0.00153333		0.00101489	0.00382797	0.00280535	0.0006245	0.0018735	0.00155027		0.232128
Hippurate	C01586	0.0003	0.0001	6.67e-05	3.33e-05	0.000533333	0.0007		0.000519615	0.000173205	0.00011547	5.77e-05	0.00046188	0.000888819		0.627085
Salicylate	C00805	0.0151667	0.013	0.0143667	0.00973333	0.0199	0.0245		0.00620672	0.00775822	0.000503322	0.00374344	0.00657951	0.0117384		0.371257
Trimethylamine N-oxide	C01104	0.001	0.000233333	0.0004	0.000466667	0.0006	0.0004		0.000888819	0.000251661	0.000360555	0.00080829	0.0006	0.00069282		0.840313
N(pi)-Methyl-L-histidine	C01152	0.00416667	0.00536667	0.00343333	0.0075	0.0078	0.0177333		0.00363639	0.00215019	0.00594671	0.000608276	0.00233024	0.00126623		0.00637589
5-Hydroxyindoleacetate	C05635	0.0133	0.0101667	0.0169	0.0160667	0.0305667	0.0216333		0.00556776	0.00465439	0.00540648	0.00742249	0.015439	0.0112429		0.334485
5-Hydroxylysine	-	0.000233333	0.000166667	0.0005	0.000766667	6.67e-05	0.000566667		0.000404145	0.000288675	0.000556776	0.000814453	0.00011547	0.000665833		0.71102
4-Hydroxyphenyllactate	C03672	0.00186667	0.004	0.00146667	0.00113333	0.00136667	0.00223333		0.000814453	0.0032909	0.00109697	0.000763763	0.000896289	0.00196554		0.596905
Ethanolamine phosphate	C00346	0.0208333	0.0202333	0.0262	0.0169	0.0293333	0.0517		0.00837636	0.00621638	0.00384318	0.0128363	0.00819288	0.00826559		0.0123588
D-2-Hydroxyisocaproate	C03264	0	0.000233333	0	3.33e-05	0	0		0	0.000321455	0	5.77e-05	0	0		0.442392
Phenyllactate	C05607	0.00626667	0.0104333	0.00283333	0.00423333	0.0174	0.00296667		0.00279702	0.00265769	0.00266896	0.00145029	0.0127295	0.00262742		0.137231
Homovanillate	C05582	0.0494	0.0604667	0.0821333	0.0366333	0.0457	0.0492667		0.00900167	0.0149754	0.00633193	0.0319124	0.00217945	0.00638148		0.119443
3-Methoxy-4-hydroxymandelate	C05584	0	0	0	0	0	0		0	0	0	0	0	0		-
S-Sulfo-L-cysteine	C05824	0.000266667	0.000533333	0.000133333	0.000833333	0.0001	0.0004		0.00046188	0.000757188	0.00023094	0.00144338	0	0.00069282		0.887595
2-Hydroxyphenylacetate	C05852	0.0286	0.0442	0.0234667	0.0410667	0.0405333	0.0343667		0.00799813	0.0135159	0.0223914	0.00660404	0.00928673	0.0040464		0.506922
N-Acetyl-L-aspartate	C01042	0.00776667	0.00443333	0.0121667	0.0096	0.0204	0.0089		0.00675746	0.00400791	0.00910073	0.00836242	0.0152145	0.00339559		0.561612
O-Acetylcarnitine	C02571	0.0041	0.0013	0.00466667	0.00466667	0.0074	0.00606667		0.0025865	0.00168226	0.00332466	0.00460145	0.00494267	0.0105078		0.879267
Glycyl-L-proline	-	0.0635333	0.0887667	0.0627333	0.123233	0.124133	0.1146		0.00470567	0.00768917	0.0038371	0.0184798	0.0141938	0.0110218		0.000178536
N-Tigloylglycine	-	0.000566667	6.67e-05	0.000566667	0.0007	3.33e-05	0.000566667		0.00064291	0.00011547	0.000404145	0.000655744	5.77e-05	0.000896289		0.695887
Riboflavin	C00255	0.015	0.0154333	0.0178333	0.0317333	0.0221333	0.0303		0.0044441	0.00764221	0.00921539	0.0147974	0.0107286	0.0152679		0.490524
Alloxanthine	C07599	0.0012	0	0	0.0006	0	0.000533333		0.00104403	0	0	0.00103923	0	0.00092376		0.472811
N-Isovaleroylglycine	-	0.000466667	0.000433333	0.000366667	0.0005	0.000433333	0.00176667		0.00011547	0.000351188	0.000635085	0.000866025	0.000450925	0.00080829		0.208093
Choline	C00114	0	0	0	0	0	0		0	0	0	0	0	0		-
4-Hydroxy-2-quinolinecarboxylic acid	C01717	0.00806667	0.00576667	0.0120667	0.0161	0.00406667	0.0057		0.00772615	0.00510327	0.00682959	0.00645833	0.00704367	0.00534509		0.435018
Acetaminophen	C06804	0.00286667	0.00573333	0.00433333	0.00726667	0.00486667	0.0122		0.00249065	0.00299388	0.00128582	0.00178979	0.00425715	0.0056107		0.162708
Choline phosphate	C00588	5.85703	10.7243	11.3523	2.91317	7.82353	11.0855		0.477115	0.392197	0.756643	0.747465	0.556477	1.60256		4.32e-06
Guanidinoacetate	C00581	0	0	0.0023	0.0025	0	0.00526667		0	0	0.00398372	0.00433013	0	0.0065493		0.625513
N-Methylnicotinate	C01004	0.0192	0.0512	0.0575	0.0262333	0.0803333	0.0759		0.00630952	0.0145661	0.0078924	0.00636736	0.0314118	0.0283212		0.0283878
1-Methylnicotinamide	C02918	0.0023	0.000366667	0.00106667	0.00266667	0.00166667	0.00303333		0.00308058	0.000321455	0.000929157	0.000802081	0.00288675	0.00257358		0.742134
Phenylacetylglycine	C05598	0.00926667	0.0100667	0.00406667	0.0104333	0.0284667	0.0159333		0.00217332	0.00586884	0.00548118	0.0112189	0.00980833	0.00565184		0.0668402
1,3-Dimethylurate	-	0.0051	0.0113	0.0068	0.00603333	0.0038	0.0081		0.00291376	0.00290517	0.00337194	0.00285716	0.00336452	0.00733689		0.54091
3,4-Dihydroxymandelate	C05580	0.00393333	0.0032	0.0005	0.00243333	0.000933333	0.00256667		0.00236291	0.00121655	0.000866025	0.00110151	0.000757188	0.00309246		0.393297
3-Hydroxymandelic acid	-	0	0	0	0	0	0		0	0	0	0	0	0		-
Vanillate	C06672	0.00346667	0.0025	0.00286667	0.00316667	0.00436667	0.00463333		0.00159478	0.00190788	0.00162891	0.00187705	0.00342685	0.00293655		0.890998
4-Pyridoxate	C00847	0.0414	0	0.0683667	0.0449	0	0.0654333		0.0155319	0	0.00587566	0.0127526	0	0.0279454		0.000839479
5-Methoxysalicylic acid	-	0	0	0	0	0	0		0	0	0	0	0	0		-
Galactarate	C00879	0.100433	0.104733	0.106833	0.0781333	0.0729	0.0956333		0.0134199	0.0110387	0.025389	0.001823	0.00244336	0.00748421		0.0861201
N-Acetyl-L-glutamate	C00624	0.0289667	0.0111333	0.012	0.0667	0.0738333	0.1056		0.00496622	0.0057492	0.00252389	0.0227923	0.00716263	0.0280801		0.000215758
3,5-Dibromo-L-tyrosine	C03224	0.00323333	0.00793333	0.0140667	0.0096	0.0104333	0.0256		0.0047606	0.00457639	0.00699595	0.00857496	0.0105311	0.0130158		0.232128
7-MSITC	-	0.0208333	0.0226	0.0136	0.0217333	0.0230333	0.0275333		0.00295014	0.00440341	0.0108573	0.00280416	0.00791539	0.00549029		0.435018
6-MSITC	-	0.00756667	0.00643333	0.00726667	0.00473333	0.0127	0.0193		0.00120554	0.00240069	0.00267644	0.00631216	0.00502295	0.00433128		0.0271244
9-MSITC	-	0.0055	0.0071	0.00606667	0.00526667	0.00586667	0.0197667		0.00526783	0.003751	0.00530031	0.0065493	0.00515978	0.00150111		0.061246
8-MSITC	-	0.0089	0.00633333	0.0114333	0.00443333	0.0071	0.0156667		0.00777882	0.00554286	0.00372201	0.00767876	0.0122976	0.00152753		0.660602
6-MSOITC	-	0.0903	0.0890333	0.0978667	0.2136	0.1922	0.241267		0.0181339	0.0140522	0.0414903	0.050073	0.0315644	0.101756		0.0271244
S-Sulforaphene	-	0.0176	0.0216	0.0217	0.0313333	0.0316667	0.0406667		0.00655973	0.00323574	0.00945991	0.00903622	0.0130634	0.0170489		0.315595
2-Phenylethyl-GSL	C08417	0.0651	0.0463667	0.0490333	0.0506	0.0299	0.0401333		0.0137815	0.00414286	0.00245425	0.0102093	0.00700214	0.00300888		0.0138966
Indole-3-carboxylic acid	-	0.205133	0.2552	0.220333	0.269867	0.203233	0.2286		0.0179893	0.0126621	0.0101096	0.0367487	0.0257799	0.0178446		0.0459996
Pipecolate	C00408	1.7546	0.722467	0.7219	0.8481	0.5068	2.49097		1.56699	0.571609	0.529138	0.744431	0.430003	2.03799		0.48289
Raffinose	C00492	0.0437667	0.0138333	0.00996667	0.2232	0.1085	0.0704333		0.0221642	0.00631295	0.00856874	0.0414251	0.00200749	0.0188654		5.75e-06
Cyanidin-3-O-Rha	-	7.18703	17.4136	15.3774	8.58653	12.2256	13.3358		0.585937	1.38195	1.35064	1.75421	0.644373	1.04373		1.96e-05
Zearalenone	C09981	0.0017	0.00203333	0.0023	0.00266667	0.00313333	0.00816667		0.00149332	0.00352184	0.00164621	0.0046188	0.00223681	0.00402782		0.361518
Sulforaphane	-	0.0137667	0.0124333	0.0100667	0.0233	0.0107	0.0098		0.00927218	0.00470142	0.00135769	0.00745386	0.00733689	0.00131149		0.276467
S-Methyl-L-cysteine	-	0.102033	0.0696	0.0484333	0.0838333	0.0765333	0.0587		0.0184538	0.00935307	0.0136288	0.0244156	0.0145232	0.0160278		0.0729753
Glucuronate	C00191	0	0	0.000166667	0	0	0		0	0	0.000208167	0	0	0		0.319408
Nonasaccharide-Glc4Xyl3Gal2	-	0	0	0	0	0	0		0	0	0	0	0	0		-
Heptasaccharide-Glc4Xyl3	-	0.00196667	0.0009	0.0018	0.00163333	0.00133333	0.000266667		0.00200083	0.00043589	0.0013	0.00164418	0.00187705	0.000305505		0.793223
3'-AMP	C01367	0.000333333	0.00163333	0.00246667	0.0074	0	0.00433333		0.00057735	0.00155671	0.00292632	0.0128172	0	0.00750555		0.792765
Quercetin-di-Rha	-	0.0036	0.0114333	0.00906667	0.0006	0.0051	0.00713333		0.000916515	0.00696156	0.00974389	0.00103923	0.000964365	0.00274287		0.357083
Quercetin-Rha-Glc-Rha	-	0.0320667	0.1074	0.0255	0.0223667	0.0438667	0.00123333		0.00712484	0.0199346	0.00759737	0.00712905	0.0140685	0.0021362		1.96e-05
Sinapoyl malate	C02887	2.22063	2.19683	2.35083	2.07107	2.1154	2.26313		0.274151	0.29527	0.262962	0.266745	0.115504	0.62317		0.94128
Sinapoylglucose	C01175	2.7886	2.86633	3.45627	1.77197	2.07807	3.69117		0.413046	0.0378631	0.0802436	0.269643	0.0886158	0.848935		0.00282185
Sinapine	C00933	0.0338333	0.0139333	0.00533333	0.0193333	0.00393333	0.0948333		0.0364629	0.00100665	0.00781174	0.0206578	0.00681273	0.065447		0.0985515
Glycerate	C00258	0.0025	0.000166667	0.000333333	0.000766667	0.000866667	0.000333333		0.00165227	5.77e-05	0.000493288	0.00051316	0.000503322	0.000416333		0.083902
Folate	C00504	0.00416667	0.00396667	0.00103333	0.00133333	0.0023	0.00296667		0.00299555	0.000288675	0.00178979	0.00085049	0.00398372	0.00070946		0.619536
Procyanidin C1	-	0	0	0	0	0	0		0	0	0	0	0	0		-
Glucuronolactone	C02670	0	0	0	0	0	0		0	0	0	0	0	0		-
Alprostadil	C04741	0	0	0	0	0	0		0	0	0	0	0	0		-
Cyanidin-Ara	-	0.0013	0.0037	0.0047	0.00286667	0.0063	0.00223333		0.000916515	0.00247588	0.00383145	0.00285015	0.00814678	0.00320052		0.819788
Peonidin-ara	-	0.0015	0.0003	0.0012	0.000766667	0.00166667	0.00526667		0.000608276	0.000519615	0.00115326	0.00132791	0.00144684	0.0047648		0.308728
Petunidin-glc	C12139	0.0189	0.0482333	0.0512667	0.0302333	0.0194	0.0454667		0.00713933	0.0196536	0.0232001	0.0295273	0.00576108	0.012067		0.321674
Quercetin-di-glc	-	0.000833333	0.0026	0.00116667	0.000466667	0.00176667	0.0019		0.00144338	0.00233024	0.00202073	0.00080829	0.00210792	0.00180831		0.819138
Cyanidin-xyl-glc	-	0.000866667	0.000433333	0.0015	0.000866667	0.000733333	0.00113333		0.000737111	0.000450925	0.0010583	0.000635085	0.000550757	0.000493288		0.690493
Peonidin-di-glc	-	3.33e-05	0.000366667	0.000266667	0.000866667	0	0.000533333		5.77e-05	0.000351188	0.00046188	0.000776745	0	0.000503322		0.404334
Tulipanin	C16315	0.0999	0.163667	0.193667	0.126933	0.112333	0.159233		0.0146584	0.0197505	0.020213	0.0317733	0.0324657	0.0326506		0.0259471
Delphinidin-xyl-glc	-	0.0001	0.000166667	0	0.0002	0.000366667	0.000833333		0	0.000208167	0	0.000264575	0.000404145	0.000737111		0.315595
Cyanidin-xyl-glc-glc	-	0	0	6.67e-05	0	0.000233333	0		0	0	0.00011547	0	0.000208167	0		0.161974
Cyanidin-coum-xyl-glc-glc	-	3.33e-05	0.0001	0	0.0004	0.000233333	6.67e-05		5.77e-05	0.000173205	0	0.000608276	0.000404145	5.77e-05		0.732873
Petunidin-coum-rut-glc	C16295	0.0004	0	6.67e-05	0.0001	0	0		0.000173205	0	0.00011547	0.000173205	0	0		0.0200745
Astringin	C10245	0.0005	0	3.33e-05	0.000633333	0	0		0.0005	0	5.77e-05	0.00109697	0	0		0.619536
Isorhapontin	C10266	0	0.0002	3.33e-05	0	3.33e-05	0		0	0.00034641	5.77e-05	0	5.77e-05	0		0.686453
L-Fucose 1-phosphate	C02985	0.00493333	0.000666667	0.0017	0.0063	0.00613333	0.00933333		0.0037581	0.000986577	0.00294449	0.00157162	0.00243379	0.00119304		0.0259471
Safranine	-	0.0001	0.0001	0.0002	0.000233333	0.0005	0.000366667		0.0001	0.000173205	0.0002	0.000404145	0.0007	0.000351188		0.835986
Ethionine	C11227	0.000666667	0.00266667	0.00433333	0.00683333	0.005	0.0138333		0.0011547	0.00136137	0.00142945	0.00525008	0.00490306	0.00460905		0.0381617
o-Anisic Acid	-	0.00766667	0.00673333	0.00126667	0.0100667	0	0.0043		0.00602107	0.0116625	0.00219393	0.00871799	0	0.00744782		0.684221
Deoxycholic acid	C04483	0	0	0	0	0	0		0	0	0	0	0	0		-
Retinol	C00473	0.0237333	0.0252333	0.0178333	0.0452333	0.0435333	0.0746333		0.00915005	0.00275378	0.0128539	0.0176273	0.01245	0.0130408		0.00475568
Scopoletin	C01752	0.0541	0.0527667	0.0337333	0.136467	0.1327	0.158833		0.0200082	0.0128811	0.0148998	0.00762911	0.0226184	0.0244876		4.2e-05
7,8-Dihydroxycoumarin	C03093	0	0.0002	6.67e-05	3.33e-05	0	0		0	0.00034641	0.00011547	5.77e-05	0	0		0.703055
Esculetin	C09263	0.0039	0.00246667	0.00356667	0.00306667	0.00596667	0.00956667		0.00209523	0.000757188	0.00317857	0.00305014	0.00426185	0.00429224		0.295072
Esculin	C09264	0	0	0.0048	0	0.0063	0.0061		0	0	0.00461302	0	0.00433128	0.0105655		0.546343
alpha-Tocotrienol	C14153	0	0	0	0	0	0		0	0	0	0	0	0		-
Panose	C00713	0	0.000133333	0	0	0	0		0	0.00023094	0	0	0	0		0.627085
Stachyose	C01613	0	0	0	0.0005	0.000166667	0		0	0	0	0.0006245	0.000152753	0		0.357083
Canavanine	C00308	0.000266667	6.67e-05	0	0.000266667	0.0005	0.00103333		0.000378594	0.00011547	0	0.000378594	0.000458258	0.000896289		0.317177
gamma-Glu-Cys-Ala	C04544	0.00253333	0.00296667	0.00336667	0.00283333	0.0056	0.00486667		0.00438786	0.00256969	0.00261024	0.00263122	0.00337787	0.00458294		0.890998
Lidocain	-	1.01207	1.0197	1.02683	1.02797	1.0102	1.0296		0.0137914	0.0164101	0.0233041	0.0323528	0.0176669	0.0279743		0.887595
10-camphorsulfonic acid	-	1.07997	1.14597	1.05867	1.06493	1.12323	1.12543		0.0191526	0.0185025	0.0244633	0.0458321	0.0392016	0.0509514		0.120212
3-Methylsulfinylpropyl-GSL	C08411	0.708033	0.310367	0.363967	0.572833	0.2695	0.327933		0.0709908	0.0279325	0.0380897	0.0549536	0.00882213	0.0451079		5.34e-06
4-Methylsulfinylbutyl-GSL	C08419	7.29173	4.402	4.24003	5.95263	3.66897	3.7721		0.570516	0.356266	0.1279	0.239172	0.18897	0.0736377		1.79e-06
5-Methylsulfinylpentyl-GSL	-	0.200867	0.175133	0.165667	0.155667	0.159333	0.143667		0.00899463	0.0216569	0.0232083	0.0257224	0.00809279	0.031773		0.208093
6-Methylsulfinylhexyl-GSL	-	0.028	0.0407	0.0401333	0.0183333	0.0322333	0.0336		0.00395854	0.00511175	0.00715565	0.00604511	0.0106702	0.00334066		0.0355805
7-Methylsulfinylheptyl-GSL	-	0.146567	0.1963	0.186167	0.112267	0.110233	0.1528		0.0171118	0.00493254	0.0315508	0.00769567	0.016101	0.0033		0.000703674
8-Methylsulfinyloctyl-GSL	-	0.788867	1.5819	1.42063	0.521	0.796267	0.941033		0.101378	0.170011	0.107206	0.0689628	0.0730097	0.148895		1.18e-05
3-Methylthiopropyl-GSL	-	0.0084	0.0201333	0.0276	0.00753333	0.0184	0.0133333		0.00157162	0.00418609	0.00784283	0.00301717	0.00635059	0.00505206		0.0125204
4-Methylthiobutyl-GSL	C08409	2.9181	4.7543	4.9818	2.23953	3.63603	3.22323		0.581576	0.23388	0.386688	0.297535	0.362465	0.634077		0.000277056
5-Methylthiopentyl-GSL	-	0.0636667	0.100533	0.112667	0.0505667	0.0877333	0.0920333		0.00666133	0.0148507	0.00564388	0.0107937	0.0129392	0.0196228		0.00301353
6-Methylthiohexyl-GSL	-	0.0430667	0.0693	0.0624	0.0280333	0.0369	0.0431333		0.00751421	0.00632377	0.0113331	0.00442305	0.0084788	0.0153871		0.0067484
7-Methylthioheptyl-GSL	-	0.174133	0.265233	0.333467	0.0997667	0.1627	0.178467		0.0207039	0.00770346	0.01806	0.00630899	0.0219789	0.0183342		1.51e-06
8-Methylthiooctyl-GSL	-	0.889333	2.12433	1.9643	0.394167	0.7511	0.724467		0.24462	0.170476	0.22504	0.0369589	0.0281091	0.0452236		1.79e-06
4-Hydroxybutyl-GSL	-	0.00693333	0.00503333	0.0098	0.00443333	0.0049	0.00623333		0.0034356	0.00326241	0.00069282	0.00215716	0.00277308	0.00304357		0.405278
3-Benzoyloxypropyl-GSL	-	0.0668667	0.0971333	0.0739	0.0596333	0.0311333	0.0242		0.00704651	0.00375278	0.0122	0.0059702	0.00663049	0.0068695		7.82e-06
4-Benzoyloxybutyl-GSL	-	0.0911333	0.101333	0.1006	0.104633	0.0951667	0.0936667		0.0158052	0.00519647	0.012234	0.0148288	0.00374477	0.0304454		0.926549
Indol-3-ylmethyl-GSL	-	0.740267	0.599833	0.724833	0.618233	0.5022	0.519867		0.0153865	0.00462853	0.00529371	0.0689538	0.0669442	0.107816		0.00553726
1-Methoxyindole-GSL	-	5.04717	6.5217	4.31277	3.47223	2.0834	1.6407		0.557228	0.108665	0.567609	0.405693	0.135509	0.0596204		1.51e-06
4-Methoxyindole-GSL	-	0.3682	0.6294	0.4222	0.2791	0.410567	0.416533		0.0399905	0.0598957	0.0526239	0.0403513	0.0668282	0.0562105		0.000766943
Camalexin	-	0.0414	0.0376667	0.0382667	0.0223	0.0848667	0.1401		0.0389312	0.0114509	0.0281038	0.0101799	0.0806216	0.0858657		0.274322
L-Leucine	C00123	0.0299667	0.0605667	0.0351	0.0677667	0.0436667	0.0426667		0.00243789	0.00289885	0.00477598	0.00283078	0.00728583	0.0122786		0.000480799
L-Isoleucine	C00407	0.0382	0.0716	0.0466667	0.0738333	0.0614333	0.0576		0.00471593	0.0062554	0.0110006	0.0142441	0.00349333	0.0153098		0.0258518
Methionine sulfoxide	-	0.0991667	0.0985	0.0929667	0.131233	0.137233	0.161		0.0138023	0.00468722	0.0147039	0.0199666	0.0443577	0.0100165		0.0423885
2-Keto-4-methylthiobutyric acid	-	0	0	0	0	0	0		0	0	0	0	0	0		-
2i_Kaempferol-Glc-Rha-Rha	-	0.042	0.0560667	0.0036	0.0490667	0.0236	0.00103333		0.0149623	0.0215019	0.0031241	0.0167381	0.0163092	0.000450925		0.0067484
UDP-N-acetyl-alpha-D-glucosamine	C00043	0	0	0	0	0	0		0	0	0	0	0	0		-
UDP-glucose	C00029	0.00133333	0.0013	0.0015	0.000566667	0.000833333	0.000733333		0.00070946	0.00225167	0.00160935	0.000737111	0.000907377	0.00110151		0.943919
3i_Isorhamnetin-3-Glc-Rha	-	0	0.0016	0	0.0141	0.0019	0.0072		0	0.00277128	0	0.0244219	0.0032909	0.00679485		0.690493
7i_Kaempferol-Gal-Rha	-	3.47687	8.68527	7.31053	3.96533	6.2548	6.9133		0.577937	0.609479	0.765266	0.95393	0.409201	0.237199		2.44e-05
2i_Fortunellin	-	0	0	0	0	0	0		0	0	0	0	0	0		-
Cyanidin 3-O-sophoroside	C16306	0.0425	0.0859333	0.074	0.0434333	0.0512	0.0700333		0.00736274	0.00561456	0.0109914	0.0216299	0.00868101	0.0179626		0.0264606
4i_Kaempferol-Rha-Rha	-	0.0770667	0.1402	0.152667	0.111133	0.225667	0.255333		0.00141892	0.0052144	0.0246662	0.00758573	0.0425814	0.0199716		3.13e-05
2i_Kaempferol-Rha	-	0.00123333	0.0017	0.00306667	0.0042	0.0068	0.0043		0.00112398	0.00294449	0.0028746	0.003747	0.00711899	0.00507642		0.753965
Chrysanthemin	C08604	0.0688667	0.137967	0.126833	0.0762667	0.0764	0.1068		0.0183631	0.0222199	0.00842931	0.0206844	0.0209444	0.0152588		0.00766759
2i_Maritimein	-	0.000633333	0.000533333	0.0015	0.000366667	0	0		0.00109697	0.00092376	0.00141067	0.000635085	0	0		0.530249
2i_Eriodictyol-Glc	-	0.0550333	0.0520667	0.0570333	0.0916	0.0824667	0.0966667		0.0100585	0.00376873	0.00563057	0.0168751	0.0118867	0.0163867		0.00522732
2i_Quercetin-Ara	-	0.0143	0.0119667	0.0121	0.0213	0.0137667	0.0248667		0.00216564	0.00260832	0.00304467	0.00563205	0.0119458	0.00366924		0.204231
Quercitrin	C01750	0	0	0.0001	0	0.000133333	0.000433333		0	0	0.000173205	0	0.00023094	0.000750555		0.708205
2i_Malvidin-3-Gal	-	0.00173333	0.00116667	0.00183333	0.00283333	0.00133333	0		0.0016563	0.000802081	0.00317543	0.00251462	0.000737111	0		0.714414
2i_Syringetin-Glc	-	0.0021	0.0014	0.0005	0.00116667	0	0.000833333		0.00205183	0.00242487	0.000866025	0.00106927	0	0.000763763		0.714414
Myricitrin	C10108	0.00453333	0.00796667	0.00353333	0.00896667	0.00466667	0.00706667		0.00189297	0.0048346	0.0050362	0.00345302	0.0040464	0.0061403		0.732873
Peonidin 3-O-Glc	C12141	0.00693333	0.00466667	0.00306667	0.00666667	0.0057	0.00803333		0.00161658	0.00340343	0.00344867	0.00140119	0.00150997	0.00205994		0.390855
Sarsasapogenin	C03963	0	0	0	0	0	0		0	0	0	0	0	0		-
gamma-Tocopherol	C02483	2.24617	1.8479	2.39647	2.5721	2.65757	3.5854		0.121926	0.0951489	0.373808	0.497784	0.0976068	0.533248		0.00516417
CDP-choline	C00307	0.0061	0.00913333	0.0117	0.0159333	0.0221333	0.0283		0.00147309	0.00796074	0.00381576	0.00692917	0.00161658	0.00494267		0.00637589
Tetrahydrobiopterin	C00272	0.0029	0.00786667	0.0042	0.00583333	0.0009	0.00816667		0.00251197	0.00682447	0.00370405	0.00505404	0.00155885	0.00957201		0.708205
(+)-Epicatechin	C09728	0.00166667	0.00206667	0.00263333	0.0024	0.00516667	0.00406667		0.00205994	0.00233524	0.0020232	0.000953939	0.00262742	0.00395517		0.686453
4-Nitrophenyl phosphate	C03360	0.00103333	0.0027	0.000866667	0	0.00236667	0.0004		0.00130512	0.00238118	0.00150111	0	0.00212211	0.00069282		0.458523
Pantothenate	C00864	0.237667	0.2474	0.215433	0.299167	0.2973	0.3297		0.00807486	0.0176771	0.0175506	0.0498899	0.0236172	0.00564003		0.00417058
Glucose 1-phosphate	C00103	0.0133	0	0.00676667	0.00153333	0	0.0082		0.011622	0	0.0117202	0.00265581	0	0.0142028		0.610299
Mannose 6-phosphate	C00275	0	0	0	0	0	0		0	0	0	0	0	0		-
Mannose 1-phosphate	C00636	0	0	0	0	0	0.0004		0	0	0	0	0	0.00069282		0.627085
Glucono-1,5-lactone	C00198	0.0415	0.0504667	0.0157	0.0975	0.0280667	0.0956		0.0242502	0.0267919	0.0161688	0.03627	0.0124456	0.0885058		0.315595
Galactosamine	C02262	0.000333333	0.000666667	0	0.0012	0.0021	0.00326667		0.000493288	0.000568624	0	0.00115326	0.00200749	0.00300056		0.346704
4-Methylumbelliferone	C03081	0.701867	0.655533	0.7292	1.49167	1.3127	1.68567		0.101063	0.0619957	0.181052	0.234659	0.145057	0.673058		0.0144851
1,7-Dimethylxanthine	C13747	0.0826667	0.0860333	0.0796	0.0794667	0.0679667	0.0800333		0.0119718	0.00960017	0.0127589	0.0121858	0.00392088	0.0219948		0.77648
cis-Zeatin	C15545	0.00276667	0.00116667	0.0017	0.00683333	0.0016	0.0013		0.00290918	0.00138684	0.000655744	0.00717101	0.0006	0.00160935		0.507369
Lipoamide	C00248	0.363233	0.4038	0.291367	0.358933	0.242967	0.228567		0.0493406	0.0225542	0.0451001	0.0607943	0.0371654	0.00789451		0.00453693
GMP	C00144	0.0029	0.0014	0.00193333	0.00123333	0.00303333	0.00716667		0.000793725	0.00103923	0.000351188	0.00120139	0.00332616	0.00205264		0.0413083
Lactulose	C07064	0.127967	0.104033	0.1006	0.421633	0.470067	0.427533		0.00773908	0.0146507	0.00785812	0.0540297	0.0554752	0.0615362		2.11e-06
Melibiose	C05402	0.704667	0.5952	0.6394	2.12383	2.42397	2.34283		0.0331032	0.0659005	0.0511895	0.239688	0.217718	0.368512		2.11e-06
CMP	C00055	0.078	0.0940333	0.0811667	0.1051	0.160167	0.1841		0.0140759	0.0107621	0.0117798	0.0146369	0.0124957	0.021357		3.48e-05
Mannitol	C00392	0.0024	0.000566667	0.0011	0.0182	0.00873333	0.00843333		0.00087178	0.000737111	0.0006	0.0128129	0.00285716	0.00185023		0.0433018
Arginine	C00062	12.2613	9.97623	8.73987	17.8857	14.8982	25.1274		1.46132	0.113575	2.41148	2.93811	4.38711	4.88789		0.00212621
sn-Glycerol 3-phosphate	C00093	0.0591667	0.0171667	0.0315667	0.1225	0.0847667	0.165067		0.00863153	0.0168589	0.00881211	0.0171534	0.0054151	0.0221545		4.98e-06
Psicose	C06468	0.00293333	0.00166667	0.0029	0.000666667	0.000633333	0.00126667		0.00205264	0.00061101	0.00202237	0.000650641	0.00061101	0.00130128		0.365876
Histamine	C00388	0.0166333	0.028	0.0224333	0.0232	0.0154	0.0425333		0.00557704	0.00596322	0.0065041	0.007502	0.0140755	0.00581062		0.0487297
Cysteine	C00793	0.00116667	0.00213333	0.00293333	0.00196667	0.0012	0.0037		0.00145717	0.00172143	0.00105987	0.00100665	0.0005	0.00465081		0.792765
Nicotinamide	C00153	0.529	0.6147	0.62	0.623367	0.862567	1.10767		0.0294476	0.0157959	0.0412975	0.0573931	0.00530503	0.0932505		2.11e-06
3i_Glycolaldehyde	-	11.0719	9.53867	11.0632	14.6462	14.9017	19.5385		0.765198	0.508184	1.43384	2.54371	0.204618	1.4029		0.000113355
Alanine	C00041	0.0573333	0.0476667	0.0519	0.0913667	0.104167	0.140333		0.0104424	0.00173877	0.0110923	0.0111114	0.0035019	0.00756461		2.11e-06
1,3-Diaminopropane	C00986	0.0023	0.000533333	0.00126667	0.00136667	0.0033	0.00193333		0.000953939	0.000680686	0.00120554	0.00100167	0.00396611	0.00170098		0.732139
Norvaline	C01826	1.2724	1.73983	1.2633	2.34357	2.1733	2.41257		0.0684055	0.108807	0.0918889	0.292508	0.150812	0.14566		1.96e-05
Threonine	C00188	0.773833	0.628433	0.655267	1.15727	1.11263	1.4588		0.0746485	0.0514487	0.0644719	0.205615	0.130834	0.0566296		4.27e-05
2-Hydroxybutanoic acid	C05984	0	0	0	0	0	0		0	0	0	0	0	0		-
N,N-Dimethylglycine	C01026	1.469	1.4333	1.3626	2.06327	2.44287	2.73423		0.130272	0.124255	0.166141	0.156271	0.353739	0.251263		8.84e-05
2i_Hydroxyisovaleric acid	-	0.000133333	0.000166667	0.000433333	0.00143333	0.0004	0.000333333		0.00023094	0.000288675	0.000750555	0.00162583	0.00069282	0.000321455		0.618873
D-(1-Aminoethyl)phosphonate	C03782	0.000366667	3.33e-05	3.33e-05	0.000666667	0.0006	0.000433333		0.000550757	5.77e-05	5.77e-05	0.000907377	0.00103923	0.000321455		0.807915
Cinnamyl alcohol	C02394	2.55853	2.4305	2.4763	3.8514	3.996	4.65143		0.0533511	0.085983	0.168999	0.465102	0.0519171	0.329046		4.98e-06
Indole-3-carboxaldehyde	C08493	0.141667	0.119033	0.102233	0.284367	0.274667	0.3367		0.0195152	0.0119839	0.00657369	0.0459208	0.0152644	0.0528228		1.96e-05
Malate	C00497	0	0.0138	0.0133	0.00726667	0.0196667	0.0167		0	0.0239023	0.0150907	0.0125862	0.0329442	0.0289252		0.926083
Xylulose	C00310	0.0073	0.0055	0.00186667	0.0045	0.00436667	0.0036		0.00383145	0.0032909	0.00124231	0.000608276	0.00280238	0.0012		0.393297
2-Oxoglutarate	C00026	0.043	0.0734	0.0207	0.0518333	0.0266333	0.0375333		0.012373	0.00982904	0.02474	0.00745676	0.0195408	0.0408852		0.270338
Mandelate	C01983	0.0103667	0.0160333	0.0279667	0.0029	0.00583333	0.00636667		0.0117304	0.0152271	0.0117117	0.00265141	0.00506393	0.00228983		0.159138
Carnitine	C00318	0.00216667	0.0035	0.0009	0.0003	0.0103667	0.00216667		0.00051316	0.00238118	0.00155885	0.000519615	0.0165053	0.00263502		0.690493
L-2-Aminoadipate	C00956	0.1623	0.127467	0.153433	0.204367	0.204433	0.297333		0.0134644	0.00968624	0.031409	0.0395267	0.010451	0.0484312		0.00135629
Rhamnose	C00507	0	0	0	0	0	0		0	0	0	0	0	0		-
6-Deoxy-L-galactose	C01019	0	0	0	0	0	0		0	0	0	0	0	0		-
2i_Adipic acid	-	0.0426333	0.0085	0.00836667	0.0148667	0.0186	0.0159333		0.0079689	0.00870689	0.00727484	0.00997864	0.00886059	0.00430039		0.00884243
(S)-2-Methylmalate	C02614	0	0.0005	3.33e-05	0	0.000333333	0		0	0.000866025	5.77e-05	0	0.000305505	0		0.627085
(R,R)-Tartaric acid	C00898	0	0	0	0	0	0		0	0	0	0	0	0		-
4-Hydroxybenzoate	C00156	0.0107	0.0135667	0.0063	0.00883333	0.00826667	0.0074		0.00729178	0.00155349	0.0005	0.00270617	0.00392088	0.00132288		0.431485
Glutarate	C00489	0.0157	0.00633333	0.0111667	0.0093	0.00716667	0.0165		0.00637887	0.00827788	0.00340343	0.00438634	0.005058	0.00481248		0.361599
Lysine	C00047	12.0843	16.312	10.7637	20.0998	22.4204	26.0521		2.17704	1.01588	0.499522	3.05807	3.74181	7.62588		0.00910977
Nicotinate	C00253	0.915733	1.08557	1.57883	1.24773	1.45747	2.1041		0.133007	0.0992363	0.0748193	0.0570057	0.0462796	0.525356		0.0029736
Norleucine	C01933	2.44167	4.33013	2.85683	4.66533	3.65173	3.95673		0.145773	0.29162	0.213872	0.436875	0.268335	0.366159		6.51e-05
2i_Quercitrin	-	0.00133333	0.00173333	0	0.0006	0.00206667	0		0.0023094	0.00150444	0	0.00103923	0.00357957	0		0.763155
Rutin	C05625	0.0083	0.0306667	0	0.0331	0.0339	0		0.014376	0.0265611	0	0.0309049	0.0295376	0		0.346704
1F-beta-D-Fructosylsucrose	C03661	0.00513333	0.00136667	0.00136667	0.0473333	0.0168333	0.0141333		0.000321455	0.00219621	0.00135031	0.0087409	0.00363639	0.00567127		5.89e-06

## Sheet: Long-term stress
Metabolite levels after long-term osmotic stress
COMPOUNDS	KEGG LIGAND ID	Relative intensity							SD							ANOVA q-value
		Control WT	Control aba3-1	Control aba2-2	Stress WT	Stress aba3-1	Stress aba2-2		Control WT	Control aba3-1	Control aba2-2	Stress WT	Stress aba3-1	Stress aba2-2
1-Aminocyclopentanecarboxylate	C03969	3.09606	4.28232	1.90846	2.97669	3.9622	4.92839		2.01456	3.16682	0.157803	0.866214	0.935125	0.766638		0.556808
Quinolinate	C03722	0.00121342	0.000706908	0.000420409	0.00203071	0.00230223	0.00116827		0.00137365	0.000583562	0.0003675	0.00109498	0.00273388	0.00120343		0.714234
Coniferyl aldehyde	C02666	0.00771631	0.00745363	0.00717984	0.0365029	0.0217226	0.0236552		0.00790501	0.000822172	0.00658049	0.0115378	0.0105799	0.0199706		0.102618
4-Hydroxyphenylpyruvate	C01179	0.0201261	0.0110292	0.044876	0.0213258	0.035348	0.0153612		0.025347	0.0119242	0.0319959	0.018773	0.0393768	0.0266063		0.750125
Citrate	C00158	0.00238086	0.00183554	0.000953371	0.00262984	0.00386837	0.00606648		0.00233281	0.00167261	0.00165129	0.00144759	0.002085	0.00181664		0.168526
Isopentenyl adenosine	C16427	0.0365469	0.0335885	0.0782567	0.13723	0.0557575	0.0802038		0.0318008	0.0302819	0.0182275	0.0271618	0.0418212	0.0750009		0.204503
Shikimate	C00493	0.00789701	0.00288713	0.00511325	0.00281135	0.000243309	0.00215574		0.00226451	0.000237117	0.00385405	0.000798794	0.000138059	0.00051766		0.0203511
3-Methyl-2-oxopentanoate	C03465	0.00106561	0.00322513	0.000254237	0.000419525	0.00242797	0.000998747		0.000874081	0.00243446	0.000228539	0.000726638	0.00420537	0.00086498		0.649789
Metformin	C07151	0.0646413	0.0611949	0.0533484	0.113743	0.0830356	0.0739912		0.0230006	0.0304899	0.0120949	0.0651508	0.0292624	0.0221088		0.582956
ACC	C01234	0.473571	0.544423	0.487604	1.5114	1.50921	1.74826		0.0445564	0.0729434	0.0430505	0.272079	0.261892	0.174352		1.4389e-05
4-Hydroxyphenylacetate	C00642	0.0338447	0.0204012	0.0418477	0.0296478	0.0530298	0.0491737		0.0299962	0.0182806	0.029133	0.0341652	0.00787885	0.023387		0.733808
Serotonin	C00780	0.0107703	0.00902111	0.0111828	0.0181476	0.00780147	0.027616		0.00932743	0.009196	0.0106142	0.0158511	0.00416067	0.00855548		0.423796
5-Methylcytosine	C02376	0.011732	0.0136634	0.0171172	0.0165979	0.0191947	0.0302038		0.000920124	0.000692383	0.00421671	0.00552682	0.00617397	0.00290468		0.00823588
N6-Dimethylallyladenine	C04083	0.00147471	0.000817157	0.00075438	0.000890555	0.0025118	0.00160945		0.00102836	0.000746879	0.000653416	0.00106374	0.00135803	0.00146174		0.589761
Adenine	C00147	0.0938049	0.0977362	0.0995213	0.470893	0.266424	0.161044		0.010405	0.00783561	0.0184069	0.127919	0.0823513	0.0750473		0.000977954
Adenosine	C00212	3.45558	4.55538	4.78035	24.815	16.0117	7.68258		0.521924	1.54855	1.37647	4.00322	2.6775	3.51614		2.3693e-05
Allantoate	C00499	0.10706	0.00441947	0.0717865	0.0708089	0.00774992	0.120727		0.0365259	0.00351669	0.0112681	0.0337266	0.00635529	0.0532796		0.00862173
Caffeine	C07481	0.0197946	0.00953916	0.0172009	0.00194209	0.0111044	0.00522394		0.0110722	0.0082971	0.0152635	0.00336381	0.00345024	0.00904812		0.436717
cis-Aconitate	C00417	1.63956e-05	0.00054626	1.04317e-05	0.000248614	3.86965e-05	0.000386895		2.83981e-05	0.00094615	1.80682e-05	0.000430612	6.70242e-05	0.000300247		0.71432
Glycine	-	0	0	0	4.19384e-05	0	0		0	0	0	7.26395e-05	0	0		0.642885
Histidine	C00135	0.350528	0.449514	0.36721	2.42889	1.36945	1.51129		0.0763272	0.171698	0.0311786	0.320441	0.274395	0.200293		3.66764e-06
Methionine	C00073	0.19611	0.155443	0.184104	1.21336	0.407161	0.289687		0.0441099	0.0183647	0.0220475	0.13629	0.0628626	0.0538617		1.10529e-07
Phenylalanine	C00079	5.06184	6.50937	5.25692	54.1352	26.5206	19.9974		0.443912	1.00288	0.531044	9.37564	4.03985	5.38905		3.89245e-06
Tryptophan	C00078	1.6238	1.42789	1.00349	15.9799	5.95201	4.24938		0.121321	0.243122	0.124696	1.71832	1.33378	0.707645		1.0444e-07
Sucrose	C00089	0.466622	0.638441	0.501063	1.56166	2.88911	2.66906		0.0280207	0.0655295	0.0929772	0.414104	0.388279	0.179432		1.42505e-06
Uracil	C00106	5.48317e-05	0	1.09046e-05	0.000287255	0	5.95947e-05		9.49712e-05	0	1.88873e-05	0.000459601	0	5.16666e-05		0.649789
4-Methyl-2-oxopentanoate	C00233	0.00209732	0.00128526	0.000937445	0.000945285	0.000189514	0.00228323		0.000566122	0.000718227	0.00121283	0.000844057	6.90435e-05	0.0023159		0.53748
Kynurenine	C00328	0.0577349	0.0818913	0.0625841	0.127495	0.0732134	0.0581199		0.0523779	0.0294857	0.0303288	0.110425	0.0667064	0.100667		0.870574
Tryptamine	C00398	0.00415236	0.00712046	0.00133265	0.00746079	0.00359887	0.0047881		0.00538735	0.00993233	0.00176389	0.00714439	0.00317969	0.0036231		0.845007
Galacturonate	C00333	0.000473609	0.000202889	0.000707941	0	0.000918441	0.000303559		0.000171202	0.000337323	0.000829724	0	0.000337063	0.000436132		0.369979
2-Hydroxypyridine	C02502	0.011623	0.00387936	0.0130392	0.0258686	0.00790013	0.0245514		0.0130896	0.00671925	0.00269951	0.0238155	0.0116171	0.0156669		0.569955
Mesaconate	C01732	0.00379291	0.00771995	0.00779338	0.00941589	0.00735735	0.0130982		0.00593284	0.00675821	0.00124822	0.00157601	0.00501857	0.00250209		0.493501
Methylmalonate	C02170	0.0291981	0.0273839	0.0314842	0.0352438	0.033323	0.0540186		0.000745864	0.00288758	0.00564186	0.0143585	0.0186407	0.00686219		0.193768
Pyridoxamine	C00534	0.00818234	0.0212872	0.0154769	0.0273557	0.041973	0.0480303		0.00265409	0.0078368	0.0108847	0.0138018	0.0196615	0.00862537		0.0348907
3-Methyladenine	C00913	0.00266806	0.000965599	0.000714401	0.00327454	0.00672475	0.0015633		0.00204696	7.68029e-05	0.000883228	0.0047814	0.00618562	0.00270771		0.569955
AMP	C00020	3.19142	3.36266	3.31994	8.51581	6.32229	7.56168		0.326502	0.9996	0.0178749	0.9715	2.01178	0.892044		0.000713706
Adenylyl sulfate	C00224	0	4.07973e-05	0	0	0	0		0	7.06629e-05	0	0	0	0		0.642885
Agmatine	C00179	0	0	0	0	0	0		0	0	0	0	0	0		-
D-Glucosamine 6-phosphate	C00352	0.002552	0.00360432	0.00119097	0.0109848	0.00564943	0.00539638		0.0044202	0.00392714	0.00206283	0.00202031	0.00250221	0.00352328		0.105603
Harmaline	C06536	0.0166135	0.0157012	0.00720947	0.0280354	0.0351232	0.0469566		0.0012967	0.00227233	0.00642488	0.0224509	0.00439069	0.0218581		0.0877473
Carnosine	C00386	0.00290265	0.00643074	0.000422412	0.00958315	0.00253084	0.00382746		0.00192642	0.00558841	0.000731638	0.00119537	0.00226681	0.00347913		0.0988874
Leupeptin	C01591	0.000403325	0.000690066	0.000370192	0.00162756	0.000502161	0.00114709		0.000358354	0.0007987	0.000302221	0.00177858	0.00050602	0.000976341		0.688499
Deamino-NAD+	C00857	0	7.93907e-05	0.000545926	0.000181747	0.00067203	0.000557761		0	0.000137509	0.000479848	0.000314795	0.00116399	0.00096607		0.804426
Pterin	C00715	0.0156651	0.0281057	0.021968	0.0194313	0.0396149	0.00814996		0.0124746	0.0208821	0.0194478	0.00799421	0.0317759	0.00522201		0.642885
N-Methylhistamine	C05127	0.00065535	0.000223429	0.000274291	0.00177138	0.000966042	0		0.000698697	0.000386991	0.000475085	0.000472831	0.00104043	0		0.100063
2-Aminoethylphosphonate	C03557	0.0145475	0.0202956	0.0254583	0.0210909	0.0283318	0.0309677		0.00215887	0.00181003	0.00481845	0.00524072	0.00679937	0.0169685		0.421791
Deoxyadenosine	C00559	0.0124455	0.040199	0.0200141	0.0444008	0.0289985	0.033978		0.0215563	0.00983305	0.0224532	0.0151933	0.02545	0.0346781		0.693892
dAMP	C00360	0.00125446	0.00409329	0.00277753	0.00421712	0.000674326	0.00445997		0.000705866	0.0016673	0.00457577	0.00399628	0.000643138	0.00440585		0.708131
Deoxycytidine	C00881	0.0426306	0.0357251	0.028875	0.0443131	0.0553739	0.0505058		0.0104264	0.00307543	0.00114571	0.00348157	0.0217237	0.0142867		0.30373
Deoxyguanosine	C00330	0.000959063	0	0.00115869	0.00175769	0.000699715	0.00123727		0.000486852	0	0.000659753	0.00191329	0.000453119	0.00107481		0.611664
Deoxyinosine	C05512	0	0	0.000105771	0	0	0.000131862		0	0	0.000162457	0	0	0.000228392		0.684887
2'-Deoxyinosine 5'-phosphate	C06196	3.18851e-05	0.000188841	0.000961917	0	4.64742e-05	7.05881e-05		5.52267e-05	0.000273077	0.00166609	0	8.04958e-05	0.000122262		0.688499
2-Deoxy-D-ribose 5-phosphate	C00673	0.000105608	0.000335323	2.05205e-05	0	0	2.00329e-05		0.000125314	0.000520306	3.55425e-05	0	0	3.46981e-05		0.628038
dUMP	C00365	0.00101326	0.00245077	0.00095519	0.000309591	0.000921131	0.000508516		0.000832697	0.00304887	0.000869549	0.000217228	0.000708183	2.06135e-05		0.677041
Coenzyme M	C03576	0	0	0	0	0	0		0	0	0	0	0	0		-
3,4-Dihydroxy-L-phenylalanine	C00355	0.0061502	0.0275382	0.00219876	0.0139153	0.0160331	0.021907		0.0066338	0.0083338	0.00380837	0.0181139	0.0247791	0.00852894		0.497364
Sinapate	C00482	7.73089	6.35954	8.54458	11.6518	11.2333	15.0611		0.446479	0.697618	0.808461	1.5097	2.01155	0.534654		0.000119045
Amitrole	C11261	0.00172646	0.00197166	0.0034767	0.00524005	0.0036227	0.00501113		0.00166452	0.00281768	0.000630608	0.0084511	0.00476286	0.00304088		0.902762
Dephospho-CoA	C00882	6.08081e-05	0.000196938	0.000132383	0.00105273	0.000243969	0		0.000105323	0.000236294	0.000229294	0.00182338	0.000222638	0		0.714234
3-Hydroxykynurenine	C02794	0.0178349	0	0.0173643	0.0125741	0.0055236	0.0161651		0.02573	0	0.0288558	0.0204903	0.00956715	0.0207002		0.874964
Acetylcholine	C01996	0.0598862	0.0966527	0.115971	0.209497	0.119565	0.120275		0.0206525	0.0142371	0.104562	0.139788	0.0518521	0.0309764		0.56373
3',5'-Cyclic AMP	C00575	0.00940759	0.00893676	0.00901372	0.0138033	0.0145172	0.0186275		0.00317178	0.00349233	0.00324868	0.00237802	0.00361634	0.00935524		0.313754
ADP-glucose	C00498	0	0	0	0	0	0		0	0	0	0	0	0		-
Ribitol	C00474	6.64931e-06	0	0	1.635e-05	0	0		1.15169e-05	0	0	2.8319e-05	0	0		0.688499
Allantoin	C01551	0.0370222	0.0284751	0.0273967	0.058679	0.0161214	0.018923		0.00655151	0.0120891	0.00909837	0.019444	0.0103836	0.0164382		0.0612021
Amantadine	C06818	0.0276084	0.00643229	0.0579511	0.039991	0.0193068	0.0419752		0.0116142	0.011141	0.00564373	0.0177325	0.0113155	0.0392031		0.193768
N-(L-Arginino)succinate	C03406	0.0052844	0.00722235	0.00330996	0.016551	0.00882428	0.0099172		0.00142639	0.00510796	0.00573301	0.00281427	0.00546296	0.0127429		0.475796
Benzamidine	C01784	0.00117595	0.000673839	0.00101893	3.07543e-05	0.000350372	0.000507751		0.000783197	0.000779264	0.000400382	5.3268e-05	0.00049204	0.00087945		0.522602
Benzocaine	C07527	0.0164172	0.00894376	0.0192082	0.00878972	0.0207316	0.0381652		0.0129499	0.00965227	0.0114404	0.00819796	0.0113034	0.0173285		0.235661
Betaine aldehyde	C00576	0.00811085	0.0185063	0.0213413	0.0106723	0.0287226	0.0129893		0.00102263	0.00455436	0.00822236	0.00695065	0.0181598	0.00637616		0.301819
Creatinine	C00791	0.0225548	0.0149873	0.0167942	0.014718	0.0184144	0.0131389		0.0149676	0.00730599	0.00192147	0.0137167	0.0253534	0.012014		0.975925
Cystathionine	C00542	0	0.0143991	0	0	0	0		0	0.0249399	0	0	0	0		0.642885
Cytidine	C00475	0.0103559	0.0126103	0.0206362	0.0769663	0.0508981	0.0243983		0.00156031	0.002899	0.00502623	0.0300004	0.0139273	0.00838926		0.00332923
3',5'-Cyclic CMP	C00941	0.0005085	0.00118784	0.00176395	0.00179844	0.00111785	0.0027918		0.00024568	3.85981e-05	0.00096693	0.00171237	0.00031916	0.00330404		0.730129
D-Arabinose	C00216	0.00279491	0.00261179	0.00520005	0.0047447	0.00395702	0.00293326		0.00171587	0.00129441	0.00373568	0.001677	0.000455648	0.00167862		0.684062
Penicillamine	C07418	0.00101368	0.00037991	1.53044e-05	0.00224454	0.00325816	0.00228232		0.00106828	0.000658024	2.6508e-05	0.00176542	0.00403941	0.00199273		0.589802
D-Erythrose 4-phosphate	C00279	0.00532314	0.00487031	0.00627769	0.00108029	0.00197896	0.00152072		0.00371466	0.00138678	0.00150973	0.00131955	0.00161045	0.000805453		0.0724947
2,3-Diaminopropanoate	C06393	0.00727411	0.00844369	0.0130785	0.0330998	0.0383302	0.0261283		0.00235491	0.00264627	0.00219404	0.00889616	0.00222604	0.00864032		0.000357299
Isocitrate	C00311	0.000863733	0.00189237	0.00133746	0.00212698	0.00225222	0.00212894		0.000773865	0.00174912	0.00130592	0.00242522	0.00198434	0.00368744		0.969569
L-threo-3-Methylaspartate	C03618	0.0318496	0.048708	0.0415126	0.0777983	0.118393	0.137433		0.00615059	0.014326	0.00472901	0.0208589	0.0186881	0.0351194		0.000713706
(R)-3-Hydroxybutanoate	C01089	13.8217	13.9487	15.0942	25.4472	22.8928	33.7339		0.340949	1.21421	1.61427	4.58468	3.53502	15.6045		0.0631479
D-Ribose 5-phosphate	C00117	0.000738066	0.00121742	0.000660926	0.000326325	0.000552265	0.000836304		0.00100364	0.00115301	0.000187824	0.000553987	0.000641964	0.00144852		0.915207
FMN	C00061	0.0120245	0.00366622	0.0142009	0.0415578	0.0352278	0.016277		0.0104138	0.00430014	0.0125354	0.0456745	0.012699	0.0281925		0.584048
Fumarate	C00122	0.0977914	0.0742226	0.0739405	0.0600103	0.0761013	0.0605411		0.0128313	0.0174059	0.0110923	0.0149436	0.013677	0.00936001		0.129418
Fusaric acid	C10146	0.00428994	0.00266244	0.00449182	0.0287032	0.00747592	0.00449429		0.00507656	0.00241268	0.00232927	0.000791187	0.00677327	0.00627943		0.000809724
Gibberellin A4	C11864	0.00034878	0.00140918	0.00143426	0.000273922	0.000353	0.00130154		0.000141314	0.000622922	0.00174399	0.000276085	0.000355486	0.00189852		0.694107
Glutathione disulfide	C00127	0.00755648	0.00496918	0.0060164	0.0146678	0.0144524	0.0133377		0.00694695	0.00312863	0.00512317	0.00861681	0.00478588	0.0065878		0.432696
Glycylglycine	C02037	0	0.00824263	0.00271225	0.00603313	0.00878708	0.00136183		0	0.000291447	0.00469776	0.00552838	0.00785272	0.00235876		0.306159
Guanine	C00242	0.109805	0.115192	0.137536	0.422373	0.136976	0.133349		0.00372403	0.018636	0.0214276	0.168802	0.00935795	0.038271		0.00627396
Guanosine	C00387	0.0173376	0.0169111	0.0195634	0.0262561	0.0216195	0.0103054		0.00449361	0.00352136	0.00545928	0.00658456	0.00495671	0.00118173		0.0738991
3',5'-Cyclic GMP	C00942	0.00896309	0.00423933	0.0172451	0.0261111	0.00233947	0.00780298		0.00176082	0.00214551	0.00319248	0.0106163	0.0015018	0.00355766		0.00365356
GDP-mannose	C00096	6.19437e-05	0	0	0.00030877	0.000140394	0		0.00010729	0	0	0.000325142	0.00024317	0		0.451025
GDP-glucose	C00394	0	0	0	9.59527e-05	0	0		0	0	0	0.000166195	0	0		0.642885
GDP-L-fucose	C00325	2.91016e-06	4.32352e-05	0	3.80165e-05	0	0		5.04055e-06	7.48855e-05	0	4.60558e-05	0	0		0.644747
Hypoxanthine	C00262	0.0607881	0	0.0178204	0.0616442	0.0541774	0.221767		0.0669424	0	0.0308658	0.0779251	0.054802	0.185492		0.249811
Indole-3-acetaldehyde	C00637	0	0	0	0	0	0		0	0	0	0	0	0		-
Inosine	C00294	0.150514	0.163452	0.182541	0.940872	0.476697	0.306085		0.0163667	0.0769168	0.0378097	0.153831	0.0907136	0.120792		2.7403e-05
IMP	C00130	0.00132184	0.000499338	0.000744747	0.00106163	6.06661e-05	0.000904633		0.00118026	0.000316269	0.000966298	0.000442293	0.000105077	0.000256454		0.544034
Isoguvacine	C13694	0.0011914	0.000862485	0.00133004	0.00224462	0.00266959	0.000741836		0.00148288	0.00116005	0.00215882	0.000443623	0.00109549	0.00102296		0.642885
Asparagine	-	0.0290091	0.0247053	0.0325177	0.0976523	0.0575676	0.0835921		0.0118055	0.00203634	0.00575469	0.0459477	0.0129672	0.0240573		0.0256682
Aspartic acid	-	0.488483	0.47166	0.54785	1.07815	1.11323	1.5929		0.0665565	0.0465915	0.0574505	0.180465	0.219652	0.089813		1.1498e-05
Cystine	C00491	0.00350652	0.001626	0.00187178	0.00121614	0.00240851	0.00436715		0.00168326	0.00215646	0.000301731	0.00210642	0.00227207	0.000831367		0.469718
Leu-leu-tyr	C11331	0.00149896	0.00171751	0.00121618	0.00243051	0.00435869	0.00393931		0.0018339	0.00107346	0.000648005	0.00280833	0.00322659	0.00345739		0.677041
Glutamic acid	-	14.0223	17.0046	14.6355	26.8838	39.5227	51.0547		0.884784	1.32711	0.19924	3.81982	3.83769	4.89877		4.57188e-07
Glutamine	-	0.732051	0.655379	0.609409	1.32121	1.49589	2.13708		0.0903989	0.0766866	0.0505244	0.383444	0.310409	0.395721		0.000566381
Glutathione	C00051	0.172742	0.171514	0.177578	0.507644	0.370599	0.429815		0.0297555	0.0380453	0.0239501	0.110421	0.203929	0.118619		0.0241329
Histidinol	C00860	0.00651859	0.00610181	0.0084325	0.0233601	0.00325366	0.0107519		0.00225452	0.00179429	0.0065016	0.0092063	0.0056355	0.00521292		0.0440954
Homocarnosine	C00884	0.0024224	0.00238362	0.0047837	0.00181592	0.00805849	0.000565642		0.00267765	0.000621314	0.00422415	0.000864184	0.00751187	0.00097972		0.445191
Homocystine	C01817	0.000124951	0	6.51781e-06	0.00129465	0.000755734	0.00124692		0.000140953	0	1.12892e-05	0.000463994	0.00115175	0.00215973		0.626187
Methionine sulfone	-	0.0146566	0.0224797	0.0234453	0.0283827	0.0362375	0.0270457		0.00533694	0.00611636	0.00866094	0.0040506	0.00718931	0.0266239		0.642885
Ornithine	C00077	0.102825	0.11236	0.0527468	0.133315	0.107181	0.121892		0.00627908	0.0576861	0.0093799	0.0392443	0.0248737	0.0117311		0.226769
Proline	C00148	7.7825	7.8032	6.59232	288.075	51.648	42.95		0.60066	1.11366	0.265616	45.4102	3.82995	4.74094		1.10529e-07
Pidolic acid	C01879	3.18043	4.19925	1.90165	3.1058	4.15452	5.07719		2.05755	2.93247	0.108364	0.839733	0.854438	0.747467		0.468848
Serine	C00065	1.1183	1.27683	0.936568	1.73773	3.04415	2.96672		0.185167	0.402897	0.0157669	0.248883	1.25417	0.30435		0.00724065
Maltotriose	C01835	0.000932372	0.00173639	0.00101773	0.010477	0.0162244	0.0142217		0.000662514	0.000850648	0.000682255	0.00400982	0.00392468	0.00265671		0.000130842
Mecamylamine	C07511	0.00626717	0.0140202	0.00881269	0.0193772	0.0109299	0.0179529		0.00543657	0.00680132	0.0100032	0.0167862	0.000627766	0.0156938		0.746002
Methylguanidine	C02294	0.0548741	0.046559	0.0444657	0.197442	0.144069	0.170003		0.00998587	0.00816736	0.00350723	0.0294662	0.0271412	0.0154365		6.77327e-06
Acetylcysteine	C06809	0.00305923	0.00279655	0.00407932	0.00268138	0.00375371	0.0164186		0.00498588	0.00411209	0.000484731	0.00275983	0.00340489	0.00574614		0.0261377
3-Ureidopropionate	C02642	0.0197465	0.0125568	0.0322207	0.160806	0.0735081	0.184357		0.0182438	0.0120372	0.0331269	0.0366489	0.0344153	0.0569419		0.000977954
N-Formylmethionine	C03145	0.000152138	0.000491823	6.77023e-05	0.000987732	0	0		0.00026351	0.000443365	0.000117264	0.00114444	0	0		0.39037
Nicotinate D-ribonucleotide	C01185	0.0132163	0.016469	0.0187677	0.0563885	0.039451	0.0153691		0.00104038	0.0043207	0.00432531	0.00942863	0.0130757	0.0052431		0.000456011
trans-2-Hydroxycinnamate	C01772	0.013643	0.0320028	0.0341411	0.0461909	0.00892277	0.0574562		0.0236304	0.0313694	0.00874841	0.0416585	0.0154547	0.0366448		0.565026
O-Phospho-L-serine	C01005	0.0025117	0.00324584	0.00458598	0.00304202	0.00353595	0.00516981		0.00329668	0.00179675	0.00177204	0.00470989	0.00310454	0.0027748		0.912388
Orotate	C00295	0.0102986	0.0185626	0.0125461	0.00981724	0.0152926	0.0201998		0.00506938	0.00474948	0.00177748	0.00609447	0.00123627	0.0216578		0.784864
Piperacillin	C14034	0.000490395	0.000444927	8.4929e-05	0.000626311	0.00263383	0.00205417		0.000290654	0.000419443	0.000147101	0.00060985	0.0021883	0.00266057		0.455461
4-Nitrophenol	C00870	0.0704472	0.0829767	0.0721797	0.0724676	0.0754359	0.0806406		0.00619442	0.0045285	0.0200992	0.0121502	0.00960038	0.00278062		0.762188
3,4-Dihydroxybenzoate	C00230	0.00377552	0.0046601	0.00646009	0.00293973	0.0099544	0.00736404		0.00394832	0.00490333	0.00567822	0.00331645	0.00192055	0.00416037		0.582956
Pralidoxime	C07400	0.00355357	0.00183687	0.00329527	0.015786	0.0127689	0.00570763		0.00371126	0.00215681	0.00127208	0.000843854	0.00894418	0.00911793		0.121928
Pyridoxine	C00314	0	0.05305	0.0240945	0.0971059	0.0554531	0.0842728		0	0.0573773	0.0417329	0.0785095	0.0960477	0.073242		0.673457
Quisqualic acid	C08296	0.0217502	0.0478601	0.0283965	0.0423545	0.0171174	0.0414533		0.0208493	0.0263978	0.00996085	0.0196355	0.00232052	0.0162142		0.468885
S-Adenosyl-L-homocysteine	C00021	0.084738	0.111088	0.0983104	0.191934	0.232204	0.195505		0.00821605	0.00570039	0.0179211	0.0510126	0.0283154	0.0438561		0.00176396
S-Carboxymethyl-L-cysteine	C03727	0.0410282	0.0259556	0.0210073	0.0468153	0.0184273	0.0388907		0.0107211	0.0224998	0.018194	0.0433372	0.0169452	0.0357673		0.802915
Sebacic acid	C08277	0.0404648	0.0397479	0.0423906	0.0424865	0.0391633	0.0497405		0.00960359	0.00180607	0.00957001	0.00230563	0.00206109	0.00973382		0.670631
Spermine	C00750	0.104021	0.0869867	0.0875379	0.15176	0.149394	0.18085		0.00608593	0.016962	0.0151288	0.0181896	0.0438053	0.0433416		0.0215734
Succinate	C00042	0.0313327	0.0277442	0.0372553	0.0404156	0.0309101	0.0612325		0.00769419	0.00419644	0.00193154	0.0159194	0.0078889	0.00917684		0.0257905
Thiamine	C00378	0.00864406	0.00293504	0.00201451	0.0170279	0.00614305	0.00678915		0.00177317	0.00117934	0.00101238	0.00981391	0.00430834	0.00133575		0.0572771
Thiamin monophosphate	C01081	0.000320888	0.00184829	0.00106476	0.00277583	0.00146121	0.000707893		0.00032343	0.0022909	0.000768675	0.00224453	0.00130305	0.000943889		0.642885
Thioglycolate	C02086	2.93834	2.86394	3.27779	5.54982	4.83267	7.00033		0.254594	0.221798	0.211899	0.649577	0.594242	2.51083		0.0126033
Thymidine	C00214	0.00222336	0.00162351	0.00222966	0.00470791	0.00241758	0.00439563		0.00197735	0.000798583	0.00193137	0.00441221	0.00261685	0.00521079		0.842377
cTMP	-	0	0	0	0	2.8551e-06	0.000114944		0	0	0	0	4.94518e-06	0.000199089		0.646058
dTMP	C00364	0.00042263	0.000313011	3.63005e-05	0.000836772	0.000123543	0.00129063		0.000393141	0.000542151	6.28744e-05	0.000852017	0.000213983	0.00185208		0.684887
Thymine	C00178	0.00177181	0.000695058	0.00401125	0.00757657	0.00947801	0.00911898		0.00185891	0.000820891	0.00297994	0.00662337	0.00256643	0.00112438		0.0665197
trans-Zeatin riboside	C16431	0.00233729	0.000736325	0.000404257	0	0.00333874	0.00151214		0.00257971	0.000660634	0.000700193	0	0.0033148	0.00157604		0.513181
Tyramine	C00483	0.101361	0.0907456	0.104989	0.114683	0.137996	0.136451		0.00395709	0.00860847	0.0170339	0.0307838	0.0257209	0.0211008		0.177267
Uridine	C00299	0.00313385	0.00480199	0.00521446	0.0274507	0.0175137	0.0069251		0.000270948	0.00298906	0.00282439	0.0112975	0.00684363	0.00331311		0.00717715
UMP	C00105	0.00819924	0.0218648	0.0192059	0.0138691	0.0136731	0.0127866		0.00726998	0.0189899	0.00480065	0.00196722	0.00280998	0.0107986		0.719562
Xanthine	C00385	0.00118109	1.41583	0.00134427	0.00573907	1.35938	0.0013145		0.000688557	0.146232	0.00108261	0.0011761	0.0487	0.000542165		3.58605e-10
Xanthosine 5'-phosphate	C00655	0.00315632	0.00187762	0.00200531	0.0041625	0.00267731	0.000773094		0.00348346	0.000566471	0.00202896	0.00166142	0.00072865	0.00105064		0.582956
Lactose	C00243	0	5.61197e-05	8.78731e-05	0.000127391	0	0.000374642		0	9.72021e-05	0.000152201	0.000220647	0	0.000648899		0.738173
NAD+	C00003	0.000126782	0.00010059	7.48881e-05	0.00105351	4.30789e-05	0.000197359		0.000219594	0.000174228	0.00012971	0.00138587	7.46148e-05	0.000341836		0.56024
Nicotinamide D-ribonucleotide	C00455	0.135416	0.187005	0.171523	0.621574	0.479894	0.322132		0.0256149	0.0570141	0.0203297	0.105151	0.143268	0.0799641		0.000528515
Phenylpyruvate	C00166	0.00127748	0.00113128	0.00135323	0.000441088	0.000496839	0.000789174		0.00150033	0.00130355	0.000501624	0.00039345	0.000516006	0.000496461		0.795259
4-Aminobutanoate	C00334	0.153435	0.2082	0.256491	0.768828	0.720971	0.559773		0.0233277	0.0469689	0.0584158	0.198644	0.123171	0.0841174		0.000238758
6-Aminohexanoate	C02378	0.00781613	0.0124241	0.0108413	0	0.0149824	0.0162837		0.000403959	0.00696578	0.00210313	0	0.0131904	0.00313922		0.193768
Catechol	C00090	0	0	0	0	0	0		0	0	0	0	0	0		-
Eriodictyol	C05631	0.00214729	0.00200638	0.00819159	0.0118979	0.00563731	0.00900912		0.000766116	0.000353197	0.00977098	0.0144487	0.00501604	0.00611105		0.717541
Genistein	C06563	0	0	0.00470273	0	0	0.00735895		0	0	0.00814536	0	0	0.0127461		0.703061
Naringenin	C00509	0.0168095	0.00186676	0.00742648	0.00549752	0.0151569	0.016896		0.00724749	0.00323332	0.00685933	0.00683574	0.00935804	0.0133845		0.37121
Pelargonin	C08725	0.000343263	0	0.000199122	0.000365666	0.000476537	0.00132204		0.000594549	0	0.00034489	0.000392743	0.000825386	0.00139132		0.584048
Apigenin 7-O-Glc	C04608	0	0	0	0.000106022	9.81142e-06	0		0	0	0	0.000183635	1.69939e-05	0		0.653574
Apigenin 7-O-neohesperidoside	C12627	0.00162694	0.000799521	0.00107571	0.00174669	0.00184343	0.00270681		0.000921436	0.000380852	0.000666585	0.00113853	0.001288	0.00374464		0.856439
Baicalin	C10025	0.0790823	0.0781259	0.0804925	0.15815	0.112106	0.130353		0.0133343	0.0048171	0.0179563	0.0361687	0.00971383	0.0105242		0.00400727
Cyanidin 3-O-Rut	C08620	1.2547	1.57926	1.57569	1.5758	1.955	2.43388		0.105566	0.204249	0.182403	0.29154	0.615632	0.422422		0.0612021
Isorhamnetin-3-Glc	-	0.0694562	0.0630827	0.0675361	0.117213	0.0972861	0.117068		0.0126214	0.00677644	0.0137335	0.0174966	0.0318987	0.0317771		0.0611822
Robinin	C10178	0.0154207	0.0189056	0.00415809	0.0179433	0.0286619	0.00442014		0.00466809	0.00824404	0.00337194	0.0207877	0.0186986	0.00288003		0.373922
Kaempferol 3-O-Glc	C12249	0.00478335	0.00119845	0.00621832	0.01682	0.00398754	0.0120554		0.00220637	0.00135617	0.00302903	0.0123255	0.0034555	0.00333972		0.124375
Isoorientin	C01821	0.012813	0.0310272	0.0228859	0.00845319	0.0274508	0.0402385		0.00283333	0.00697622	0.00684626	0.00948281	0.0076305	0.0238177		0.138619
Naringenin 7-O-Glc	C09099	0.0138991	0.0109573	0.0336546	0.0487237	0.0386196	0.0378292		0.00401664	0.00953484	0.0159306	0.0271724	0.0139462	0.0159388		0.197597
Pelargonidin 3-O-Glc	C12137	0.0121554	0.0219629	0.0223804	0.0116725	0.0134534	0.0183979		0.00981599	0.00268128	0.00347703	0.0125106	0.0114467	0.0160305		0.762031
Puerarin	C10524	0.00379295	0.00453725	0.00198448	0.00929649	0.00750789	0.0150269		0.00415817	0.00177378	0.000922156	0.0057467	0.00651203	0.00942062		0.279573
Peltatoside	-	0.000998498	0.00466118	0.00224991	0.000530643	0.00135896	0.00149057		0.00104873	0.00184921	0.00123573	0.000776865	0.000783344	0.00156326		0.0665197
Hyperin	C10073	0	0	0	0.00218181	0.000371976	0.003589		0	0	0	0.00121108	0.000644281	0.00509624		0.469254
Quercetin-Glc-acetate	-	0.000421458	0.00122	0.000181402	0.00478676	0.000789853	7.638e-05		0.000593165	0.000997774	0.000177635	0.00345146	0.00095336	0.000132294		0.0665197
Capsaicin	C06866	0.00638065	0.0013639	0.00589923	0.00382038	0.00433221	0.0110778		0.00560272	0.00236235	0.001761	0.00340729	0.00423175	0.00585151		0.358253
Dihydrocapsaicin	-	0.00746472	0.00145864	0.00343421	0.00478341	0.00656847	0.0093245		0.00292971	0.00252644	0.00128563	0.00828511	0.0061976	0.00864298		0.730129
nordihydrocapsaicin	-	0.00154853	0.0010881	0.000771627	0.0027441	0.00184243	0.00238033		0.00213948	0.000626394	0.0013365	0.00308792	0.00148742	0.000910433		0.820651
4-Coumarate	C00811	0.0216253	0.0366774	0.0355732	0.0342302	0.0343859	0.0309726		0.0261918	0.00804384	0.0251307	0.0140041	0.00400989	0.0149367		0.917084
rosmarinic acid	C10489	0	0	0	0	0	0		0	0	0	0	0	0		-
Procyanidin B2	-	0.000534354	0.000145451	0.000382889	0.00266574	0.000282137	0.00101836		0.000925528	0.000128683	0.000607744	0.00240605	0.000269922	0.000969423		0.315448
Procyanidin B1	-	0.000652171	3.95823e-05	0.00082365	0.0013864	0	4.87182e-05		0.000500948	6.85586e-05	0.00095944	0.00240132	0	8.43825e-05		0.703061
Kaempferol-rha	-	0.00137375	0	0.00220811	0	0	0		0.00237941	0	0.00214407	0	0	0		0.426181
3,4-Dihydroxyphenylacetate	C01161	0.00371199	0.00292357	0.00425115	0.00576465	0.00294461	0.00417245		0.00419043	0.00102796	0.00288188	0.00705129	0.0026884	0.00390264		0.966146
3-cyanopyridine	-	0	0.00111141	0.00351073	0.00136284	0.00266176	0.0156558		0	0.000971466	0.00608076	0.00236051	0.00159011	0.00296565		0.00231763
NADH	C00004	0	0	0	0	0	0		0	0	0	0	0	0		-
Urocanate	C00785	1.01941	4.28058	0.183116	0.79328	0.405513	0.371632		0.833103	6.39458	0.211884	0.884827	0.244008	0.58662		0.642885
N-Acetylneuraminate	C00270	0.0858942	0.0869772	0.126877	1.90412	0.482717	0.800792		0.0331816	0.0230673	0.019037	0.412934	0.227557	0.276809		3.25478e-05
N-Acetyl-D-mannosamine	C00645	0.000505307	0.000966664	0.000652712	0.000831131	0.00193599	0.0036397		0.000875218	0.000307644	0.000494783	0.00143956	0.00240371	0.00347637		0.569679
O-Acetyl-L-serine	C00979	0.0324756	0.0642827	0.0505551	0.0299266	0.0678644	0.0913523		0.00193476	0.0138826	0.00516968	0.0142247	0.0149969	0.0300738		0.0173874
dGMP	C00362	0	0	0	0	0.000231327	0.000238082		0	0	0	0	0.00040067	0.00041237		0.70689
Dihydrofolate	C00415	0.00300316	0.00476734	0.00571255	0.00586367	0.0049529	0.00308621		0.00263147	0.00100793	0.000524464	0.00408294	0.0021934	0.00443286		0.800606
4-Methylumbelliferyl acetate	C03837	0.0231627	0.0151617	0.0147675	0.0371861	0.0351488	0.0327363		0.00720034	0.0047125	0.00227581	0.00472935	0.0252667	0.0195955		0.426181
Pyridoxal phosphate	C00018	0.357331	0.344313	0.373482	0.566303	0.438216	0.632316		0.0106345	0.0642934	0.0226875	0.0769934	0.0578143	0.053048		0.000623783
N6-(L-1,3-Dicarboxypropyl)-L-lysine	C00449	0.0939442	0.101672	0.0843363	3.72068	0.728568	0.442608		0.00891658	0.0331472	0.00632489	0.53743	0.0808045	0.0341601		6.74244e-08
Cysteamine	C01678	0	0	0	0.000131813	0	0		0	0	0	0.000228307	0	0		0.642885
D-Arabitol	C01904	0.00184919	0.0035473	0.00231822	0.00662197	0.00193452	0.010753		0.0018335	0.00256646	0.00401528	0.00573642	0.00335068	0.00497862		0.232941
D-Glucoheptose	-	0.00427657	0.0044466	0.0038174	0.00414201	0.00704144	0.00626542		0.00131008	0.000900846	0.00201732	0.00103592	0.00200991	0.00145262		0.251413
Galactitol	C01697	0.00333271	0.000128028	0.00118724	0.000951897	0.00168302	0.000718846		0.00565548	0.000163957	0.00125178	0.000549795	0.00248802	0.00101845		0.815612
Homogentisate	C00544	0.0611608	0.0386665	0.0581654	0.0358483	0.051296	0.0555756		0.00249684	0.0282133	0.0131536	0.0292258	0.00326689	0.0110054		0.642885
3-Hydroxyanthranilate	C00632	0.014333	0.0127929	0.00721474	0.0148946	0.0150358	0.0189206		0.0176025	0.0221579	0.0116018	0.0189904	0.0260427	0.0327714		0.992917
(-)-Jasmonic acid	C08491	0	0	0	0	0	0		0	0	0	0	0	0		-
D-Glyceraldehyde 3-phosphate	C00118	0.000927101	0.00703767	0.00911179	0.0312293	0.0350548	0.048561		0.00160579	0.0109849	0.00875962	0.0198117	0.00723114	0.00979399		0.00594792
UDP-L-Rha	C02199	0.000442259	0	1.44836e-05	0	0	1.05383e-05		0.000766014	0	2.50864e-05	0	0	1.82529e-05		0.649789
UDP-D-Xyl	C00190	0.00051682	0.00113822	0	0.000483788	0.000195993	4.29834e-05		0.000895159	0.00197145	0	0.000747073	0.000171454	7.44495e-05		0.780024
(3R)-beta-Leucine	C02486	0.462606	0.255204	0.266888	0.507514	0.340454	0.458289		0.0275214	0.0413577	0.0413635	0.0874329	0.0115248	0.0330681		0.000521006
Quinate	C00296	0.000440788	0.000867278	0.000701046	0.00021955	0.000632364	8.35498e-05		0.000320072	0.00102758	0.000817809	0.000218349	0.000797782	0.000144712		0.768424
Dihydroorotate	C00337	0.00103152	7.97736e-05	4.6941e-06	0.00080646	0.000529141	0.00011989		0.00129547	8.53231e-05	8.13042e-06	0.000363158	0.000493118	0.000207656		0.444176
Deoxyuridine	C00526	0.00481936	0.00312922	0.00808049	0.00353643	0	0.00445194		0.00421856	0.00541996	0.00946399	0.00612528	0	0.00631358		0.795259
Chlorogenate	C00852	0.000132809	0.00107801	0.000266521	0.0029198	0.00044728	0.00299222		0.000230032	0.000747161	0.000245297	0.0016148	0.000409513	0.00360768		0.343157
O-Succinyl-L-homoserine	C01118	0.000286152	0.00252316	0.00123611	0.00351841	0.00617441	0.00850315		0.000495631	0.00265548	0.00129665	0.00277111	0.0032298	0.00133688		0.0204197
Gibberellin A3	C01699	0.000233132	0.000512069	0.000613094	0.000344155	0.00019491	2.48123e-05		0.000403796	0.000589989	0.000613257	0.000516991	0.000277248	4.29762e-05		0.746002
cis,cis-Muconate	C02480	0.00029173	0.000654711	0.000322221	0.000217485	0.000619857	0.000183527		0.000129218	0.000499134	0.000548274	0.000376696	0.000544917	0.000219108		0.733808
Pimelate	C02656	0.00352849	0.00239584	0.00501227	0.00468605	0.00418456	0.00335858		0.000914438	0.00151042	0.0019362	0.00184744	0.0030526	0.00324296		0.806788
5-(2-Hydroxyethyl)-4-methylthiazole	C04294	0.000294976	0.000557271	0.000813308	0.000611877	0.0022805	0.0031234		0.000177565	0.000482624	0.000791257	0.000800387	0.00342418	0.00433586		0.730129
O-Acetyl-L-homoserine	C01077	0.00650982	0.0142377	0.0417495	0.045113	0.0792814	0.114969		0.0112753	0.0246603	0.00352183	0.0402338	0.033326	0.0557058		0.0484703
1-(5'-Phosphoribosyl)-5-amino-4-imidazolecarboxamide	C04677	0.000574525	0.00117436	0.00052485	0.00390294	0.0045167	0.00490747		0.000995107	0.00129384	0.000538622	0.00676008	0.00630695	0.0022831		0.703192
D-Alanyl-D-alanine	C00993	0.000288319	0.00317049	0.00174692	0.0069386	0.00625625	0.00271204		6.91272e-05	0.00199537	0.00173569	0.00186172	0.00285201	0.00134444		0.0215734
N-Carbamoyl-L-aspartate	C00438	0.00106076	0.00386624	0.000237676	0.00222798	0.00814398	0.00238471		0.00148957	0.00197465	0.000411668	0.00305534	0.00628172	0.00259462		0.246143
Cholic acid	C00695	0	0	0	0	0	0		0	0	0	0	0	0		-
3'-CMP	C05822	0.00175659	0.00293262	0.00156057	0.00504965	0.000484967	0.00236379		0.00160718	0.000460642	0.00218546	0.00874625	0.000612466	0.00119507		0.833909
5'-Methylthioadenosine	C00170	7.2653	7.71001	8.75306	20.1153	21.6872	20.847		0.547116	0.668405	0.677421	4.26971	3.03147	2.57429		6.17948e-05
Dihydrozeatin	C02029	0.00409685	0.00309504	0.00458621	0.00216572	0.00642699	0.00815819		0.00444145	0.0030471	0.0012353	0.00275114	0.00124767	0.0122699		0.845007
sn-Glycero-3-phosphocholine	C00670	5.70925	3.53483	3.10295	41.1977	33.8634	37.4355		1.21319	0.946328	0.440612	5.75439	7.28417	6.73311		4.5933e-06
alpha-Isopropylmalate	C02504	9.66349e-06	0.00101695	7.71228e-05	0.000549792	0.000244703	0		1.67377e-05	0.000978321	0.000125511	0.000459834	0.000423837	0		0.292548
(R)-S-Lactoylglutathione	C03451	0.0502468	0.0609713	0.0526753	0.0344196	0.0514204	0.0525274		0.00736608	0.00957186	0.0135994	0.0135826	0.0124395	0.0158609		0.469718
3-Methyl-2-oxobutanoic acid	C00141	0.00101977	0	0.00152973	0.000318574	0.00161903	0.00294201		0.00134768	0	0.00132481	0.000437266	0.00140227	0.00141475		0.199313
(S)-Scoulerine	C02106	0.06243	0.0306597	0.0772124	0.126887	0.0835587	0.106731		0.0430083	0.0291128	0.0171646	0.0406636	0.0611541	0.0737836		0.469718
L-Allothreonine	C05519	0.36726	0.396197	0.288297	1.38632	1.05066	1.18904		0.0200262	0.0646306	0.022922	0.123664	0.184956	0.014033		4.17787e-07
Taxifolin	C01617	0.00331705	0.00231427	0.00413943	0.00266714	0.00411576	0.00592732		0.00469043	0.00330979	0.00474237	0.00259432	0.00356486	0.00162418		0.874964
Tetracosanoic acid	C08320	10.3084	10.3867	11.575	20.2721	17.1171	26.855		0.626955	0.889595	0.98485	3.03601	2.22975	13.0311		0.0572771
dUDP	C01346	0	0	0	0	0	0		0	0	0	0	0	0		-
Methyl jasmonate	C11512	0.0359296	0.0368466	0.0480284	0.0880579	0.0567765	0.0517789		0.00509784	0.0322106	0.0237365	0.00298789	0.0492606	0.0592992		0.688499
4-Hydroxy-3-methoxy-benzaldehyde	C00755	0.602147	0.384223	0.56193	0.725754	0.598258	1.0744		0.263341	0.0345606	0.127872	0.187997	0.0955703	0.271785		0.0440812
4-Hydroxypyridine	-	0.00798337	0.00777493	0.00612444	0.00480205	0.00868928	0.00869503		0.00263977	0.00605624	0.000192905	0.00324807	0.009543	0.00758895		0.961561
gamma-L-Glutamyl-L-cysteine	C00669	0.00810053	0.00176702	0.0150587	0.0100922	0.0109056	0.00230723		0.00153626	0.0015556	0.00726091	0.0106555	0.00884078	0.00399623		0.369065
Sphinganine	C00836	0.00814783	0.00353718	0.00497707	0.00268189	0.000889891	0.00422345		0.00721759	0.00316893	0.00541891	0.00464517	0.00154134	0.00731522		0.768424
Zeatin-9-glucoside	-	0.00135864	0.000546643	0.00113192	0.00147489	0.00155658	0.002955		0.00102015	0.000946813	0.00120015	0.00255459	0.00269608	0.00272369		0.845007
Syringaldehyde	-	0.343179	0.326394	0.387379	0.639244	0.521655	0.668861		0.0505069	0.0167725	0.0593273	0.17564	0.0972506	0.0137849		0.00594792
2-Methylmaleate	C02226	0.000860756	0.000353713	0.000434019	0.000214858	0.00068963	0.000650392		0.000228968	0.000612648	0.000482298	0.000336087	0.000632343	0.000708707		0.773584
5-Aminopentanoate	C00431	0.0432999	0.0343282	0.0664012	0.0654085	0.0691822	0.085082		0.0379216	0.0298138	0.0228638	0.0592397	0.00861925	0.077111		0.83545
trans-3-Hydroxycinnamate	C12621	0.0295925	0.0281062	0.0253088	0.0211178	0.0241103	0		0.00575609	0.00743323	0.0101043	0.0265111	0.00767808	0		0.259167
3-Hydroxypyridine	-	0.0362115	0.0489135	0.0650657	0.106607	0.067117	0.130237		0.0313609	0.0137729	0.0031936	0.0111405	0.061102	0.0294879		0.0733743
4-Methoxycinnamic acid	-	1.19683	1.05749	1.07352	2.29025	1.90685	2.24525		0.120824	0.100287	0.144852	0.42317	0.255364	0.665916		0.00665845
Pinitol	C03844	0.000303796	0.00191171	0.00102548	0.000686688	0.00132612	0.0023026		0.000264919	0.00272126	0.000892204	0.000869283	0.001491	0.00238219		0.784864
Hesperetin	C01709	0.145074	0.116316	0.12847	0.248918	0.165859	0.22392		0.0206445	0.00649553	0.0279665	0.0570904	0.0333917	0.076908		0.0501256
Itaconate	C00490	0.00217734	0.000730474	0.000700557	0.000652758	9.54869e-05	0.00477486		0.0018301	0.00126522	0.0008157	0.00113061	0.000165388	0.00448471		0.313754
N-Acetylglycine	-	0.0130831	0.0183416	0.0100441	0.0134635	0.0124796	0.0270091		0.00592186	0.0048954	0.0089493	0.00812642	0.0115113	0.0024125		0.319045
Sinapoyl aldehyde	C05610	0	0.000638253	0.000163292	0.00158813	0	0.00191309		0	0.00110549	0.000282831	0.00226895	0	0.00331356		0.730309
Sorbitol 6-phosphate	C01096	0.00187493	0.00235467	0.00210658	9.41195e-05	0.00050852	0.000760293		0.00115575	0.00154538	0.00177504	4.70861e-05	0.000821457	0.000547639		0.306015
Suberic acid	C08278	0.0419688	0.0381393	0.0497891	0.0365164	0.0383301	0.0509825		0.000927092	0.0044123	0.0029539	0.00789402	0.0057501	0.00511026		0.0440812
Threonate	C01620	0.0849273	0.085498	0.069507	0.0473953	0.0651243	0.0685806		0.0070562	0.00747503	0.0215404	0.00217163	0.00434568	0.00570667		0.023882
12:0 Lyso PC	C04230	0.0026704	0.00374387	0.00447322	0.00211517	0.0026048	0.00224988		0.00165503	0.000613142	0.00153739	0.00222432	0.000906217	0.00242779		0.677041
10:0 Lyso PC	C04230	0.000675788	0.000970719	0.00256958	0.0045197	0.000472043	0.00174169		0.000698762	0.00168134	0.00224099	0.00202407	0.000817602	0.00168646		0.193768
D-Glucosylsphingosine	C03108	0.00557246	0.00624114	0.00429312	0.00717824	0.00686765	0.00735554		0.00275289	0.00184494	0.00743591	0.00671636	0.00369932	0.00684369		0.981127
Malvin	C08718	3.9011e-05	0.000716367	0.0022542	0.000278825	0	0.000753757		6.7569e-05	0.00092702	0.00218648	0.000482939	0	0.000671278		0.315117
4-deoxyphloridzin	-	0	0	0	0	0	0		0	0	0	0	0	0		-
Dihydroxy-Methoxychalcone-Neo	-	0.00206329	0.00089801	0.00277406	0.00569081	0.00304841	0.00283985		0.00322504	0.0015554	0.00429756	0.00647723	0.00445677	0.00168032		0.845007
Flavanomarein	-	0.0294812	0.0229227	0.0252898	0.0601418	0.0365671	0.043565		0.00798249	0.00897732	0.00387549	0.0220283	0.00294858	0.00326192		0.0316921
Hesperidin	C09755	0	0.000493189	0.000412908	0	5.30468e-05	3.88183e-05		0	0.000512394	0.000692537	0	4.64695e-05	6.72352e-05		0.569955
Luteolin-3',7-di-O-Glc	-	0.00108902	0.000233594	0.000686608	0.000677672	0.00121813	0.00290522		0.00061848	0.000402404	0.000634712	0.000599117	0.00210986	0.00158098		0.343157
Luteolin-4'-O-Glc	-	0.0152707	0.0186044	0.0173935	0.0471105	0.0237494	0.0267545		0.00688922	0.00332234	0.0079584	0.023695	0.00702675	0.0030333		0.110963
Neoeriocitrin	C09805	0	4.40111e-05	0.000258541	0	0	0		0	7.62294e-05	0.000447805	0	0	0		0.670631
Neohesperidin	C09806	0.00198196	0.00155503	0.00550892	0.00153542	0.000537329	0.00331516		0.00177629	0.00150403	0.00954173	0.00169129	0.000930681	0.00574202		0.860617
Neohesperidin dihydrochalcone	-	0	5.24361e-05	0	3.00337e-06	2.96387e-05	0		0	9.0822e-05	0	5.20199e-06	5.13357e-05	0		0.70689
Phlorizin	C01604	0.000963578	0.00125303	0.000735813	0.00147392	0.000933106	0.000560157		0.000289509	0.000551864	0.000393048	0.00161556	0.000925369	0.000376575		0.842377
Poncirin	C09830	7.34114e-05	0.000127681	0.000562113	0	8.68531e-05	4.94955e-05		0.000127152	0.000135071	0.000606188	0	0.000150434	6.59839e-05		0.372215
Saponarin	C08064	0.0161113	0.00771348	0.00877102	0.0269447	0.0186559	0.0307403		0.00460742	0.00376273	0.00765323	0.01145	0.00110994	0.0202011		0.216365
Biochanin A-beta-D-glucoside	C05376	0.00400501	0.0017288	0.000772965	0.00368868	0.00268743	0.00654323		0.00192473	0.00299437	0.00133881	0.00321353	0.00465477	0.00588904		0.677041
Spiraeoside	-	0.0133197	0.00685883	0.010615	0.0110093	0.0130623	0.0308226		0.00117454	0.00403322	0.00165588	0.0185357	0.0059	0.00937273		0.193768
Solasodine	C10822	0.00547946	0.00950814	0.00902046	0.0137073	0.01646	0.0201363		0.00399237	0.00160892	0.00236028	0.00868609	0.00414507	0.00833997		0.168526
Vitexin	C01460	0.00468895	0.00050316	0.00141277	0.00757712	0.00555635	0.0140701		0.0021923	0.000871499	0.00244699	0.00970216	0.0072206	0.00928967		0.375897
Methyl Dihydrojasmonate	-	0.00578906	0.00341328	0.0066268	0.0167169	0.0190798	0.00209815		0.00326581	0.00308926	0.00370172	0.0198257	0.0201227	0.00363409		0.617226
N-acetyl-DL-serine	-	0.00655262	0.0389811	0.032494	0.12021	0.0582487	0.040939		0.00679535	0.00412422	0.00855819	0.0431937	0.0521408	0.0120996		0.0275774
Cys-Gly	C01419	0	0	0	0	0	0		0	0	0	0	0	0		-
Homocysteine	C00155	0.0497205	0	0.132987	0.107227	0.113035	0.136446		0.0861184	0	0.0150341	0.0956776	0.101195	0.123265		0.569679
S-Adenosyl-L-methionine	C00019	0.333862	0.633943	0.482696	0.361543	0.823067	0.858074		0.068417	0.145266	0.0756453	0.0438457	0.04664	0.239581		0.00365356
Kaempferol-Gal-Rha-Rha	-	0.00980517	0.0113433	0.000729494	0.0150054	0.0227269	0.00286401		0.00322257	0.00911987	0.000780072	0.0117858	0.0147509	0.00143102		0.199616
Kaempferol-Rha-Rha-Rha	-	0	4.49976e-05	0	0	0	0		0	7.79381e-05	0	0	0	0		0.642885
Kaempferol-Ara	-	0	0	0	0	0	0		0	0	0	0	0	0		-
Kaempferol-Glc	-	0.000835695	0.00259186	0.00302382	0.00839923	0.00377554	0.00579344		0.000666994	0.00142843	0.00363764	0.00427234	0.00208597	0.0054915		0.352473
Kaempferol-Gal	-	0.00374511	0.014949	0.00932361	0.00500778	0.0141557	0.00437397		0.00334705	0.0125917	0.00815957	0.00535699	0.0186544	0.00386232		0.731579
Myricetin-Xyl	-	0	0	0	0	0	0		0	0	0	0	0	0		-
Methylquercetin-Gal-Rha-Rha	-	0	0	0	0	0	0		0	0	0	0	0	0		-
Quercetin-Glc	-	0.0313473	0.0315952	0.0300951	0.0597985	0.0422872	0.0466114		0.00341751	0.00657641	0.00152365	0.00904459	0.00809895	0.00105866		0.00176396
alpha-Methyl-histidine	-	0.0370525	0.0481828	0.0563553	0.0759041	0.0962668	0.100291		0.00363115	0.00565067	0.00755023	0.0125324	0.0192988	0.0215786		0.00231763
3-Hydroxy-3-methylglutarate	C03761	0.00511903	0.00375965	0.00119702	0.00187713	0.00306401	0.00349344		0.000728594	0.00285267	0.00121178	0.000261886	0.00104822	0.00333639		0.442347
3-Indoxylsulfate	-	0	0	0	0	0	0		0	0	0	0	0	0		-
2,5-Dihydroxybenzoate	C00628	0.00442867	0.00587893	0.00416265	0.00271269	0.00760401	0.00611466		0.000635966	0.00304731	0.00373533	0.00253048	0.007732	0.00483783		0.845007
Hippurate	C01586	0.000159487	0.000645721	0	0.000277979	0	0.000124291		0.000276239	0.000571406	0	0.000481474	0	0.000215279		0.449693
Salicylate	C00805	0.0287041	0.0344844	0.0409077	0.0264937	0.0280464	0.0344712		0.00256957	0.0112129	0.00710255	0.00562249	0.0142303	0.00434993		0.569679
Trimethylamine N-oxide	C01104	0.000447264	0.000237325	3.56495e-05	0.00146615	0.00350901	0.00144068		0.000149615	0.000159535	6.17468e-05	0.00219261	0.00414901	0.00120879		0.56024
N(pi)-Methyl-L-histidine	C01152	0.0144143	0.0205339	0.0131376	0.0260099	0.0225938	0.0370394		0.00514537	0.00855811	0.0048084	0.0075494	0.0018905	0.00107183		0.0103344
5-Hydroxyindoleacetate	C05635	0.00968233	0.00208963	0.0153993	0.0275539	0.0299745	0.00192276		0.00968593	0.00361935	0.00433094	0.0115686	0.0280818	0.00172563		0.203951
5-Hydroxylysine	-	3.94571e-05	0.000205186	8.87773e-05	0.000219357	0.00039818	0.000619773		6.83418e-05	0.000355392	0.000153767	0.000379937	0.000689667	0.00102537		0.846131
4-Hydroxyphenyllactate	C03672	0.00140554	0.0014396	0.00412933	0.00501555	0.00401942	0.00169941		0.00182932	0.00166926	0.00173343	0.00477283	0.00348504	0.00256331		0.670631
Ethanolamine phosphate	C00346	0.0288084	0.0320434	0.0380512	0.0231761	0.054344	0.117032		0.00330359	0.00727541	0.00993694	0.0178092	0.0248084	0.0139257		0.000431384
D-2-Hydroxyisocaproate	C03264	0.000143216	0.000672147	0.000452165	0.00192376	0.000248401	0.000135022		0.000110312	0.000640938	0.000783173	0.000235461	0.000291027	0.000233864		0.0136841
Phenyllactate	C05607	0.00129003	0.00296626	0.00504302	0.00754684	0.00860304	0.00256907		0.00223441	0.00348501	0.00241419	0.0042172	0.00390768	0.00147456		0.193768
Homovanillate	C05582	0.0676982	0.0607642	0.0345649	0.0451301	0.0503795	0.0492493		0.0215249	0.0199683	0.0191032	0.0222339	0.0074771	0.0148232		0.569679
3-Methoxy-4-hydroxymandelate	C05584	3.84069e-05	0	0	0	0	0		6.65227e-05	0	0	0	0	0		0.642885
S-Sulfo-L-cysteine	C05824	3.13138e-05	0.000115059	0.000483727	1.19595e-05	0	0		9.89961e-06	0.000158688	0.000419516	2.07144e-05	0	0		0.122242
2-Hydroxyphenylacetate	C05852	0.0630739	0.0687979	0.0572054	0.0607509	0.0502136	0.0436277		0.00627201	0.0111954	0.00573646	0.0220709	0.00712455	0.0185556		0.510868
N-Acetyl-L-aspartate	C01042	0.00321459	0.00637502	0.00561534	0.0109062	0.0101721	0.00373623		0.00556783	0.00470315	0.00711095	0.00686633	0.00994889	0.00347182		0.733808
O-Acetylcarnitine	C02571	0.00323705	0.003377	0.00656042	0.00748694	0.00629352	0.00700322		0.00282175	0.00203501	0.00742036	0.00649083	0.00545037	0.00467393		0.874964
Glycyl-L-proline	-	0.0460654	0.0716252	0.0487358	0.444842	0.153194	0.108584		0.00463594	0.0138251	0.00698114	0.0949401	0.00613066	0.026168		7.05325e-06
N-Tigloylglycine	-	0.000110591	0.000559692	0.000294253	0.00018377	0.000470363	0.000898921		0.00019155	0.000458382	0.000255297	0.000318299	0.000814693	0.00155698		0.856439
Riboflavin	C00255	0.0247671	0.012686	0.0139836	0.0600715	0.0354097	0.0362696		0.00852857	0.00403955	0.0106577	0.0142008	0.00955493	0.00953857		0.00420003
Alloxanthine	C07599	0.00137496	0	0.00056497	0.00262915	0	0.00101701		0.0016629	0	0.000517873	0.00455382	0	0.00133541		0.738877
N-Isovaleroylglycine	-	0.000522254	0	0.000933875	0	0.000633688	0.00123912		0.000567106	0	0.00133946	0	0.000728	0.00175094		0.714234
Choline	C00114	0	0	0	0	0	0		0	0	0	0	0	0		-
4-Hydroxy-2-quinolinecarboxylic acid	C01717	0.00605624	0.0128084	0.00451561	0.0206114	0.0081007	0.00794241		0.00524682	0.0128051	0.00782126	0.0126412	0.000344033	0.0086084		0.556808
Acetaminophen	C06804	0.00437069	0.00535141	0.00420327	0.0100483	0.0044078	0.0250679		0.00173993	0.00317484	0.00283687	0.00513235	0.0042638	0.0108175		0.0145742
Choline phosphate	C00588	6.79701	11.8034	11.7817	3.39323	10.7851	14.495		0.50204	0.882432	0.677487	0.965114	2.50204	3.4046		0.000809724
Guanidinoacetate	C00581	0.00452729	0.00794162	0.0029824	0.00681186	0.00165881	0		0.0050663	0.00688874	0.00262247	0.00669066	0.00287315	0		0.566594
N-Methylnicotinate	C01004	0.0282665	0.0455658	0.0608083	0.0293153	0.0766526	0.103397		0.00156586	0.00489377	0.0141305	0.0163086	0.010905	0.0360461		0.00773374
1-Methylnicotinamide	C02918	0.00426202	0.00539216	0.00177742	0.00766903	0.00519505	0.00609049		0.00398246	0.00406052	0.00169255	0.00727409	0.00233666	0.00582653		0.808252
Phenylacetylglycine	C05598	0.0197102	0.00853766	0.0197345	0.0133561	0.0231379	0.0259438		0.00572215	0.0089902	0.00291422	0.0144917	0.0107026	0.00905473		0.502704
1,3-Dimethylurate	-	0.0136942	0.0240048	0.0240237	0.00661464	0.0284103	0.0399005		0.00114917	0.000929053	0.00538088	0.00948354	0.0231709	0.00778194		0.108356
3,4-Dihydroxymandelate	C05580	0.00988409	0.00274858	0.00480903	0.00988687	0.0140334	0.0074594		0.00614672	0.00476068	0.00174967	0.0096628	0.0102273	0.0111524		0.719562
3-Hydroxymandelic acid	-	0.00228788	0.000930641	0.0017078	0.00195578	0.00106188	0.00204872		0.000538215	0.00126046	0.00159776	0.000241638	0.000580947	0.00189933		0.762031
Vanillate	C06672	0.00487176	0.00489692	0.0100256	0.0119181	0.00748636	0.0175415		0.00264728	0.00348563	0.00722384	0.00344167	0.00148647	0.00344593		0.0549964
4-Pyridoxate	C00847	0.0312743	0.0368248	0.0157001	0.0729115	0.105337	0.0568404		0.0288266	0.0323085	0.0271934	0.0314482	0.0170932	0.00865113		0.0425328
5-Methoxysalicylic acid	-	0	0.000184418	0	3.68431e-05	0	0		0	0.000319422	0	6.38141e-05	0	0		0.671149
Galactarate	C00879	0.0971493	0.10528	0.11324	0.0848646	0.150864	0.128951		0.0123065	0.00725385	0.00516313	0.00290995	0.00799598	0.013122		0.000168363
N-Acetyl-L-glutamate	C00624	0.0309124	0.0303858	0.0336277	0.114041	0.0894774	0.148788		0.00917237	0.00389455	0.00574939	0.0257521	0.040767	0.00204469		0.000298441
3,5-Dibromo-L-tyrosine	C03224	0.0057857	0.00836001	0.00456356	0.0205871	0.00539488	0.00947271		0.00644181	0.0054108	0.00345222	0.0119953	0.00934421	0.0137764		0.56024
7-MSITC	-	0.0174977	0.0169926	0.0236065	0.0771128	0.0540223	0.0602153		0.0156618	0.0162047	0.0204444	0.0261931	0.0223129	0.0528288		0.230362
6-MSITC	-	0.0228755	0.0145698	0.0172575	0.0375436	0.0302049	0.0500336		0.00383329	0.00294702	0.00972826	0.0152563	0.00898804	0.0147755		0.0368572
9-MSITC	-	0.00893988	0.0100166	0.00625033	0.0163131	0.007027	0.0170333		0.00944664	0.00575655	0.00360342	0.00553161	0.0121711	0.00195676		0.569679
8-MSITC	-	0.0232176	0.0209599	0.0249926	0.0256941	0.0323614	0.048632		0.00750873	0.00847178	0.00522373	0.00138636	0.00820361	0.00320173		0.00794422
6-MSOITC	-	0.115035	0.123403	0.115246	0.211207	0.201826	0.223086		0.00778403	0.0135097	0.0111411	0.0603685	0.0378299	0.0470747		0.0167257
S-Sulforaphene	-	0.0444566	0.0434804	0.0387086	0.0440097	0.0582263	0.0377851		0.00381979	0.00103425	0.00726475	0.00664829	0.0296454	0.0192209		0.733808
2-Phenylethyl-GSL	C08417	0.0336362	0.0238405	0.0263431	0.0160431	0.0130657	0.0201649		0.00808539	0.00441825	0.00654766	0.00133561	0.00165701	0.00110029		0.0103028
Indole-3-carboxylic acid	-	0.0283984	0.0214671	0.0220706	0.0378909	0.0393262	0.0308798		0.00631623	0.020464	0.0147377	0.00761627	0.0180643	0.0281316		0.804426
Pipecolate	C00408	0.0273736	0.587909	0.0224416	1.57528	0.541189	0.666266		0.015371	0.665061	0.0261115	0.722082	0.418175	0.130876		0.0363112
Raffinose	C00492	0.0486666	0.0299792	0.0388724	0.212838	0.24564	0.197568		0.024131	0.00730762	0.0138793	0.0701208	0.0545637	0.0387479		0.000396341
Cyanidin-3-O-Rha	-	12.6067	27.1094	30.8025	19.826	32.1543	38.3346		2.2524	3.54636	2.512	6.18069	13.5472	13.5405		0.0927012
Zearalenone	C09981	0.0280639	0.00324684	0.013129	0.00930566	0.0197135	0.0451864		0.0160548	0.00313275	0.0119401	0.00945951	0.0203963	0.0239597		0.177236
Sulforaphane	-	0.022849	0.0110556	0.01017	0.0785208	0.033949	0.0367104		0.0108679	0.00693749	0.00721804	0.0309351	0.00313658	0.019379		0.0105018
S-Methyl-L-cysteine	-	0.0221515	0.0413056	0.0398007	0.0412581	0.0192901	0.0597455		0.0280509	0.0227026	0.0325407	0.01289	0.00431908	0.0270768		0.569955
Glucuronate	C00191	0.00071064	9.18346e-05	0.000731696	2.68011e-05	7.0295e-05	0		0.00119476	8.67262e-05	0.000631682	4.64208e-05	0.000121754	0		0.577216
Nonasaccharide-Glc4Xyl3Gal2	-	0	0	0	0	0	0		0	0	0	0	0	0		-
Heptasaccharide-Glc4Xyl3	-	0	0.00106132	0.000187759	0.0005611	0.000359684	0.00110979		0	0.00183825	0.000325208	0.000971854	0.000478023	0.000348943		0.713035
3'-AMP	C01367	0	0.00458927	0.004303	0.039695	0.00345013	0.0175984		0	0.00412772	0.00745301	0.0185106	0.0059758	0.0165661		0.0257876
Quercetin-di-Rha	-	0.00816178	0.0673484	0.0442687	0.0194682	0.0332251	0.0231905		0.00793644	0.0243409	0.0132883	0.00744336	0.0180293	0.00423511		0.016319
Quercetin-Rha-Glc-Rha	-	0.11927	0.265037	0.0653082	0.147555	0.132701	0.0415949		0.0217186	0.0985179	0.00971733	0.0528563	0.0591101	0.0166604		0.0153864
Sinapoyl malate	C02887	3.31211	2.97984	3.65252	2.82638	3.08334	3.88847		0.135618	0.301941	0.0105458	0.316745	0.0939187	0.192819		0.00176396
Sinapoylglucose	C01175	3.02476	4.34622	4.48716	1.96762	1.78303	2.05537		0.25007	1.20388	0.512053	0.0637235	0.693517	0.23611		0.00195567
Sinapine	C00933	0.162618	0.113598	0.0242368	0.0602125	0.203725	0.189633		0.0261159	0.0206543	0.0270236	0.104291	0.0493057	0.192476		0.369897
Glycerate	C00258	0.0056539	0.00216651	0.0136736	0.00605068	0.00310248	0.0065216		0.00574128	0.00196561	0.00571196	0.000443155	0.00162108	0.00391327		0.107987
Folate	C00504	0.00113872	0.00214016	0.00102354	0.00121301	0.00124987	0.00341589		0.00076964	0.00210264	0.000426908	0.000703997	0.000872542	0.0010731		0.304668
Procyanidin C1	-	0	0	0	0	0	0		0	0	0	0	0	0		-
Glucuronolactone	C02670	0.000743651	0.00108368	0.00181512	0.00054588	0.000734964	0.000458005		0.000432422	0.000974601	0.0027957	0.000430289	0.000515984	0.000384039		0.845007
Alprostadil	C04741	0	0	0.000287657	0	0	0		0	0	0.000498237	0	0	0		0.642885
Cyanidin-Ara	-	0.00164055	0.0040403	0.0047071	0.012111	0.00513036	0.0123001		0.00284151	0.00384569	0.00241639	0.0131699	0.00457974	0.00384762		0.462231
Peonidin-ara	-	0.00288881	0.000548281	0	0.00178656	0.000704268	0.000958335		0.00500356	0.00094965	0	0.00309442	0.00121983	0.00165989		0.842377
Petunidin-glc	C12139	0.0404131	0.0713038	0.116537	0.0687786	0.106508	0.15364		0.00769254	0.0197021	0.0241384	0.0310876	0.068842	0.0474929		0.113815
Quercetin-di-glc	-	0.00214667	0.00140197	0.00277756	0.000866453	0.000540145	0.0027908		0.000412053	0.00194762	0.00125605	0.00150074	0.000696439	0.00256226		0.595603
Cyanidin-xyl-glc	-	0.00122533	0.000576845	0.00102395	0.000733103	0.0020054	0.00219079		0.000733838	0.000504949	0.00101028	0.000977344	0.00215676	0.00228507		0.76883
Peonidin-di-glc	-	3.8378e-05	0.000104078	0.000331489	0.000106953	0.000794748	0.00262605		6.64727e-05	0.000180268	0.000462714	0.000185248	0.00063203	0.00168348		0.0347975
Tulipanin	C16315	0.115266	0.219332	0.224798	0.190473	0.205515	0.276001		0.014417	0.0489236	0.0172654	0.0591321	0.114102	0.107225		0.426181
Delphinidin-xyl-glc	-	0.000372988	0.00112629	0.00103832	0.000306132	0.000714553	0.000858968		0.000359556	0.000329907	0.00112797	7.99947e-05	0.000689764	0.000277312		0.642885
Cyanidin-xyl-glc-glc	-	0	8.82153e-05	0	0.00024488	0	0		0	0.000152793	0	0.000424144	0	0		0.687243
Cyanidin-coum-xyl-glc-glc	-	0	0.000147455	0	0	2.24145e-05	0.000731314		0	0.0002554	0	0	3.8823e-05	0.0010784		0.569679
Petunidin-coum-rut-glc	C16295	0	0.00024885	0.000184136	4.84943e-05	0.000200547	0.000653015		0	0.000290924	0.000199922	8.39946e-05	0.000347358	0.00113106		0.76883
Astringin	C10245	0.000546368	0.000454863	0.000991151	0.000267191	0	0.000110131		0.000946337	0.000770886	0.00104326	0.000288767	0	0.000114996		0.688499
Isorhapontin	C10266	3.59359e-05	0.000376112	0	5.51691e-06	0	0		6.22429e-05	0.000651445	0	9.55557e-06	0	0		0.65708
L-Fucose 1-phosphate	C02985	0.0040805	0.00358805	0.00338041	0.0181425	0.0185074	0.0115801		0.00245305	0.00279131	0.00348953	0.00465536	0.00432482	0.00100005		0.000926234
Safranine	-	0.000373193	0.000399548	0.00033912	0.000426488	0.000300741	0.000245053		0.000114421	8.40869e-05	0.000394276	0.000390479	0.000211392	0.000290029		0.972813
Ethionine	C11227	0.00361392	0.00445343	0.00505543	0.011242	0.001375	0.0156501		0.00187647	0.00405225	0.0026437	0.0125948	0.00238157	0.0207116		0.691791
o-Anisic Acid	-	0	0.00546947	0.0025217	0.0138941	0.00991362	0.0444277		0	0.00947339	0.00299452	0.0125709	0.0117354	0.0257991		0.0491169
Deoxycholic acid	C04483	0	0	0	0	0	0		0	0	0	0	0	0		-
Scopoletin	C01752	0.138612	0.32586	0.402736	0.451343	0.662491	0.716748		0.0391276	0.118919	0.0753264	0.143463	0.346646	0.427491		0.229917
7,8-Dihydroxycoumarin	C03093	0	0	0	4.28688e-06	5.81228e-06	0		0	0	0	7.4251e-06	1.00672e-05	0		0.70404
Esculetin	C09263	0.00722726	0.00364078	0.001975	0.00257734	0.0101002	0.00922121		0.00728811	0.00317589	0.00322752	0.00446408	0.00403494	0.00889185		0.580707
Esculin	C09264	0.0260431	0.0418115	0.033405	0.0370557	0.039953	0.0512679		0.00648017	0.00967997	0.00224818	0.00811709	0.00670916	0.0228904		0.412405
alpha-Tocotrienol	C14153	0	0	0	0	0.000112936	0		0	0	0	0	0.000195611	0		0.642885
Panose	C00713	0.00161311	0.000717257	0.000559064	0.0063875	0.00684573	0.00408716		0.00206012	0.000332379	0.000491466	0.00219302	0.00294336	0.00155613		0.0126033
Stachyose	C01613	0.000344339	0.000293359	0.000356045	0.000842334	0.000734412	0.00112332		0.00026538	0.000410811	0.00056955	0.00128311	0.000798756	0.00124914		0.845007
Canavanine	C00308	0.000659924	0	0.000112576	0.00108573	0.000241994	0.000609601		0.00114302	0	0.000194987	0.00107721	9.63876e-05	0.00105586		0.700299
gamma-Glu-Cys-Ala	C04544	0.00811632	0.00180724	0.00756379	0.00771854	0.0110448	0.015367		0.00542639	0.00313023	0.00220164	0.00672341	0.0105454	0.0107541		0.592251
Lidocain	-	1.05575	1.05563	1.04503	1.03016	1.07902	1.02635		0.0487933	0.0287708	0.0171407	0.0239762	0.068434	0.0322984		0.744827
10-camphorsulfonic acid	-	1.04058	1.01778	1.00922	1.04565	1.0176	1.0281		0.0384439	0.0221893	0.0159778	0.0190062	0.0164297	0.0243366		0.628254
3-Methylsulfinylpropyl-GSL	C08411	0.241207	0.0971762	0.13101	0.137267	0.0952124	0.116203		0.0271284	0.0280731	0.0149971	0.0278304	0.018932	0.0111974		0.000396341
4-Methylsulfinylbutyl-GSL	C08419	5.8527	3.3399	3.34445	3.82874	3.19926	3.31429		0.280739	0.157958	0.0886566	0.408243	0.287762	0.191767		4.05767e-06
5-Methylsulfinylpentyl-GSL	-	0.112935	0.114863	0.0923551	0.0729272	0.0844483	0.104173		0.0154426	0.021003	0.0203148	0.0308191	0.0068771	0.018408		0.306015
6-Methylsulfinylhexyl-GSL	-	0.0212001	0.0211667	0.0267884	0.0183825	0.018711	0.026482		0.00230037	0.00229688	0.00406068	0.00373514	0.00483717	0.00422806		0.145422
7-Methylsulfinylheptyl-GSL	-	0.0917245	0.0780889	0.124245	0.0893685	0.0784696	0.124857		0.00961378	0.0029004	0.0259931	0.0209863	0.00796938	0.0193704		0.0366392
8-Methylsulfinyloctyl-GSL	-	0.506853	0.615245	0.743242	0.525059	0.669636	0.839839		0.0432681	0.0350016	0.105977	0.11811	0.11213	0.163265		0.0532731
3-Methylthiopropyl-GSL	-	0.0200493	0.0298476	0.0328695	0.0102836	0.0283459	0.02982		0.00467439	0.00051277	0.00516513	0.00490251	0.00963353	0.00514886		0.0139603
4-Methylthiobutyl-GSL	C08409	3.09128	5.12841	4.4675	1.6196	4.95114	4.07973		0.524473	0.552677	0.453722	0.569545	0.212016	0.118454		5.0658e-05
5-Methylthiopentyl-GSL	-	0.0413558	0.0892028	0.0833328	0.0144016	0.0695486	0.073853		0.00444904	0.00887171	0.0142529	0.00764893	0.0132291	0.0018173		5.05944e-05
6-Methylthiohexyl-GSL	-	0.0233837	0.0372785	0.0467753	0.0140781	0.0250291	0.0402877		0.00356589	0.0086554	0.0046116	0.00356179	0.00322601	0.00833202		0.00102568
7-Methylthioheptyl-GSL	-	0.129388	0.251238	0.361734	0.0385363	0.176669	0.245277		0.0313866	0.0462661	0.0422871	0.00851114	0.0151914	0.0270799		1.1498e-05
8-Methylthiooctyl-GSL	-	0.525067	1.21285	1.34112	0.16943	0.578799	0.760559		0.164173	0.395931	0.170237	0.0589764	0.128021	0.105982		0.000809724
3-Hydroxypropyl-GSL	-	0.000431034	0.00087155	0.000496415	5.4261e-05	0.0019902	0.000554531		0.000711004	0.000493939	0.00085027	9.39828e-05	0.00130876	0.000500436		0.238452
4-Hydroxybutyl-GSL	-	0.0040956	0.00641855	0.0054169	0.0048198	0.00597364	0.00483656		0.00249678	0.00371444	0.00270859	0.00274328	0.00151026	0.00298517		0.928583
3-Benzoyloxypropyl-GSL	-	0.0500027	0.0596072	0.0381505	0.0341887	0.040555	0.0254313		0.00339284	0.0144014	0.0103688	0.0135039	0.00693471	0.00480094		0.0500749
4-Benzoyloxybutyl-GSL	-	0.0408322	0.0547513	0.0570804	0.0427141	0.0556565	0.0626412		0.00295615	0.0266925	0.0144114	0.00921821	0.015263	0.0175526		0.688499
Indol-3-ylmethyl-GSL	-	0.743273	0.621331	0.700898	0.442309	0.671084	0.833385		0.0754615	0.0866115	0.0480967	0.0373683	0.0546081	0.150915		0.0105018
1-Methoxyindole-GSL	-	2.25658	2.10673	2.18198	1.79509	1.10962	1.58293		0.445845	0.558521	0.285675	0.492024	0.327349	0.282658		0.106863
4-Methoxyindole-GSL	-	0.16412	0.305359	0.300593	0.140957	0.197835	0.230951		0.0207251	0.0683231	0.00380624	0.0205739	0.0586296	0.0286399		0.00594792
Camalexin	-	0.15149	0.36598	0.165577	0.313011	0.226039	0.351496		0.0180839	0.237328	0.0237127	0.0766887	0.0622077	0.011493		0.234143
L-Leucine	C00123	0.0147303	0.0164136	0.0225841	0.472497	0.197705	0.112723		0.00169608	0.00628775	0.00656634	0.0350154	0.040086	0.012827		1.40074e-08
L-Isoleucine	C00407	0.0207427	0.0241715	0.0330579	0.511522	0.2122	0.146345		0.00685488	0.00720994	0.00378903	0.0607573	0.0302471	0.0246228		6.74244e-08
Methionine sulfoxide	-	0.0995831	0.0809741	0.0833953	0.614429	0.218524	0.209518		0.00596548	0.0222275	0.0182292	0.0644187	0.0483767	0.0437473		3.35632e-07
2-Keto-4-methylthiobutyric acid	-	0	0	0	0	0	0		0	0	0	0	0	0		-
2i_Kaempferol-Glc-Rha-Rha	-	0.0391364	0.059411	0.00747013	0.0435695	0.0325098	0.00362547		0.00358788	0.0274817	0.0012482	0.00196261	0.0187711	0.00207972		0.0103028
UDP-N-acetyl-alpha-D-glucosamine	C00043	0.000908254	0.00013658	0.000339545	0.0020154	0.00127201	0.00184042		0.000709189	0.000236563	0.000588109	0.00232587	0.00220318	0.0031877		0.83545
UDP-glucose	C00029	0	5.03162e-05	0	0.000188254	0	0		0	8.71501e-05	0	0.000326066	0	0		0.677041
3i_Isorhamnetin-3-Glc-Rha	-	0.0060882	0.00397847	0.00240843	0.0072255	0.00649489	0.0062246		0.00229152	0.00134944	0.00249335	0.00293771	0.00076397	0.00246559		0.29678
7i_Kaempferol-Gal-Rha	-	3.09023	6.89019	8.17173	5.52305	8.82049	10.2979		0.386464	0.871028	1.33394	2.25909	4.86092	2.59648		0.131622
2i_Fortunellin	-	0	0	0	0	0	0		0	0	0	0	0	0		-
Cyanidin 3-O-sophoroside	C16306	0.0308045	0.0550944	0.0610896	0.0491129	0.0603631	0.0931582		0.00427835	0.0113342	0.0111685	0.0203358	0.036548	0.0465324		0.372215
4i_Kaempferol-Rha-Rha	-	0.164968	0.287732	0.222789	0.213812	0.323799	0.368032		0.0336427	0.0540494	0.0104859	0.0494885	0.0793747	0.0376229		0.0108432
2i_Kaempferol-Rha	-	0.0157261	0.0384466	0.0269843	0.0568195	0.0720184	0.0209089		0.00217622	0.00433373	0.00478159	0.0181691	0.0343009	0.0191962		0.0491169
Chrysanthemin	C08604	0.0790563	0.173213	0.189687	0.14579	0.176449	0.252293		0.0184875	0.0305323	0.0514953	0.0620874	0.103452	0.124596		0.398562
2i_Maritimein	-	0	0	0	0	0	0		0	0	0	0	0	0		-
2i_Eriodictyol-Glc	-	0.00174628	0.0202964	0.00732727	0.0279185	0.0018948	0.00282508		0.000398751	0.00390739	0.0104661	0.0408718	0.00155445	0.000798745		0.569679
2i_Quercetin-Ara	-	0.0109492	0.0123691	0.00956295	0.0208432	0.022229	0.0278059		0.00468743	0.00127957	0.00401588	0.00542481	0.00769651	0.0139289		0.139315
Quercitrin	C01750	0.000115436	0.000528438	0.00077607	0.000830421	0.000834867	0.00135767		0.00012533	0.000534626	0.00051581	0.000437102	0.00102829	0.00227144		0.856439
2i_Malvidin-3-Gal	-	0.0104839	0.00587864	0.00775928	0.00883048	0.00340989	0.00706074		0.0100692	0.00709728	0.00718599	0.00625773	0.00334015	0.00764281		0.901744
2i_Syringetin-Glc	-	0.00188489	0.000128892	0.00233267	0.00395479	0.00346236	0.00396892		0.00101275	0.000223248	0.00265394	0.00200083	0.00181878	0.00236815		0.343157
Myricitrin	C10108	0.00197855	0.000939121	0.000954871	0.0013959	0.00110754	0.00103476		0.00150215	0.00121086	0.000546525	0.00166021	0.00114127	0.000896215		0.910547
Peonidin 3-O-Glc	C12141	0.000478509	0.00231439	0.002915	0.0102094	0.00503716	0.00629258		0.000828803	0.000934577	0.00354575	0.00832437	0.00356219	0.00547013		0.398562
Sarsasapogenin	C03963	0	0	0	0	0	0		0	0	0	0	0	0		-
gamma-Tocopherol	C02483	1.92802	1.82959	2.06191	3.19803	3.12324	4.51623		0.0581511	0.0846258	0.134449	0.556246	0.595331	1.71665		0.0288493
CDP-choline	C00307	0.00520847	0.010174	0.00575558	0.0153636	0.0198836	0.0230191		0.00104389	0.00529979	0.00233597	0.00352829	0.00113487	0.00317802		0.000456011
Tetrahydrobiopterin	C00272	0.0345839	0.00964288	0.0259953	0.0443643	0.00907949	0.0605463		0.0133791	0.0101805	0.00929766	0.0202024	0.0157261	0.053095		0.343157
(+)-Epicatechin	C09728	0.000579431	0.0018392	0.00387438	0.00112995	0.000128948	0.00522914		0.0010036	0.00139084	0.00334591	0.00100427	0.000223344	0.00127776		0.0562801
4-Nitrophenyl phosphate	C03360	0.00454296	0.00194997	0.00190767	0	0.00557404	0.00425151		0.000363773	0.00337744	0.00252772	0	0.00517242	0.00455306		0.569955
Pantothenate	C00864	0.257531	0.209873	0.233505	0.384495	0.370942	0.442716		0.0121562	0.01032	0.015295	0.0750767	0.070913	0.0452707		0.00155463
Glucose 1-phosphate	C00103	0.0943546	0.174606	0.132754	0.0865524	0.0836573	0.0681972		0.0249501	0.034792	0.0214511	0.00709003	0.0183911	0.00946347		0.00332923
Mannose 6-phosphate	C00275	0.285328	0.491839	0.351747	0.172665	0.215946	0.202117		0.0585706	0.0993999	0.0376672	0.016731	0.033	0.00551898		0.000559364
Mannose 1-phosphate	C00636	0.296845	0.478374	0.387054	0.193547	0.228962	0.188059		0.0363083	0.139779	0.0590466	0.0145713	0.0412466	0.007144		0.00458978
Glucono-1,5-lactone	C00198	0.0708009	0.0629359	0.0248587	0.04927	0.0521349	0.0922503		0.051779	0.0201421	0.0430566	0.0482496	0.0225724	0.0567527		0.693892
Galactosamine	C02262	0.00413008	0.0013832	0.00281423	0.00903823	0.00306172	0.00634437		0.00361629	0.00239577	0.00184754	0.00377359	0.00336081	0.00624038		0.428689
2i_Methoxycinnamic acid	-	1.23285	1.18237	1.27258	2.24282	1.97965	2.3809		0.124924	0.194112	0.056236	0.370956	0.339253	0.504916		0.00414284
4-Methylumbelliferone	C03081	0.657733	0.580705	0.552855	1.11656	0.963187	0.98796		0.0635972	0.0445217	0.0879206	0.165092	0.211262	0.267816		0.0145742
1,7-Dimethylxanthine	C13747	0.108072	0.0847323	0.100704	0.149298	0.116511	0.140495		0.0393861	0.0218484	0.00580189	0.0561363	0.0269346	0.0544626		0.569955
cis-Zeatin	C15545	0.00201153	0.0045427	0.000321254	0.00481292	0.00520029	0.00426052		0.00174328	0.00291425	0.000556429	0.00336389	0.00211561	0.00068015		0.232941
Lipoamide	C00248	0.279082	0.251527	0.26925	0.414953	0.223431	0.418381		0.0499127	0.0462772	0.020374	0.123786	0.0830818	0.0911474		0.087516
Ferulate	C01494	0.152178	0	0.0888562	0.0821627	0.0672471	0.120695		0.013903	0	0.0779748	0.14231	0.116475	0.178646		0.752935
GMP	C00144	0.00286203	0.000255078	0.00183394	0	0.00211256	0		0.00252333	0.000441808	0.00317648	0	0.00365906	0		0.670631
Lactulose	C07064	0.157973	0.216269	0.169159	0.508697	0.925457	0.884049		0.00368684	0.0121244	0.034011	0.122322	0.115296	0.0472303		5.33849e-07
Melibiose	C05402	0.877338	1.17461	0.953722	2.83283	5.44346	5.05993		0.0329738	0.0600207	0.177529	0.497969	0.621894	0.336331		1.18519e-07
CMP	C00055	0.135695	0.130398	0.13932	0.261055	0.245115	0.267853		0.00735824	0.0328705	0.0161486	0.0511907	0.0684217	0.0152092		0.00470141
Mannitol	C00392	0.0113184	0.0137248	0.0114015	0.0258927	0.0347341	0.0536027		0.0021517	0.00366488	0.000674665	0.00318714	0.0102988	0.0218991		0.00710363
Arginine	C00062	10.0837	10.3912	8.90394	16.1686	13.9424	14.1189		1.40493	5.38767	1.32554	7.46544	7.11356	3.53892		0.649789
sn-Glycerol 3-phosphate	C00093	0.146683	0.124382	0.157473	0.334349	0.229963	0.335142		0.0204321	0.0207726	0.0226427	0.0206009	0.0476029	0.0276385		2.01491e-05
Psicose	C06468	0.00118093	0.0010888	0.00113002	0.00167737	0.00124876	0.000495682		0.000994384	0.00150367	0.000552402	0.00126796	0.000615866	0.000484937		0.84924
Histamine	C00388	0.0212844	0.0271681	0.0273056	0.0152161	0.0206004	0.0471116		0.00449916	0.000950192	0.0099122	0.00669297	0.0105695	0.00574325		0.0114587
Cysteine	C00793	0.00140192	0.0018017	0.00102496	0.00328887	0.00119922	0.00485592		0.000303076	0.000927495	0.00113839	0.00266267	0.00129494	0.00674914		0.731483
Nicotinamide	C00153	0.73386	0.929123	1.049	1.30619	1.16416	1.50361		0.0239858	0.152577	0.105382	0.24047	0.343361	0.282805		0.0462229
3i_Glycolaldehyde	-	8.06268	7.8783	9.00785	15.458	13.2759	19.1205		0.420797	0.976427	0.60536	2.58915	2.04833	6.83613		0.016319
Alanine	C00041	0.0646927	0.076501	0.0668025	0.200139	0.194539	0.268751		0.00323976	0.0173833	0.00418955	0.0414488	0.0512362	0.00634365		3.71342e-05
1,3-Diaminopropane	C00986	0.00140476	0.00118721	0.00317776	0.0053186	0.00257324	0.00508928		0.00138613	0.00153489	0.0015749	0.00489339	0.00445699	0.000820437		0.611664
Norvaline	C01826	1.22275	1.33986	1.48972	9.48417	5.47775	5.62606		0.1292	0.323122	0.264627	0.978198	0.931704	1.48579		4.05767e-06
Threonine	C00188	0.731695	0.78946	0.67866	2.73215	2.07617	2.49865		0.055953	0.138058	0.0716876	0.574052	0.392282	0.0930751		2.55064e-05
2-Hydroxybutanoic acid	C05984	0	0	0.000592808	0	0.000257206	0.000189605		0	0	0.000489411	0	0.000445494	0.000328406		0.370177
N,N-Dimethylglycine	C01026	1.64269	1.9648	2.06759	5.67737	4.20118	4.05888		0.118963	0.314012	0.399127	0.97752	1.13028	0.970814		0.000977954
2i_Hydroxyisovaleric acid	-	0.000814679	0.00335528	0.00365028	0.00174107	0.00380026	0.00221135		0.000498131	0.00161811	0.00223094	0.00152238	0.00315732	0.00377193		0.72134
D-(1-Aminoethyl)phosphonate	C03782	0.000860674	0.000537462	0.000390431	0.000318434	0.00110539	0.0002622		0.00077731	0.000539871	0.00035925	0.000289513	0.000606235	0.000454144		0.569955
Cinnamyl alcohol	C02394	7.06494	6.33149	6.82296	11.2637	10.5664	13.4765		0.687319	0.265642	0.829833	2.22742	1.83191	1.83648		0.00176396
Indole-3-carboxaldehyde	C08493	0.227295	0.195105	0.219891	0.559579	0.482324	0.592736		0.0172702	0.016286	0.0165942	0.0970364	0.0444588	0.0289356		4.05767e-06
Malate	C00497	0.585416	0.786178	0.82381	0.838146	1.01601	1.24852		0.0442123	0.0892763	0.0685096	0.149351	0.0701376	0.138787		0.000713706
Xylulose	C00310	0.00795827	0.00944004	0.00749224	0.0102125	0.0112988	0.00788967		0.000645206	0.00195847	0.000946135	0.00395616	0.00167753	0.000639275		0.39037
2-Oxoglutarate	C00026	0.0324751	0.039531	0.0365063	0.0140593	0.026855	0.0187334		0.0442902	0.0165028	0.0329809	0.0121814	0.0270163	0.0324472		0.901744
Mandelate	C01983	0.0844607	0.0113524	0.0424322	0.0475375	0.0751231	0.0350197		0.0557297	0.0196629	0.0347833	0.0602333	0.0633137	0.0309732		0.649789
Carnitine	C00318	0.00646189	0.0138241	0.00712018	0.00415483	0.0116841	0.0117363		0.00340918	0.00991053	0.000545914	0.00719638	0.00741867	0.0098875		0.703192
L-2-Aminoadipate	C00956	0.201103	0.274355	0.25748	3.08454	0.828553	0.530262		0.0289492	0.0812158	0.0376628	0.489476	0.0624703	0.0630563		2.40782e-07
Rhamnose	C00507	8.80463e-06	5.1013e-05	2.12877e-05	0.000104015	0	0		1.52501e-05	6.49125e-05	3.68714e-05	0.00018016	0	0		0.714234
6-Deoxy-L-galactose	C01019	0	0	0	0	0	0		0	0	0	0	0	0		-
2i_Adipic acid	-	0.601256	0.568069	0.571535	0.594454	0.643628	0.62429		0.0191702	0.0232105	0.0105656	0.0671401	0.0162977	0.0300096		0.238452
(S)-2-Methylmalate	C02614	1.41608e-05	0.000225079	0.000269499	1.07173e-05	0.0011341	0.000750337		1.6442e-05	0.000132355	0.000466786	1.8563e-05	0.000967447	0.000533188		0.214193
(R,R)-Tartaric acid	C00898	0	0	0	0	0	0		0	0	0	0	0	0		-
4-Hydroxybenzoate	C00156	0.0232778	0.0190623	0.0108631	0.0151486	0.0136049	0.0149883		0.00890734	0.00693984	0.00729604	0.0101371	0.00285762	0.00993723		0.684062
Glutarate	C00489	0.00802378	0.00484009	0.0076694	0.00343103	0.00548825	0.0114338		0.00226094	0.00838329	0.00466847	0.00196484	0.00565329	0.00821284		0.730309
Lysine	C00047	14.5601	13.1499	12.0005	26.6366	30.3824	42.2426		1.61279	1.58077	0.44584	7.53186	4.41088	5.4833		0.000104691
Nicotinate	C00253	1.56448	1.54922	2.62342	2.21443	2.53896	4.00566		0.2374	0.31668	0.356808	0.395319	0.730438	1.08424		0.0132904
Norleucine	C01933	1.68531	1.78489	2.42746	38.3791	15.6651	9.9951		0.353841	0.412792	0.224668	3.85676	2.35264	2.41661		5.58294e-08
2i_Quercitrin	-	0.0124295	0.0112106	0.037353	0.0615818	0.033176	0.0620884		0.00703112	0.0122718	0.0172309	0.0179887	0.00706815	0.0140493		0.00655631
Rutin	C05625	0	0	0	0	0	0		0	0	0	0	0	0		-
1F-beta-D-Fructosylsucrose	C03661	0.00886088	0.00708418	0.00730063	0.0424464	0.0471852	0.03051		0.00517475	0.00327351	0.00368744	0.0178796	0.0158466	0.0044508		0.00414284

## Sheet: Oxidative stress
Metabolite levels after oxidative stress
COMPOUNDS	KEGG LIGAND ID	Relative intensity							SD							ANOVA q-value
		Control WT	Control aba3-1	Control aba2-2	Stress WT	Stress aba3-1	Stress aba2-2		Control WT	Control aba3-1	Control aba2-2	Stress WT	Stress aba3-1	Stress aba2-2
1-Aminocyclopentanecarboxylate	C03969	1.05507	1.22647	0.823733	1.317	1.64067	1.3385		0.131487	0.142533	0.255745	0.123039	0.368135	0.538683		0.267567
Quinolinate	C03722	0.00216667	0.00103333	0.000666667	0.000466667	0.00126667	0.000533333		0.00191398	0.0012741	0.000550757	0.00064291	0.000750555	0.00046188		0.700444
Coniferyl aldehyde	C02666	0.00886667	0.00703333	0.00866667	0.00783333	0.00546667	0.0058		0.00245832	0.00352184	0.00228108	0.00259294	0.0057709	0.00744849		0.930723
4-Hydroxyphenylpyruvate	C01179	0.032	0.0284333	0.045	0.0252333	0.0407333	0.0320333		0.0149623	0.00986526	0.00796429	0.00489524	0.00871225	0.0348844		0.822531
Citrate	C00158	0.0012	0.00123333	0.00183333	0.00186667	0.0044	0.00236667		0.00151327	0.000862168	0.00110151	0.00159478	0.00385746	0.00197315		0.709302
Noradrenaline	C00547	0.0792667	0.123867	0.0711	0.0631333	0.0793	0.0681667		0.0095296	0.00472476	0.0186164	0.00353034	0.00774403	0.0159904		0.00403298
Shikimate	C00493	0.00696667	0.0014	0.0066	0.00453333	0.0032	0.00426667		0.001823	0.00087178	0.0041328	0.00274287	0.00213776	0.00391067		0.500855
3-Methyl-2-oxopentanoate	C03465	0.00126667	0.000866667	0.000466667	3.33e-05	0.0004	0.0003		0.00193993	0.000757188	0.00080829	5.77e-05	0.000608276	0.000519615		0.815347
Metformin	C07151	0.0645667	0.0503	0.0438333	0.0823	0.1048	0.0440333		0.0108933	0.0060531	0.00395769	0.00802932	0.0448438	0.0225087		0.111286
ACC	C01234	0.419133	0.3785	0.350933	0.444	0.458067	0.391667		0.0149654	0.0093	0.0489804	0.0445249	0.065952	0.0417734		0.229727
4-Hydroxyphenylacetate	C00642	0.00933333	0.0185	0.0063	0.0131333	0.00883333	0.00956667		0.00767941	0.0140808	0.00381182	0.00966971	0.00767746	0.00345881		0.782159
Serotonin	C00780	0.00696667	0.01	0.0051	0.0114333	0.0132667	0.0095		0.00368284	0.0054	0.00286182	0.00663426	0.0129639	0.00765049		0.864794
5-Methylcytosine	C02376	0.00776667	0.00593333	0.00706667	0.00823333	0.0107333	0.00926667		0.00167432	0.00467155	0.00243789	0.00106927	0.00600111	0.00161967		0.790374
N6-Dimethylallyladenine	C04083	0.000666667	0.000866667	0.00106667	0.0002	0.0011	0.00156667		0.000665833	0.00133167	0.000862168	0.000264575	0.00157162	0.000723418		0.811429
Adenine	C00147	0.1194	0.119533	0.0973333	0.0865333	0.1284	0.0966333		0.0143164	0.0169048	0.0124536	0.0151988	0.0267468	0.0105836		0.208042
Adenosine	C00212	2.44807	2.48153	2.08957	2.48973	3.56137	2.36697		0.31556	0.406204	0.387362	0.580334	0.903106	0.362909		0.236801
Allantoate	C00499	0.1533	0.0124	0.122033	0.143933	0.00686667	0.136467		0.00934024	0.0168591	0.0200754	0.0261934	0.00376342	0.00360879		1.07e-05
Caffeine	C07481	0.0879667	0.0473	0.0316667	0.023	0.0200667	0.0342333		0.0250504	0.0299551	0.0109153	0.011162	0.00602107	0.00506491		0.0283367
cis-Aconitate	C00417	0	0	0	0.000266667	0.0002	0.000266667		0	0	0	0.00046188	0.00034641	0.00046188		0.818333
Glycine	-	0	0	0	0	0	0		0	0	0	0	0	0		-
Histidine	C00135	0.3363	0.374633	0.2589	0.287867	0.453767	0.2856		0.051967	0.0349386	0.0141746	0.0216703	0.153001	0.0587084		0.197836
Methionine	C00073	0.154833	0.172	0.1534	0.243	0.206867	0.198733		0.0171608	0.00678454	0.00320468	0.0444051	0.0215078	0.0199003		0.020106
Phenylalanine	C00079	6.72363	8.66487	7.0311	5.41643	8.1041	5.98273		0.576034	0.457317	0.414008	0.19887	2.09036	0.734833		0.0594495
Tryptophan	C00078	1.37083	2.08957	1.33743	1.0937	1.53907	1.1343		0.110002	0.431398	0.0884509	0.0655947	0.270698	0.128051		0.0131976
Tyrosine	C00082	1.30833	2.1501	1.44227	1.35133	1.90853	1.7468		0.0571544	0.168203	0.0934495	0.0716046	0.191524	0.201156		0.000801793
Sucrose	C00089	0.341867	0.2778	0.2808	0.221333	0.1716	0.182767		0.0378186	0.012243	0.0267378	0.0250444	0.0260229	0.0360424		0.0009388
Uracil	C00106	0.000166667	0	0	0.000266667	0	0		0.000288675	0	0	0.00046188	0	0		0.772864
4-Methyl-2-oxopentanoate	C00233	0.000233333	0.00106667	0.0013	0.000766667	0.0015	0.00223333		0.000208167	0.00124231	0.00121655	0.00070946	0.00108167	0.0012897		0.634452
Kynurenine	C00328	0.0138667	0.0119667	0.009	0.0142333	0.0081	0.0095		0.000832666	0.00237136	0.00540278	0.00621316	0.00749867	0.00830723		0.816454
Tryptamine	C00398	0.0116333	0.00586667	0.00563333	0.0112333	0.0086	0.0037		0.00260832	0.00260832	0.000665833	0.00993244	0.010284	0.00545802		0.782159
Galacturonate	C00333	0.000533333	0.000633333	6.67e-05	0.000233333	0.000166667	0.000533333		0.000378594	0.000351188	0.00011547	0.000404145	0.00011547	0.00083865		0.76046
2-Hydroxypyridine	C02502	0.0148667	0.00353333	0.0074	0.0102333	0.0220333	0.0142		0.013482	0.00611991	0.00674389	0.00721272	0.019466	0.0091657		0.715283
Mesaconate	C01732	0.00406667	0.00693333	0.00766667	0.00866667	0.0053	0.00576667		0.00357258	0.00256969	0.00393107	0.00360185	0.0031607	0.00245832		0.772864
Methylmalonate	C02170	0.0263	0.0246333	0.0293667	0.0221333	0.0181333	0.0196		0.0053563	0.0112518	0.00289194	0.00407962	0.00164418	0.000984886		0.46757
Pyridoxamine	C00534	0.0121	0.0158667	0.0103667	0.0127333	0.0253	0.0130333		0.00480416	0.00338428	0.00150111	0.00263122	0.0109037	0.00459384		0.219402
3-Methyladenine	C00913	0.000366667	0.0006	0.000733333	0.0014	0.000433333	0		0.000635085	0.00103923	0.00110151	0.0014	0.00051316	0		0.772864
AMP	C00020	2.1149	1.86313	2.0108	2.80213	4.29763	3.60397		0.369774	0.164377	0.266703	0.611678	0.699781	0.28949		0.00124323
Adenylyl sulfate	C00224	0	0	0	0	0	0		0	0	0	0	0	0		-
Agmatine	C00179	0.760367	0.866733	1.01	0.7664	0.7502	0.933867		0.248223	0.167842	0.153408	0.245609	0.177931	0.317973		0.799304
D-Glucosamine 6-phosphate	C00352	0.0022	0.00313333	0.00253333	0.00243333	0.00126667	0.00223333		0.0015	0.00317857	0.000757188	0.00125033	0.00219393	0.000351188		0.923294
Harmaline	C06536	0.0278	0.0262667	0.0292	0.0318	0.0214667	0.0258		0.00367559	0.00270062	0.00304138	0.00244336	0.00083865	0.00511566		0.140047
Carnosine	C00386	0.000833333	0.0004	0.000233333	0.0013	0.000866667	0.000233333		0.00144338	0.0001	0.000321455	0.00121244	0.00133167	0.000208167		0.822531
Leupeptin	C01591	6.67e-05	3.33e-05	0.000533333	0.000133333	0.000433333	0.000333333		0.00011547	5.77e-05	0.000251661	0.000152753	0.00023094	0.000305505		0.185205
Deamino-NAD+	C00857	0.00116667	0.000666667	0.0005	0.0014	0	0		0.00115036	0.00061101	0.000556776	0.00135278	0	0		0.511452
Pterin	C00715	0.0217667	0.0431667	0.0238333	0.0158667	0.0406667	0.0257		0.00585947	0.00470886	0.00195533	0.00335012	0.0161017	0.00723809		0.0370827
N-Methylhistamine	C05127	0.00416667	0.00493333	0	0	0.000966667	0.0073		0.00721688	0.00690386	0	0	0.00167432	0.00634587		0.682882
2-Aminoethylphosphonate	C03557	0.00823333	0.0122333	0.0129	0.0102333	0.0114333	0.011		0.000472582	0.00295353	0.00450777	0.00232451	0.00469184	0.00223383		0.772864
Deoxyadenosine	C00559	0.00533333	0.0131333	0.0276	0.0279333	0.0322667	0.0291667		0.0092376	0.0114479	0.00226053	0.00135031	0.0126808	0.0074467		0.0637105
dAMP	C00360	0.000166667	0.000133333	0.000233333	6.67e-05	6.67e-05	0.00126667		0.000288675	0.00023094	0.000251661	0.00011547	0.00011547	0.00117189		0.283743
Deoxycytidine	C00881	0.0281	0.012	0.0173667	0.0180333	0.0101667	0.0144333		0.00892356	0.00157162	0.00654319	0.00639557	0.00126623	0.00438786		0.111286
Deoxyguanosine	C00330	0.0003	0.0011	0.000733333	0.0005	0.0008	0.00103333		0.00043589	0.000964365	0.000378594	0.0007	0.000360555	0.0010504		0.835139
Deoxyinosine	C05512	0	0	0	0.000266667	0	0		0	0	0	0.00046188	0	0		0.707251
2'-Deoxyinosine 5'-phosphate	C06196	0	0.0026	0	0.0001	0	0.00286667		0	0.00450333	0	0.000173205	0	0.00331713		0.688387
2-Deoxy-D-ribose 5-phosphate	C00673	0	0	0	0	0.000633333	6.67e-05		0	0	0	0	0.000650641	0.00011547		0.239954
dUMP	C00365	0	0	0	0	0	0		0	0	0	0	0	0		-
Coenzyme M	C03576	0	0	0	0	0	0		0	0	0	0	0	0		-
3,4-Dihydroxy-L-phenylalanine	C00355	0.00656667	0.00866667	0.000766667	0.00626667	0.0072	0.00346667		0.00325167	0.00660328	0.00132791	0.00335012	0.00572364	0.00600444		0.700444
Sinapate	C00482	2.88087	2.3839	2.85723	1.74647	1.6169	1.77177		0.401675	0.170332	0.128436	0.142583	0.230908	0.262636		0.000801203
Amitrole	C11261	0.000166667	0.0009	0.0012	0.000166667	0.00113333	0.0011		0.000288675	0.00122882	0.00104403	0.000288675	0.000862168	0.00034641		0.682882
Dephospho-CoA	C00882	0.000333333	0.000166667	0	0.000566667	0.000333333	0		0.000351188	0.000288675	0	0.000981495	0.000493288	0		0.815347
3-Hydroxykynurenine	C02794	0.00296667	0.00366667	0.00373333	0.0008	0.00263333	0.00296667		0.00513842	0.00219393	0.0016563	0.00138564	0.0010504	0.00262742		0.878295
Acetylcholine	C01996	0.255533	0.235367	0.221267	0.232867	0.328067	0.229467		0.0471012	0.0283038	0.0475241	0.034844	0.0384737	0.00432936		0.13496
3',5'-Cyclic AMP	C00575	0.0003	0.000566667	0.00153333	0.0019	0.001	0		0.000360555	0.000981495	0.00136137	0.00043589	0.0007	0		0.239954
ADP-glucose	C00498	0	0	0	0	0	0		0	0	0	0	0	0		-
Ribitol	C00474	0	0.000133333	0	0.0001	0	0		0	0.00023094	0	0.000173205	0	0		0.772864
Allantoin	C01551	0.0372667	0.0142333	0.0185333	0.0327667	0.0308333	0.0143667		0.00681347	0.00153079	0.00688791	0.00600028	0.00690821	0.00113725		0.0052085
Amantadine	C06818	0.0224333	0.0141333	0.0343	0.0265667	0.00913333	0.0334333		0.000971253	0.00166233	0.00242487	0.0102929	0.00884892	0.00560476		0.0112869
N-(L-Arginino)succinate	C03406	0.0059	0.003	0.00356667	0.00233333	0.00243333	0.0017		0.00402616	0.000519615	0.00301386	0.00172143	0.00159478	0.00182483		0.682882
Benzamidine	C01784	0.00113333	0.0008	0.0003	6.67e-05	0.000366667	0.000333333		0.000665833	0.000984886	0.000519615	0.00011547	0.000472582	0.000493288		0.643025
Benzocaine	C07527	0.00456667	0.00363333	0.00976667	0.0077	0.0059	0.0140667		0.0079097	0.00629312	0.00921213	0.00506853	0.00622174	0.0021362		0.707251
Betaine aldehyde	C00576	0.0269	0.0358667	0.0324333	0.0244667	0.0287	0.0284333		0.0053563	0.00222785	0.00506195	0.00266333	0.00840714	0.00576223		0.46757
Caffeate	C01197	0.341167	0.311067	0.310367	0.245	0.2811	0.273867		0.0501091	0.0262077	0.00794313	0.0177113	0.0282199	0.0644508		0.284028
Creatinine	C00791	0.0148667	0.0111	0.00936667	0.00666667	0.00436667	0.00503333		0.00473849	0.00582838	0.0103636	0.00170978	0.0043501	0.00450814		0.583947
Cystathionine	C00542	0.0095	0.00813333	0.0061	0.00473333	0.00826667	0.00646667		0.00210713	0.00773649	0.00363731	0.00119304	0.00106927	0.00196554		0.806328
Cytidine	C00475	0.0453	0.0495667	0.0387667	0.0595333	0.0842333	0.0537333		0.00373631	0.00332466	0.00395769	0.00528425	0.0186125	0.00287112		0.00443407
3',5'-Cyclic CMP	C00941	0.0009	0.000333333	0.00116667	0.00183333	0.00246667	0.00123333		0.00155885	0.00057735	0.0010116	0.00248462	0.00231804	0.00196554		0.855094
D-Arabinose	C00216	0.00313333	0.00253333	0.00313333	0.00293333	0.0021	0.00413333		0.00169214	0.000802081	0.00162583	0.00237557	0.00209523	0.00210317		0.905908
Penicillamine	C07418	0.0004	0.0009	0.000766667	0.0009	0.000933333	0.00136667		0.000360555	0.00122882	0.00132791	0.00072111	0.00128582	0.00165025		0.963368
D-Erythrose 4-phosphate	C00279	0.000533333	0.00236667	0.0001	0.000533333	0.0003	0.00176667		0.00092376	0.00206478	0.000173205	0.00046188	0.000519615	0.00204042		0.532163
2,3-Diaminopropanoate	C06393	0.0052	0.0094	0.00416667	0.00766667	0.00696667	0.00643333		0.00208086	0.000655744	0.00223681	0.00324705	0.00250067	0.00517912		0.682882
Isocitrate	C00311	0.00103333	0.00266667	0.0028	0.00396667	0.00256667	0.000966667		0.00100167	0.00217792	0.00278747	0.00200083	0.00061101	0.00057735		0.631476
L-threo-3-Methylaspartate	C03618	0.0212333	0.0201	0.021	0.0165667	0.0204	0.02		0.00665833	0.00245764	0.007494	0.00855005	0.00101489	0.0131046		0.97933
(R)-3-Hydroxybutanoate	C01089	11.8327	9.82587	12.338	11.1331	9.9023	11.5174		0.611305	0.268228	1.23499	1.61347	0.642978	1.07079		0.184309
D-Ribose 5-phosphate	C00117	0.0001	3.33e-05	0	0.00123333	0.0019	0.000433333		0.000173205	5.77e-05	0	0.0021362	0.00278747	0.000585947		0.758821
FMN	C00061	0.00403333	0.0086	0.00156667	0.00606667	0.00576667	0.0154		0.00698594	0.001253	0.00155027	0.00525769	0.00998816	0.0140296		0.700444
Fumarate	C00122	0.0243	0.0143333	0.0160333	0.0239333	0.00903333	0.0104333		0.00474658	0.00416213	0.0038553	0.00810823	0.00788057	0.0031974		0.10658
Fusaric acid	C10146	0.0122667	0.0163667	0.0117333	0.00753333	0.0110667	0.0022		0.00325167	0.0120799	0.00844768	0.00840555	0.0113606	0.00192873		0.714277
Gibberellin A4	C11864	0.0003	0	0	0.000433333	0.000133333	0.0002		0.000264575	0	0	0.000750555	0.000152753	0.00034641		0.799304
Glutathione disulfide	C00127	0.00296667	0.0042	0.000766667	0.003	0.0145667	0.00173333		0.00145717	0.000984886	0.00107858	0.0043589	0.00321455	0.00175024		0.00248953
Glycylglycine	C02037	0.00166667	0.00406667	0.00596667	0.0015	0.00776667	0.0056		0.00288675	0.00395517	0.00377403	0.00259808	0.00560387	0.000264575		0.561571
Guanine	C00242	0.1385	0.1781	0.1408	0.202833	0.276867	0.246333		0.0186615	0.0188221	0.0102806	0.0187073	0.0228819	0.0143855		0.000106393
Guanosine	C00387	0.00986667	0.0236667	0.0160333	0.00786667	0.0184667	0.0128333		0.0068252	0.00408085	0.00872143	0.00189033	0.00568888	0.000929157		0.1408
3',5'-Cyclic GMP	C00942	0.0160333	0.00433333	0.0227333	0.0158	0.00423333	0.0242667		0.00612726	0.00215716	0.00205507	0.00850823	0.00179536	0.00992891		0.0283367
GDP-mannose	C00096	0	0	0.000133333	3.33e-05	0.000166667	3.33e-05		0	0	0.00023094	5.77e-05	0.000288675	5.77e-05		0.811429
GDP-glucose	C00394	0	0	0	0	0	0.000166667		0	0	0	0	0	0.000288675		0.707251
GDP-L-fucose	C00325	0	0	0	0	0	0		0	0	0	0	0	0		-
Hypoxanthine	C00262	0.0421333	0.0701333	0.0537	0.127633	0.306233	0.202933		0.0102997	0.033155	0.026805	0.0263299	0.0452744	0.037854		9.26e-05
Indole-3-acetaldehyde	C00637	0	0	0	0	0	0		0	0	0	0	0	0		-
Indole-3-acetate	C00954	0.00133333	0	0.00213333	0.00696667	0.00526667	0.00156667		0.0023094	0	0.00369504	0.00676042	0.00185023	0.00271355		0.488559
Inosine	C00294	0.0945667	0.102633	0.0734667	0.0958667	0.1611	0.100567		0.00586202	0.00582266	0.0153852	0.0142697	0.0320838	0.0198505		0.0122324
IMP	C00130	0.000566667	0.0001	3.33e-05	0.0011	0.0027	0.00273333		0.000665833	0.000173205	5.77e-05	0.00101489	0.00433128	0.00372872		0.772864
Isoguvacine	C13694	0.000133333	0.000566667	0.000833333	3.33e-05	3.33e-05	0.000166667		0.00023094	0.000981495	0.000585947	5.77e-05	5.77e-05	0.000152753		0.583947
Asparagine	-	0.0479667	0.0536667	0.0500333	0.0619333	0.113633	0.0564		0.0175381	0.00750356	0.00480035	0.00347035	0.0503391	0.00168226		0.117889
Aspartic acid	-	0.594367	0.488533	0.583033	0.6353	0.455333	0.512667		0.0518244	0.0470832	0.0849353	0.0185548	0.0461684	0.108488		0.158312
Cystine	C00491	0.0062	0.0071	0.00216667	0.00186667	0.00726667	0.0045		0.00229129	0.00472864	0.00375278	0.000351188	0.00630582	0.0007		0.643025
Leu-leu-tyr	C11331	0.000533333	0.000833333	0.000966667	0.0004	0.0013	0.000866667		0.000404145	0.00119304	0.00100167	0.000173205	0.00113578	0.00085049		0.90865
Glutamic acid	-	12.7121	10.7113	11.3288	9.41317	8.3897	8.16583		0.579801	0.3647	0.958746	0.329291	0.467416	1.6819		0.00248953
Glutamine	-	0.856033	1.1273	0.763633	1.00983	1.85347	0.8223		0.171717	0.110777	0.0831667	0.025543	0.67484	0.0280599		0.0324057
Glutathione	C00051	0.0443	0.0700667	0.0323	0.0745333	0.158067	0.0947667		0.028461	0.0140415	0.0141067	0.0107895	0.0226633	0.0468803		0.00860589
Histidinol	C00860	0.0008	0.00113333	0.00106667	0.000833333	0.0005	0.000833333		0.00113578	0.00116762	0.00070946	0.000450925	0.000866025	0.000971253		0.973849
Homocarnosine	C00884	0.00283333	0.00313333	0	0.000766667	0.0008	0.000666667		0.00259294	0.00275923	0	0.00132791	0.0007	0.0011547		0.488559
Methionine sulfone	-	0.00456667	0.00816667	0.0092	0.00533333	0.00696667	0.00553333		0.00106927	0.00100167	0.00561516	0.00136504	0.00280238	0.00329596		0.700678
Ornithine	C00077	0.116167	0.0828	0.0636333	0.107233	0.164667	0.0803333		0.0120505	0.00280535	0.00786405	0.0107584	0.0719006	0.0136508		0.0987102
Proline	C00148	4.1876	4.22047	3.59837	3.73103	4.46543	3.67843		0.297313	0.272789	0.0809006	0.193341	0.422431	0.273178		0.0544503
Pidolic acid	C01879	0.931933	1.07903	0.781333	1.20063	1.46807	1.1867		0.109619	0.141785	0.258828	0.122873	0.337295	0.482338		0.336303
Serine	C00065	0.7271	0.7949	0.642733	0.652233	0.5838	0.396		0.136594	0.0161279	0.0505698	0.0257298	0.072377	0.0791512		0.00547261
Maltotriose	C01835	0	0	0	0	0	0		0	0	0	0	0	0		-
Mecamylamine	C07511	0.00693333	0.00523333	0.0074	0.00586667	0.00303333	0.00113333		0.00355715	0.00614519	0.0074505	0.00387857	0.00366106	0.00196299		0.782159
Methylguanidine	C02294	0.0495667	0.0433667	0.043	0.0624667	0.0577333	0.0555333		0.00470567	0.00191398	0.0020664	0.00289194	0.00915223	0.0112607		0.0710915
Acetylcysteine	C06809	0.0019	0.0016	0.000566667	0.00256667	0.001	0.00123333		0.00127672	0.001	0.000981495	0.00393743	0.00112694	0.00188237		0.914518
3-Ureidopropionate	C02642	0.0335333	0.0142	0.0106333	0.0370333	0.012	0.0199667		0.0123217	0.0245951	0.0184175	0.0163016	0.0134257	0.0147886		0.62138
N-Formylmethionine	C03145	0.000466667	0.0005	0.0008	0.000266667	0.000233333	0.0001		0.000450925	0.000519615	0.00138564	0.00046188	0.000251661	0.000173205		0.905908
Nicotinate D-ribonucleotide	C01185	0.0053	0.0054	0.00406667	0.0041	0.0083	0.0027		0.00155885	0.00431393	0.00051316	0.00150997	0.00266271	0.00240208		0.464193
trans-2-Hydroxycinnamate	C01772	0.0315333	0.0269333	0.0318667	0.0148667	0.018	0.0280667		0.0115678	0.0229029	0.00976746	0.0133422	0.0214264	0.0256845		0.888032
O-Phospho-L-serine	C01005	0.0021	0.00273333	0.0042	0.00303333	0.0039	0.00663333		0.00220681	0.00253246	0.000793725	0.00113725	0.0010583	0.00205507		0.278494
Orotate	C00295	0.0034	0.00913333	0.00396667	0.00353333	0.00843333	0.00453333		0.00115326	0.00240901	0.00228108	0.00172434	0.00134288	0.000802081		0.0207435
Piperacillin	C14034	6.67e-05	0.000266667	0.000433333	0.000533333	0.000333333	0.00106667		0.00011547	0.000305505	0.00023094	0.00051316	0.00023094	0.00083865		0.466313
4-Nitrophenol	C00870	0.00476667	0.00883333	0.0083	0.0026	0.0097	0.00853333		0.00592481	0.00800271	0.00572975	0.00233024	0.00112694	0.00520032		0.760981
3,4-Dihydroxybenzoate	C00230	0.0017	0.00466667	0.0111667	0.0042	0.00756667	0.0055		0.00147986	0.00690604	0.00273008	0.00459021	0.0072968	0.00480729		0.6575
Pralidoxime	C07400	0.000433333	0.000666667	0.000366667	0.000266667	0.000266667	0.0004		0.000450925	0.000650641	0.000635085	0.00023094	0.00046188	0.0003		0.940889
Quisqualic acid	C08296	0.00213333	0.00596667	0.00306667	0.0049	0.0022	0.00216667		0.00210079	0.00411987	0.00245832	0.00182483	0.001	0.00230723		0.62955
S-Adenosyl-L-homocysteine	C00021	0.0506	0.0701667	0.0560333	0.104867	0.147433	0.108633		0.00386911	0.00531633	0.00681347	0.00684787	0.00253246	0.00360185		3.22e-08
S-Carboxymethyl-L-cysteine	C03727	0.0128333	0.0133	0.01	0.0179333	0.0196667	0.0121667		0.00102144	0.00150997	0.00219317	0.00797768	0.00167432	0.00366788		0.228446
Sebacic acid	C08277	0.0319333	0.0339	0.0294333	0.0359667	0.0423667	0.0314333		0.00987995	0.0106663	0.00155027	0.00786151	0.010252	0.01155		0.789148
Spermine	C00750	0.00693333	0.00433333	0.000533333	0.0045	0.00293333	0.00343333		0.00132035	0.00416213	0.00092376	0.00302655	5.77e-05	0.00298385		0.367042
Succinate	C00042	0.0331333	0.0202667	0.0317667	0.0183333	0.0135333	0.0237333		0.0141507	0.00560119	0.00621316	0.0057492	0.00577437	0.00460036		0.197836
Thiamine	C00378	0.000666667	0.00146667	0.000433333	0.000433333	0.000533333	0.000633333		0.000585947	0.00023094	0.000416333	0.000585947	0.000585947	0.000585947		0.478395
Thiamin monophosphate	C01081	0.000133333	6.67e-05	0	0.0001	6.67e-05	0.0002		0.00023094	0.00011547	0	0.000173205	0.00011547	0.000173205		0.822531
Thioglycolate	C02086	4.2331	3.63717	4.20443	3.79953	3.1797	3.5285		0.347227	0.0517553	0.550975	0.552949	0.210643	0.0933657		0.117737
Thymidine	C00214	0.000866667	0.0012	0.00106667	0.0004	0.000533333	0.00113333		0.000750555	0.00122882	0.000665833	0.0003	0.00092376	0.00126623		0.908718
cTMP	-	0	0	0.0001	0	0.0001	0		0	0	0.000173205	0	0.000173205	0		0.772864
dTMP	C00364	0	0.000133333	0	0	0	0		0	0.00023094	0	0	0	0		0.707251
Thymine	C00178	0.0028	0.003	0.00326667	0.00203333	0.00373333	0.00483333		0.00334215	0.00072111	0.000950438	0.00221886	0.00260256	0.00282194		0.859911
trans-Zeatin riboside	C16431	0.000633333	0.0015	0.00103333	0.00263333	0.00343333	0.0027		0.000650641	0.00180278	0.000503322	0.00280416	0.00200083	0.0028		0.734847
Tyramine	C00483	0.0404333	0.0399667	0.0563667	0.0462333	0.0517667	0.0588		0.000550757	0.00792549	0.00461988	0.00551936	0.00688791	0.00579396		0.0319918
Uridine	C00299	0.00436667	0.00733333	0.0028	0.00346667	0.0104	0.00483333		0.00110604	0.00155027	0.00236432	0.003073	0.000953939	0.000763763		0.017724
UMP	C00105	0.000733333	0.000766667	0.000133333	0.000666667	0.000133333	0.000566667		0.000945163	0.00070946	0.00023094	0.000585947	0.00023094	0.000896289		0.827779
Xanthine	C00385	0.0007	0.714967	6.67e-05	0.0185	0.7829	0.0012		0.000818535	0.0624553	0.00011547	0.0311809	0.0523195	0.000953939		6.42e-10
Xanthosine 5'-phosphate	C00655	0.001	0.00126667	0.0003	0.0007	0.0013	0.00113333		0.00104403	0.000929157	0.000360555	0.000818535	0.00112694	0.000896289		0.840689
Lactose	C00243	0	3.33e-05	0.000166667	0	0	0		0	5.77e-05	0.000288675	0	0	0		0.733892
NAD+	C00003	0	0.000166667	0.000133333	0	3.33e-05	0		0	0.000288675	0.00011547	0	5.77e-05	0		0.707251
Nicotinamide D-ribonucleotide	C00455	0.0822333	0.0853333	0.0589	0.0690333	0.0988	0.0655333		0.00869617	0.0179606	0.0047634	0.0146029	0.0356947	0.0138164		0.441699
Phenylpyruvate	C00166	0.0001	0.0021	0.000933333	0.000133333	0.000833333	0		0.000173205	0.00217945	0.00161658	0.00023094	0.00144338	0		0.6575
4-Aminobutanoate	C00334	0.130833	0.1407	0.1167	0.1492	0.161167	0.154833		0.0115812	0.0182502	0.0217743	0.0210459	0.00728583	0.0193423		0.239954
6-Aminohexanoate	C02378	0.0159333	0.0185667	0.0125667	0.400133	0.3591	0.0123667		0.00528425	0.00282902	0.00215019	0.336494	0.573203	0.00176163		0.565655
Catechol	C00090	0	0	0	0	0	0		0	0	0	0	0	0		-
Eriodictyol	C05631	0.0177	0.012	0.0140667	0.0176667	0.0169333	0.0184		0.0170561	0.00990353	0.0106604	0.00172434	0.0064291	0.00216333		0.963368
Genistein	C06563	0.004	0.00866667	0.0081	0.00593333	0.0111333	0.0128667		0.00355528	0.00860077	0.00786193	0.000378594	0.00198578	0.00613705		0.707251
Naringenin	C00509	0.00273333	0.0042	0.0041	0.0047	0.00486667	0.0015		0.00265393	0.00626418	0.00359305	0.00365103	0.00140119	0.00173493		0.90865
Pelargonin	C08725	0.000166667	0.0016	0.0004	0.000633333	0.000833333	6.67e-05		0.000288675	0.00150997	0.000264575	0.000493288	0.000763763	5.77e-05		0.475351
Apigenin 7-O-Glc	C04608	0.00273333	0	0	0	0	0		0.00473427	0	0	0	0	0		0.707251
Apigenin 7-O-neohesperidoside	C12627	0.00256667	0.00356667	0.0029	0.0032	0.00313333	0.00393333		0.000568624	0.00221435	0.00121655	0.00151327	0.00183394	0.000750555		0.929229
Baicalin	C10025	0.0216333	0.0171333	0.015	0.0125333	0.0166333	0.0182		0.0119739	0.00514717	0.00343948	0.00704651	0.00100665	0.00145258		0.790374
Cyanidin 3-O-Rut	C08620	2.87607	6.80363	6.62063	2.445	3.44573	5.29177		0.313948	0.379631	0.925157	0.685768	0.585088	0.812159		0.000172518
Isorhamnetin-3-Glc	-	0.1915	0.171267	0.158	0.140267	0.1686	0.160233		0.0169479	0.0114561	0.0354162	0.0329388	0.00985343	0.0266896		0.565655
Robinin	C10178	0.0056	0	0	0	0.000533333	0.0009		0.00969949	0	0	0	0.00046188	0.000608276		0.733892
Kaempferol 3-O-Glc	C12249	0.0068	0	0.0289667	0	0	0.0128667		0.00588982	0	0.0223115	0	0	0.0222857		0.319834
Isoorientin	C01821	0.00566667	0.0138333	0.0144	0.005	0.0084	0.0101333		0.00298385	0.00213854	0.00725052	0.00446766	0.00266271	0.00328075		0.233816
Naringenin 7-O-Glc	C09099	0.0103333	0.00706667	0.00773333	0	0.0194	0.0194333		0.00195021	0.00747953	0.00677151	0	0.0024	0.00698665		0.0239425
Pelargonidin 3-O-Glc	C12137	0.000133333	0.0011	0.000266667	0.0024	0.000533333	0.00166667		0.00023094	0.00190526	0.00046188	0.00245153	0.000550757	0.00147422		0.683484
Puerarin	C10524	0.000633333	0.00123333	0.00176667	0.0016	0.0028	0.00286667		0.00109697	0.00125033	0.00136137	0.0017088	0.00334215	0.00323934		0.874509
Peltatoside	-	0.0001	0.0002	0.0004	0.0002	0.0001	0.00176667		0.0001	0.000173205	0.00069282	0.00034641	0.000173205	0.00210792		0.556577
Hyperin	C10073	0.0023	0.00146667	0.00306667	0.0057	0.00513333	0.00273333		0.00265141	0.00181751	0.0031533	0.00220681	0.00136504	0.000757188		0.460685
Quercetin-Glc-acetate	-	0.00173333	0.000233333	3.33e-05	0.000366667	0	0		0.00300222	0.000404145	5.77e-05	0.000404145	0	0		0.757858
Capsaicin	C06866	0.00493333	0.00623333	0.00503333	0.0024	0.00283333	0.00366667		0.00434665	0.00549939	0.00562168	0.00415692	0.00490748	0.00404145		0.940889
Dihydrocapsaicin	-	0.00443333	0.0052	0.0033	0.00316667	0.000333333	0.002		0.00642365	0.00445758	0.00145258	0.00210792	0.00057735	0.00242693		0.789387
nordihydrocapsaicin	-	0.00103333	0.0004	0.000333333	0.000366667	0.0007	0.0005		0.000723418	0.00069282	0.000493288	0.000152753	0.00052915	0.000458258		0.789148
4-Coumarate	C00811	0.0351	0.0261333	0.0277333	0.0183667	0.0189	0.0177333		0.0190738	0.00584494	0.0128485	0.00145717	0.01722	0.0154043		0.77377
rosmarinic acid	C10489	0	0.000133333	0	0	0	0		0	0.00023094	0	0	0	0		0.707251
Procyanidin B2	-	0	0.000266667	0.0003	0.000666667	0.000366667	0.000566667		0	0.000152753	0.000264575	0.000550757	0.000152753	0.000351188		0.450768
Procyanidin B1	-	0	0.000666667	0.000333333	0.000133333	0.000966667	0.000333333		0	0.000702377	0.000321455	0.00023094	0.00083865	0.000208167		0.498376
Kaempferol-rha	-	0	0	0	0	0	0		0	0	0	0	0	0		-
3,4-Dihydroxyphenylacetate	C01161	0.0006	0.0016	0.00113333	0.001	0.000333333	0.0013		0.000655744	0.0006245	0.00153731	0.0008544	0.00057735	0.00160935		0.835139
3-cyanopyridine	-	0.00173333	0.000833333	0.00166667	0.000966667	0	0.000833333		0.00219393	0.000723418	0.00159478	0.000950438	0	0.000737111		0.772864
NADH	C00004	0	0	0	0	0	0		0	0	0	0	0	0		-
Urocanate	C00785	0.289733	0.3236	0.153233	0.166	0.1452	0.260267		0.121739	0.127188	0.141437	0.0441949	0.07079	0.228394		0.709302
N-Acetyl-D-mannosamine	C00645	3.33e-05	0.000433333	0.000266667	0.0007	0.0014	0.000866667		5.77e-05	0.000351188	0.00046188	0.000519615	0.000818535	0.00046188		0.220069
O-Acetyl-L-serine	C00979	0.00466667	0.0209667	0.0141	0.0354	0.0582	0.0639667		0.00126623	0.00410528	0.00482183	0.0132605	0.0117461	0.0042548		0.000129076
dGMP	C00362	0	0.000166667	0	0.000166667	0	0		0	0.000288675	0	0.000152753	0	0		0.643922
Dihydrofolate	C00415	0.00223333	0.00156667	0.00213333	0.0012	0.001	0.000966667		0.00144684	0.00051316	0.00168622	0.000655744	0.00138924	0.00085049		0.799304
4-Methylumbelliferyl acetate	C03837	0.0343667	0.0296333	0.0344333	0.0271	0.0227667	0.0368333		0.0209094	0.00581406	0.0267433	0.00292062	0.00459601	0.000665833		0.904298
Pyridoxal phosphate	C00018	0.241033	0.233433	0.215767	0.204033	0.254033	0.223		0.0570028	0.0197743	0.0424771	0.00768266	0.0149373	0.0752003		0.855811
N6-(L-1,3-Dicarboxypropyl)-L-lysine	C00449	0.1148	0.1295	0.0658667	0.0676333	0.0732	0.0488667		0.0191165	0.00646452	0.00478156	0.0104644	0.0259243	0.00495614		0.00134995
Cysteamine	C01678	0	3.33e-05	0	0	0	0		0	5.77e-05	0	0	0	0		0.707251
D-Arabitol	C01904	0	0.0009	0.0013	0.00133333	0.0011	0.000266667		0	0.00155885	0.00191572	0.00189297	0.00190526	0.000251661		0.904298
D-Glucoheptose	-	0.00193333	0.0012	0.00106667	0.00256667	0.00476667	0.000933333		0.00195021	0.000173205	0.000378594	0.0022745	0.0018037	0.000814453		0.208042
Galactitol	C01697	0.000366667	0.00103333	3.33e-05	0.000933333	0.00143333	0.002		0.000635085	0.00145717	5.77e-05	0.00090185	0.00085049	0.0031241		0.805848
Homogentisate	C00544	0.0019	0.00186667	0.00353333	0.00316667	0.00186667	0.00336667		0.00134536	0.000472582	0.00184481	0.00262742	0.00164418	0.00135769		0.790374
3-Hydroxyanthranilate	C00632	0.0103667	0.0191667	0.0267667	0.0455	0.0137667	0.0317333		0.0106613	0.00422532	0.00899852	0.0564875	0.0168803	0.00829237		0.772864
(-)-Jasmonic acid	C08491	0	0	0	0	0	0		0	0	0	0	0	0		-
D-Glyceraldehyde 3-phosphate	C00118	0.004	0.00166667	0.00106667	0.0026	0.000566667	0.0011		0.00277849	0.0025482	0.00184752	0.00221133	0.000981495	0.000458258		0.6575
UDP-L-Rha	C02199	0	0	0	0	0	0		0	0	0	0	0	0		-
UDP-D-Xyl	C00190	0.0004	0.0001	0.0007	0.0001	0.0006	0.000266667		0.00069282	0.0001	0.00121244	0.000173205	0.0006245	0.000378594		0.884098
(3R)-beta-Leucine	C02486	0	0.00463333	0	0.00803333	0.0057	0.00696667		0	0.00480867	0	0.00740968	0.00987269	0.00609289		0.707251
Quinate	C00296	0	3.33e-05	0.0002	6.67e-05	0.0005	0		0	5.77e-05	0.00034641	0.00011547	0.000608276	0		0.619417
Dihydroorotate	C00337	0	6.67e-05	0	0	0.000433333	0		0	0.00011547	0	0	0.000450925	0		0.275907
Deoxyuridine	C00526	0.00193333	0.0019	0.00196667	0	0.00256667	0.00103333		0.00181475	0.0019	0.00190351	0	0.0030238	0.00178979		0.805848
Chlorogenate	C00852	0.000466667	0.000866667	0.000566667	0.0013	0.000366667	0.000666667		0.000723418	0.000750555	0.000493288	0.000264575	0.000550757	0.00061101		0.709302
6-Hydroxynicotinate	C01020	0.0649333	0.0166667	0.105667	0.0372	0.0168	0.1222		0.0122737	0.0131823	0.0284046	0.00261534	0.0138503	0.0155936		0.000228218
O-Succinyl-L-homoserine	C01118	0.00366667	0.0016	0.004	0.00266667	0.0038	0.00216667		0.000650641	0.000173205	0.001249	0.000450925	0.00165227	0.00215019		0.454305
Gibberellin A3	C01699	0.000266667	0.000266667	0.000133333	0	0	0.0005		0.000305505	0.00046188	0.00023094	0	0	0.0005		0.700444
cis,cis-Muconate	C02480	0	0	0.0002	0	0.000266667	0		0	0	0.00034641	0	0.00046188	0		0.772864
Pimelate	C02656	0.00186667	0.0051	0.0042	0.00623333	0.0047	0.0057		0.00205994	0.0007	0.00226495	0.00290057	0.00330606	0.00336452		0.707251
5-(2-Hydroxyethyl)-4-methylthiazole	C04294	0.0003	0.000966667	0.000233333	0.000533333	0.000766667	0.000833333		0.000264575	0.00085049	0.000251661	0.000757188	0.000814453	5.77e-05		0.782159
1-(5'-Phosphoribosyl)-5-amino-4-imidazolecarboxamide	C04677	0.000666667	0.001	0.0006	0.000933333	0.0012	0.00183333		0.00046188	0.00117898	0.000781025	0.000832666	0.000608276	0.00011547		0.700444
D-Alanyl-D-alanine	C00993	0.0004	0.00116667	0.000866667	0.000366667	0.0008	0.000266667		0.0004	0.00132035	0.000288675	0.000550757	0.0005	0.000251661		0.758821
N-Carbamoyl-L-aspartate	C00438	0.000733333	0.0056	0.000266667	0.00213333	0.00666667	0.00236667		0.00127017	0.00290517	0.00046188	0.00205507	0.00178979	0.000208167		0.020106
Cholic acid	C00695	0	0	0	0	0	0		0	0	0	0	0	0		-
3'-CMP	C05822	0.0005	0.00153333	0.00153333	0.00253333	0	0		0.000866025	0.00265581	0.00265581	0.00225019	0	0		0.730244
5'-Methylthioadenosine	C00170	6.36563	9.3143	8.16257	8.44057	12.4853	10.0523		0.143161	0.376047	0.258779	1.12585	1.01499	0.929626		0.00025409
Dihydrozeatin	C02029	0.00263333	0.00283333	0.00173333	0.0012	0.0016	0.00606667		0.0018037	0.00158219	0.00198578	0.00199249	0.00165227	0.00196554		0.228167
sn-Glycero-3-phosphocholine	C00670	4.39373	1.52957	1.7282	4.12727	2.20957	1.8069		1.85425	0.132775	0.371834	1.25964	0.352899	0.519247		0.043536
alpha-Isopropylmalate	C02504	0	0	0	0.0039	0.00766667	0.00283333		0	0	0	0.00497293	0.00222785	0.00141539		0.0417949
(R)-S-Lactoylglutathione	C03451	0.0005	0.0002	0	0	0	0		0.00043589	0.00034641	0	0	0	0		0.284028
3-Methyl-2-oxobutanoic acid	C00141	0.000366667	0.000433333	0	6.67e-05	0.0006	0		0.000472582	0.000404145	0	0.00011547	0.00103923	0		0.772864
(S)-Scoulerine	C02106	0.0639667	0.0534	0.0556	0.0544333	0.0604	0.0556		0.00496521	0.00694622	0.0114904	0.00955109	0.00692026	0.00868101		0.790374
L-Allothreonine	C05519	0.357367	0.3054	0.2821	0.439267	0.3776	0.3552		0.0255586	0.0132605	0.0166421	0.0241707	0.0413508	0.041653		0.00443407
Taxifolin	C01617	0.0024	0.0039	0.00393333	0.00186667	0.00403333	0.0042		0.00250599	0.0003	0.00100167	0.000404145	0.00191398	0.00115326		0.58371
Tetracosanoic acid	C08320	6.30393	5.34557	6.58673	5.96837	5.28893	6.21073		0.411565	0.184804	1.03856	0.972232	0.490614	0.527317		0.452879
dUDP	C01346	0	0	0	0	0	0		0	0	0	0	0	0		-
Methyl jasmonate	C11512	0.0326667	0.0337667	0.0308	0.0375667	0.0399	0.0266333		0.0144299	0.00554106	0.0108282	0.0122083	0.00343948	0.0100172		0.805848
4-Hydroxy-3-methoxy-benzaldehyde	C00755	0.233667	0.161733	0.210067	0.245267	0.228867	0.3282		0.033371	0.0184001	0.0775165	0.0647214	0.0834919	0.108319		0.46757
4-Hydroxypyridine	-	0.00116667	0.00203333	0.000666667	0.0009	0.001	0.0006		0.00102144	0.00125033	0.00061101	0.00147309	0.0007	0.00052915		0.772864
gamma-L-Glutamyl-L-cysteine	C00669	0.0056	0.00653333	0.00243333	0.0035	0.00303333	0.0056		0.00455082	0.00352184	0.00217792	0.00606218	0.00120139	0.0017088		0.811429
Sphinganine	C00836	0.0012	0.00203333	0.00216667	0.0021	0.00213333	0.0021		0.00108167	0.00262742	0.00263502	0.00274044	0.00197569	0.00363731		0.996632
Zeatin-9-glucoside	-	0.00136667	0.000733333	0.0011	0.00146667	0.000733333	0.0014		0.00115902	5.77e-05	0.000608276	0.00085049	0.000416333	0.000458258		0.790374
Syringaldehyde	-	0.0637333	0.0631667	0.0743667	0.0484333	0.0586667	0.0683333		0.0228715	0.00496622	0.0219208	0.00673968	0.00490951	0.0173782		0.707251
2-Methylmaleate	C02226	0.000133333	0	0.00106667	0	0	0		0.00023094	0	0.00122202	0	0	0		0.358153
5-Aminopentanoate	C00431	0.0137667	0.02	0.0195	0.0267	0.0215	0.0278333		0.0238446	0.0179733	0.00880511	0.0112067	0.00393573	0.0174291		0.923294
trans-3-Hydroxycinnamate	C12621	0.0297	0.0378667	0.0290667	0.0117333	0.0213	0.0274333		0.0130767	0.0351308	0.0146548	0.0105401	0.0241261	0.00827305		0.822531
3-Hydroxypyridine	-	0.0219667	0.0274333	0.0273667	0.0244333	0.0228333	0.0229667		0.0191808	0.00920344	0.0113808	0.00241109	0.00745676	0.0068486		0.97933
Pinitol	C03844	0.000566667	0	0.000166667	0.000433333	0.000133333	0.000333333		0.000152753	0	0.000152753	5.77e-05	0.00023094	0.000152753		0.0269061
Hesperetin	C01709	0.0703	0.0686	0.0611333	0.0541333	0.079	0.0831333		0.012394	0.0168962	0.0249835	0.0132274	0.0206051	0.00119304		0.643025
Itaconate	C00490	0.00206667	0.0002	0.0013	0.0007	0.000966667	0.000933333		0.00307463	0.00034641	0.00216564	0.00121244	0.000873689	0.00161658		0.916095
N-Acetylglycine	-	0.0164667	0.0067	0.00323333	0.0142333	0.0113667	0		0.00883421	0.00852819	0.0056003	0.00508462	0.00620833	0		0.194566
Sinapoyl aldehyde	C05610	0.000833333	0.000266667	0.00173333	3.33e-05	0.000166667	0.0002		0.000971253	0.00046188	0.00226789	5.77e-05	0.000288675	0.00034641		0.682882
Sorbitol 6-phosphate	C01096	0	0.0001	0	0.000566667	6.67e-05	0		0	0.000173205	0	0.000814453	0.00011547	0		0.643922
Suberic acid	C08278	0.0222	0.0160333	0.0183333	0.0202333	0.0198333	0.0198333		0.00420357	0.00380044	0.0102051	0.00195533	0.00237136	0.00751088		0.914373
Threonate	C01620	0.0442	0.0339667	0.0600333	0.128633	0.147767	0.1844		0.00713933	0.0190017	0.00855005	0.0173926	0.0242028	0.0340818		0.000132614
Triethanolamine	C06771	0.0266667	0.0191	0.0153333	0.0142667	0.00553333	0.0281333		0.00370045	0.0145093	0.0139199	0.017016	0.00515493	0.0275544		0.76046
12:0 Lyso PC	C04230	0.00246667	0.0043	0.0012	0.00416667	0.00306667	0.00263333		0.00279344	0.000655744	0.00104403	0.00277369	0.00107858	0.00145717		0.669547
10:0 Lyso PC	C04230	0.000133333	0	0.0001	0	0.000433333	0		0.00023094	0	0.000173205	0	0.000378594	0		0.330335
D-Glucosylsphingosine	C03108	0.00166667	0.0021	0.00516667	0.0029	0.00223333	0.00503333		0.0025482	0.00182483	0.00253246	0.00072111	0.00328075	0.00320052		0.688387
Malvin	C08718	0.000333333	0.0002	0.000366667	0.000166667	0.0008	0.000666667		0.000305505	0.0002	0.000288675	0.000208167	0.000360555	0.000723418		0.634452
4-deoxyphloridzin	-	0	0	0	0	0	0		0	0	0	0	0	0		-
Dihydroxy-Methoxychalcone-Neo	-	0.0011	0.0014	0.0022	0	0.000366667	0.00526667		0.00190526	0.00192873	0.00190788	0	0.000635085	0.00198578		0.0900257
Flavanomarein	-	0.0485667	0.0584	0.0561	0.0463667	0.0356667	0.0448667		0.0039501	0.003751	0.0031	0.0107742	0.0266583	0.0298572		0.798656
Hesperidin	C09755	0.0017	0.0105	0.0125333	0.00226667	0.00433333	0.0107333		0.0017	0.00550182	0.00100665	0.00130128	0.00456545	0.0122639		0.402837
Luteolin-3',7-di-O-Glc	-	0.0007	0.0005	0.00173333	0.0004	0.00383333	0.00173333		0.000608276	0.0007	0.00155349	0.000608276	0.00176163	0.00212211		0.239954
Luteolin-4'-O-Glc	-	0.0171	0.0166	0.0165333	0.0149333	0.0140667	0.0188667		0.00668356	0.00484974	0.00805564	0.00317228	0.00179258	0.00051316		0.923294
Neoeriocitrin	C09805	0	0	0	0	0	0		0	0	0	0	0	0		-
Neohesperidin	C09806	0.000966667	0.0007	0	0.000333333	0	0		0.00167432	0.00121244	0	0.00057735	0	0		0.799304
Neohesperidin dihydrochalcone	-	0	0.000133333	3.33e-05	0	0	0		0	0.00023094	5.77e-05	0	0	0		0.738609
Phlorizin	C01604	0	0	0	0	3.33e-05	0		0	0	0	0	5.77e-05	0		0.707251
Poncirin	C09830	0.000833333	0.00206667	0.00216667	0.000566667	0.00186667	0.00203333		0.00135769	0.00357957	0.00297377	0.00051316	0.0025482	0.00187705		0.947054
Saponarin	C08064	0.00613333	0.00583333	0.00356667	0.00376667	0.0133333	0.0100333		0.00595847	0.00235018	0.00427122	0.00298385	0.00793872	0.00447698		0.46757
Biochanin A-beta-D-glucoside	C05376	0.00333333	0.0013	0.00296667	0.00196667	0.00276667	0.00243333		0.00158219	0.00115326	0.000896289	0.00130512	0.00177858	0.0022723		0.805848
Spiraeoside	-	0.0153	0.0082	0.0114667	0.0117667	0.01	0.0133333		0.00372693	0.000264575	0.00497226	0.000680686	0.00911482	0.00623084		0.798656
Solasodine	C10822	0.00403333	0.0024	0.0016	0.0027	0.001	0.0033		0.00247857	0.00278747	0.0016	0.000608276	0.00173205	0.00155885		0.709302
Vitexin	C01460	0.00413333	0.0025	0.00203333	0.0014	0.00513333	0.00563333		0.00317857	0.000754983	0.00210317	0.00242487	0.00251462	0.00291605		0.532521
Methyl Dihydrojasmonate	-	0.00433333	0.0046	0.0015	0.00336667	0.00493333	0.00256667		0.00301386	0.00281603	0.00052915	5.77e-05	0.00438786	0.00195533		0.772864
N-acetyl-DL-serine	-	0.0139333	0.0224333	0.0132333	0.0243333	0.0220667	0.0258667		0.00645317	0.0134448	0.00696371	0.0132198	0.00265769	0.00458839		0.69962
Cys-Gly	C01419	0.0002	6.67e-05	0.0003	3.33e-05	0.0001	0.000166667		0.00034641	5.77e-05	0.000519615	5.77e-05	0.000173205	0.000288675		0.923294
S-Adenosyl-L-methionine	C00019	0.0084	0.00696667	0.0108333	0.00733333	0.00743333	0.00626667		0.00127672	0.00125831	0.00242143	0.000702377	0.00225906	0.00210317		0.284028
Kaempferol-Gal-Rha-Rha	-	0.0301	0.0515333	0.00676667	0.0273333	0.0226333	0.0081		0.00885381	0.0148702	0.00355293	0.0154888	0.00808723	0.00565597		0.0158344
Kaempferol-Rha-Rha-Rha	-	6.67e-05	0.000133333	0	0.000166667	3.33e-05	6.67e-05		0.00011547	0.00011547	0	0.000288675	5.77e-05	0.00011547		0.842847
Kaempferol-Ara	-	0	0	0	0	0	0		0	0	0	0	0	0		-
Kaempferol-Glc	-	0.00516667	0.0018	0.00526667	0.00276667	0.00256667	0.00683333		0.00172143	0.00191572	0.00189033	0.00372335	0.00228983	0.00381357		0.511452
Kaempferol-Gal	-	0.0019	0.00913333	0.00433333	0.000833333	0.00463333	0.00123333		0.00173493	0.00518684	0.0046694	0.000802081	0.00296873	0.0021362		0.242079
Myricetin-Xyl	-	0	0	0	0	0	0.0001		0	0	0	0	0	0.000173205		0.707251
Methylquercetin-Gal-Rha-Rha	-	0	0	0	0	0	0		0	0	0	0	0	0		-
Quercetin-Glc	-	0.0939333	0.0898667	0.0845667	0.0735333	0.0854	0.0795333		0.0100321	0.00845005	0.00596518	0.00947066	0.0100955	0.00600111		0.345516
alpha-Methyl-histidine	-	0.00966667	0.0124	0.0129333	0.0128333	0.0236	0.0215667		0.0085049	0.00353836	0.00195021	0.0111957	0.00737496	0.00701166		0.458105
3-Hydroxy-3-methylglutarate	C03761	0.000366667	0.000366667	0.000466667	0.0007	0.0053	0.000133333		0.000472582	0.000635085	0.000550757	0.00121244	0.00562406	0.00011547		0.358153
3-Indoxylsulfate	-	0	0	0	0	0	0		0	0	0	0	0	0		-
2,5-Dihydroxybenzoate	C00628	0.0011	0.00313333	0.0042	0.000733333	0.0031	0.0049		0.00101489	0.00382797	0.00280535	0.000702377	0.00276224	0.00513907		0.76046
Hippurate	C01586	0.0003	0.0001	6.67e-05	6.67e-05	0.0001	0.0003		0.000519615	0.000173205	0.00011547	5.77e-05	0.0001	0.000360555		0.859911
Salicylate	C00805	0.0151667	0.013	0.0143667	0.014	0.0238333	0.0257667		0.00620672	0.00775822	0.000503322	0.00826378	0.00509542	0.00426654		0.241559
Trimethylamine N-oxide	C01104	0.001	0.000233333	0.0004	0.000466667	0.000566667	0.000433333		0.000888819	0.000251661	0.000360555	0.000550757	0.000416333	0.00051316		0.790374
N(pi)-Methyl-L-histidine	C01152	0.00416667	0.00536667	0.00343333	0.008	0.00526667	0.00723333		0.00363639	0.00215019	0.00594671	0.000984886	0.00270062	0.00140119		0.757858
5-Hydroxyindoleacetate	C05635	0.0133	0.0101667	0.0169	0.0198667	0.00973333	0.0277667		0.00556776	0.00465439	0.00540648	0.0122871	0.00752219	0.01279		0.445909
5-Hydroxylysine	-	0.000233333	0.000166667	0.0005	0.000333333	0.0001	0.000266667		0.000404145	0.000288675	0.000556776	0.000288675	0.0001	0.00046188		0.906026
4-Hydroxyphenyllactate	C03672	0.00186667	0.004	0.00146667	0.00163333	0.0004	0.0021		0.000814453	0.0032909	0.00109697	0.00145717	0.00069282	0.000264575		0.498376
Ethanolamine phosphate	C00346	0.0208333	0.0202333	0.0262	0.0150333	0.0179667	0.0214667		0.00837636	0.00621638	0.00384318	0.00439811	0.00431084	0.00520032		0.62138
D-2-Hydroxyisocaproate	C03264	0	0.000233333	0	0	0.000366667	0		0	0.000321455	0	0	0.000635085	0		0.734847
Phenyllactate	C05607	0.00626667	0.0104333	0.00283333	0.00553333	0.00553333	0.00636667		0.00279702	0.00265769	0.00266896	0.00304357	0.00251661	0.00400791		0.390423
Homovanillate	C05582	0.0494	0.0604667	0.0821333	0.0422	0.0643667	0.0635		0.00900167	0.0149754	0.00633193	0.0188661	0.0172992	0.00932899		0.181163
3-Methoxy-4-hydroxymandelate	C05584	0	0	0	0	0	0		0	0	0	0	0	0		-
S-Sulfo-L-cysteine	C05824	0.000266667	0.000533333	0.000133333	0.000633333	0.0006	0.000333333		0.00046188	0.000757188	0.00023094	0.000550757	0.00103923	0.00057735		0.940889
2-Hydroxyphenylacetate	C05852	0.0286	0.0442	0.0234667	0.0512	0.0423	0.0471		0.00799813	0.0135159	0.0223914	0.0275087	0.0145093	0.00824864		0.6575
N-Acetyl-L-aspartate	C01042	0.00776667	0.00443333	0.0121667	0.00483333	0.00643333	0.0126667		0.00675746	0.00400791	0.00910073	0.00419325	0.00593661	0.0110369		0.790374
O-Acetylcarnitine	C02571	0.0041	0.0013	0.00466667	0.0019	0.00243333	0.00246667		0.0025865	0.00168226	0.00332466	0.00226053	0.00127017	0.00172143		0.707251
Glycyl-L-proline	-	0.0635333	0.0887667	0.0627333	0.076	0.118967	0.0956		0.00470567	0.00768917	0.0038371	0.00451331	0.016461	0.00174356		0.000302193
N-Tigloylglycine	-	0.000566667	6.67e-05	0.000566667	0.000266667	0.000466667	0.000633333		0.00064291	0.00011547	0.000404145	0.00046188	0.000723418	0.000550757		0.849587
Riboflavin	C00255	0.015	0.0154333	0.0178333	0.0221	0.0298	0.0274		0.0044441	0.00764221	0.00921539	0.00101489	0.00360139	0.00445084		0.1318
Alloxanthine	C07599	0.0012	0	0	0.0004	0	0		0.00104403	0	0	0.00069282	0	0		0.239954
N-Isovaleroylglycine	-	0.000466667	0.000433333	0.000366667	0	0.000166667	0.000566667		0.00011547	0.000351188	0.000635085	0	5.77e-05	5.77e-05		0.563152
Choline	C00114	0	0	0	0	0	0		0	0	0	0	0	0		-
4-Hydroxy-2-quinolinecarboxylic acid	C01717	0.00806667	0.00576667	0.0120667	0.008	0.0102	0.00806667		0.00772615	0.00510327	0.00682959	0.0072111	0.00235797	0.00705715		0.923294
Acetaminophen	C06804	0.00286667	0.00573333	0.00433333	0.00366667	0.00146667	0.0033		0.00249065	0.00299388	0.00128582	0.00430039	0.00161658	0.00432782		0.805848
Choline phosphate	C00588	5.85703	10.7243	11.3523	5.38163	9.69023	10.6842		0.477115	0.392197	0.756643	0.352296	0.32403	2.02047		0.00022758
Guanidinoacetate	C00581	0	0	0.0023	0.00383333	0.000666667	0		0	0	0.00398372	0.00663953	0.0011547	0		0.786196
N-Methylnicotinate	C01004	0.0192	0.0512	0.0575	0.0207	0.0422667	0.0452667		0.00630952	0.0145661	0.0078924	0.00155242	0.0166064	0.00771125		0.0194494
1-Methylnicotinamide	C02918	0.0023	0.000366667	0.00106667	0.0017	0.00283333	0.0018		0.00308058	0.000321455	0.000929157	0.000754983	0.00130512	0.00261534		0.791802
Phenylacetylglycine	C05598	0.00926667	0.0100667	0.00406667	0.0018	0.0140667	0.0052		0.00217332	0.00586884	0.00548118	0.00209523	0.00281129	0.00734302		0.236801
1,3-Dimethylurate	-	0.0051	0.0113	0.0068	0.0009	0.00376667	0.00396667		0.00291376	0.00290517	0.00337194	0.00155885	0.00356978	0.00328684		0.0987102
3,4-Dihydroxymandelate	C05580	0.00393333	0.0032	0.0005	0.000733333	0.00203333	0.0015		0.00236291	0.00121655	0.000866025	0.000873689	0.00151438	0.00259808		0.43455
3-Hydroxymandelic acid	-	0	0	0	0.0006	0	0.0001		0	0	0	0.00103923	0	0.000173205		0.730244
Vanillate	C06672	0.00346667	0.0025	0.00286667	0.0035	0.0045	0.00246667		0.00159478	0.00190788	0.00162891	0.0021	0.0025632	0.00190088		0.882888
4-Pyridoxate	C00847	0.0414	0	0.0683667	0.0147	0.00323333	0.0642333		0.0155319	0	0.00587566	0.00843386	0.0056003	0.0143966		0.000129076
5-Methoxysalicylic acid	-	0	0	0	0	0	0		0	0	0	0	0	0		-
Galactarate	C00879	0.100433	0.104733	0.106833	0.0848667	0.0971	0.1013		0.0134199	0.0110387	0.025389	0.00581578	0.00997397	0.0194059		0.78373
N-Acetyl-L-glutamate	C00624	0.0289667	0.0111333	0.012	0.0138	0.0139	0.00876667		0.00496622	0.0057492	0.00252389	0.00632693	0.00459674	0.00118462		0.0167004
3,5-Dibromo-L-tyrosine	C03224	0.00323333	0.00793333	0.0140667	0.0108333	0.00663333	0.00886667		0.0047606	0.00457639	0.00699595	0.0106077	0.010053	0.00237136		0.772864
7-MSITC	-	0.0208333	0.0226	0.0136	0.0153	0.0189	0.0187		0.00295014	0.00440341	0.0108573	0.00526023	0.00108167	0.00416773		0.707251
6-MSITC	-	0.00756667	0.00643333	0.00726667	0.0046	0.00713333	0.00856667		0.00120554	0.00240069	0.00267644	0.00122882	0.00135031	0.00122202		0.488559
9-MSITC	-	0.0055	0.0071	0.00606667	0.0078	0.0071	0.00723333		0.00526783	0.003751	0.00530031	0.00144222	0.00253574	0.00213854		0.97933
8-MSITC	-	0.0089	0.00633333	0.0114333	0.0137333	0.00963333	0.00433333		0.00777882	0.00554286	0.00372201	0.00243789	0.00493187	0.00750555		0.700444
6-MSOITC	-	0.0903	0.0890333	0.0978667	0.0742667	0.107767	0.120467		0.0181339	0.0140522	0.0414903	0.0204525	0.01725	0.0220509		0.618191
S-Sulforaphene	-	0.0176	0.0216	0.0217	0.0142667	0.0229333	0.025		0.00655973	0.00323574	0.00945991	0.00841804	0.00674858	0.00242693		0.707251
2-Phenylethyl-GSL	C08417	0.0651	0.0463667	0.0490333	0.0670333	0.0491333	0.0484333		0.0137815	0.00414286	0.00245425	0.00155349	0.0225622	0.00941134		0.432641
Indole-3-carboxylic acid	-	0.205133	0.2552	0.220333	0.182433	0.191267	0.196933		0.0179893	0.0126621	0.0101096	0.0252647	0.0116432	0.0212503		0.020106
Pipecolate	C00408	1.7546	0.722467	0.7219	1.64427	2.01977	0.7881		1.56699	0.571609	0.529138	0.340006	2.83883	0.840454		0.849085
Raffinose	C00492	0.0437667	0.0138333	0.00996667	0.0119	0.00376667	0.0017		0.0221642	0.00631295	0.00856874	0.00390513	0.00306649	0.00221133		0.0226121
Cyanidin-3-O-Rha	-	7.18703	17.4136	15.3774	6.1751	8.2082	13.1486		0.585937	1.38195	1.35064	1.55209	2.01682	2.28703		0.00018163
Zearalenone	C09981	0.0017	0.00203333	0.0023	0.00123333	0.000733333	0.001		0.00149332	0.00352184	0.00164621	0.000351188	0.00080829	0.00111355		0.923294
Sulforaphane	-	0.0137667	0.0124333	0.0100667	0.0134	0.011	0.00966667		0.00927218	0.00470142	0.00135769	0.00385876	0.00338674	0.00280059		0.914518
S-Methyl-L-cysteine	-	0.102033	0.0696	0.0484333	0.0846	0.0732667	0.0497333		0.0184538	0.00935307	0.0136288	0.015583	0.0155597	0.0118728		0.0283367
Glucuronate	C00191	0	0	0.000166667	0	0	0.0009		0	0	0.000208167	0	0	0.00155885		0.73023
Nonasaccharide-Glc4Xyl3Gal2	-	0	0	0	0	0	0		0	0	0	0	0	0		-
Heptasaccharide-Glc4Xyl3	-	0.00196667	0.0009	0.0018	3.33e-05	0.00113333	0.000966667		0.00200083	0.00043589	0.0013	5.77e-05	0.000802081	0.00083865		0.6575
3'-AMP	C01367	0.000333333	0.00163333	0.00246667	0	0.00333333	0.0037		0.00057735	0.00155671	0.00292632	0	0.00381881	0.00623618		0.805848
Quercetin-di-Rha	-	0.0036	0.0114333	0.00906667	0.0013	0.0055	0.0004		0.000916515	0.00696156	0.00974389	0.00225167	0.0019975	0.000360555		0.33477
Quercetin-Rha-Glc-Rha	-	0.0320667	0.1074	0.0255	0.0332	0.0434	0.00766667		0.00712484	0.0199346	0.00759737	0.0228633	0.0167359	0.0132791		0.00137504
Sinapoyl malate	C02887	2.22063	2.19683	2.35083	1.36427	1.2989	1.44253		0.274151	0.29527	0.262962	0.187088	0.186312	0.226236		0.002635
Sinapoylglucose	C01175	2.7886	2.86633	3.45627	2.5996	2.11463	2.67713		0.413046	0.0378631	0.0802436	0.350451	0.570758	0.364278		0.0756037
Sinapine	C00933	0.0338333	0.0139333	0.00533333	0.00296667	0.0062	0.0043		0.0364629	0.00100665	0.00781174	0.00513842	0.00566304	0.00744782		0.488559
Glycerate	C00258	0.0025	0.000166667	0.000333333	0.0009	0.000666667	0.000533333		0.00165227	5.77e-05	0.000493288	0.00104403	0.000814453	0.000757188		0.284028
Folate	C00504	0.00416667	0.00396667	0.00103333	0.0024	0.00333333	0.00673333		0.00299555	0.000288675	0.00178979	0.00216333	0.00122202	0.00461772		0.488559
Procyanidin C1	-	0	0	0	0	0	0		0	0	0	0	0	0		-
Glucuronolactone	C02670	0	0	0	0.000666667	0.0002	0.000166667		0	0	0	0.00061101	0.0002	0.000288675		0.284028
Alprostadil	C04741	0	0	0	0	0	0		0	0	0	0	0	0		-
Cyanidin-Ara	-	0.0013	0.0037	0.0047	0.00156667	0.00176667	0.0034		0.000916515	0.00247588	0.00383145	0.00140119	0.00111505	0.00155885		0.643025
Peonidin-ara	-	0.0015	0.0003	0.0012	0.000466667	0.0024	0.00106667		0.000608276	0.000519615	0.00115326	0.00080829	0.00213776	0.0010504		0.643922
Petunidin-glc	C12139	0.0189	0.0482333	0.0512667	0.0082	0.00733333	0.0230667		0.00713933	0.0196536	0.0232001	0.0142028	0.0127017	0.0202471		0.116116
Quercetin-di-glc	-	0.000833333	0.0026	0.00116667	0.0005	0.0015	0.00176667		0.00144338	0.00233024	0.00202073	0.000556776	0.00131149	0.00180093		0.822531
Cyanidin-xyl-glc	-	0.000866667	0.000433333	0.0015	0.000266667	0.000233333	0.00133333		0.000737111	0.000450925	0.0010583	0.00046188	0.000251661	0.00061101		0.348296
Peonidin-di-glc	-	3.33e-05	0.000366667	0.000266667	0.0001	0.000566667	0.00163333		5.77e-05	0.000351188	0.00046188	0.0001	0.000288675	0.00217332		0.6575
Tulipanin	C16315	0.0999	0.163667	0.193667	0.0739333	0.0783667	0.158367		0.0146584	0.0197505	0.020213	0.021866	0.0156526	0.02138		0.00032879
Delphinidin-xyl-glc	-	0.0001	0.000166667	0	0.0002	0.000166667	0.000333333		0	0.000208167	0	0.000173205	0.000152753	0.000152753		0.454305
Cyanidin-xyl-glc-glc	-	0	0	6.67e-05	0	0	6.67e-05		0	0	0.00011547	0	0	0.00011547		0.772864
Cyanidin-coum-xyl-glc-glc	-	3.33e-05	0.0001	0	3.33e-05	0	0.0002		5.77e-05	0.000173205	0	5.77e-05	0	0.0002		0.585576
Petunidin-coum-rut-glc	C16295	0.0004	0	6.67e-05	0	0.000333333	0.000266667		0.000173205	0	0.00011547	0	0.000305505	0.000305505		0.283743
Astringin	C10245	0.0005	0	3.33e-05	0.00183333	0.0003	0		0.0005	0	5.77e-05	0.00317543	0.000519615	0		0.76046
Isorhapontin	C10266	0	0.0002	3.33e-05	0.000233333	0	0.000233333		0	0.00034641	5.77e-05	0.000404145	0	0.000404145		0.842847
L-Fucose 1-phosphate	C02985	0.00493333	0.000666667	0.0017	0.0021	0.00356667	0.00103333		0.0037581	0.000986577	0.00294449	0.0007	0.00174738	0.00161967		0.511452
Safranine	-	0.0001	0.0001	0.0002	0	0.000266667	6.67e-05		0.0001	0.000173205	0.0002	0	0.000305505	5.77e-05		0.730244
Ethionine	C11227	0.000666667	0.00266667	0.00433333	0.0081	0.00536667	0.00243333		0.0011547	0.00136137	0.00142945	0.00520288	0.00550485	0.00255799		0.466313
o-Anisic Acid	-	0.00766667	0.00673333	0.00126667	0.00423333	0.0056	0.00593333		0.00602107	0.0116625	0.00219393	0.00370045	0.00969949	0.00868351		0.94834
Deoxycholic acid	C04483	0	0	0	0	0	0		0	0	0	0	0	0		-
Retinol	C00473	0.0237333	0.0252333	0.0178333	0.0276	0.0210333	0.0277333		0.00915005	0.00275378	0.0128539	0.0220354	0.0129855	0.00342685		0.939231
Scopoletin	C01752	0.0541	0.0527667	0.0337333	0.0457	0.0294667	0.0327667		0.0200082	0.0128811	0.0148998	0.0222162	0.00414286	0.00680612		0.5199
7,8-Dihydroxycoumarin	C03093	0	0.0002	6.67e-05	0	0	0		0	0.00034641	0.00011547	0	0	0		0.754917
Esculetin	C09263	0.0039	0.00246667	0.00356667	0.00113333	0.00283333	0.00246667		0.00209523	0.000757188	0.00317857	0.00196299	0.00132035	0.00299555		0.827779
Esculin	C09264	0	0	0.0048	0.0072	0.0131	0.0078		0	0	0.00461302	0.00735459	0.00829277	0.00759408		0.3266
alpha-Tocotrienol	C14153	0	0	0	0	0	0		0	0	0	0	0	0		-
Panose	C00713	0	0.000133333	0	0.0004	6.67e-05	0		0	0.00023094	0	0.000360555	0.00011547	0		0.33158
Stachyose	C01613	0	0	0	0	0	0		0	0	0	0	0	0		-
Canavanine	C00308	0.000266667	6.67e-05	0	0.000133333	0.000733333	0.000466667		0.000378594	0.00011547	0	0.00023094	0.00110151	0.000723418		0.790374
gamma-Glu-Cys-Ala	C04544	0.00253333	0.00296667	0.00336667	0.0019	0.00623333	0.0034		0.00438786	0.00256969	0.00261024	0.00043589	0.00083865	0.00260576		0.707251
Lidocain	-	1.01207	1.0197	1.02683	1.0461	1.00887	1.04077		0.0137914	0.0164101	0.0233041	0.0209148	0.00804508	0.0401642		0.62138
10-camphorsulfonic acid	-	1.07997	1.14597	1.05867	1.14497	1.09357	1.1133		0.0191526	0.0185025	0.0244633	0.0300982	0.0524204	0.0351222		0.129642
3-Methylsulfinylpropyl-GSL	C08411	0.708033	0.310367	0.363967	0.7302	0.4145	0.408967		0.0709908	0.0279325	0.0380897	0.0763586	0.0693743	0.02204		9.1e-05
4-Methylsulfinylbutyl-GSL	C08419	7.29173	4.402	4.24003	6.87493	4.97343	4.48397		0.570516	0.356266	0.1279	0.914981	0.738918	0.405154		0.000877795
5-Methylsulfinylpentyl-GSL	-	0.200867	0.175133	0.165667	0.222033	0.264033	0.186167		0.00899463	0.0216569	0.0232083	0.0348628	0.0567962	0.0299604		0.127898
6-Methylsulfinylhexyl-GSL	-	0.028	0.0407	0.0401333	0.0302	0.0534	0.0404667		0.00395854	0.00511175	0.00715565	0.00253574	0.0194301	0.00410406		0.197836
7-Methylsulfinylheptyl-GSL	-	0.146567	0.1963	0.186167	0.132533	0.212267	0.237667		0.0171118	0.00493254	0.0315508	0.00649333	0.0656194	0.0384002		0.10658
8-Methylsulfinyloctyl-GSL	-	0.788867	1.5819	1.42063	0.745267	1.49607	1.50007		0.101378	0.170011	0.107206	0.10725	0.511989	0.202345		0.0178209
3-Methylthiopropyl-GSL	-	0.0084	0.0201333	0.0276	0.0124	0.0256333	0.0292667		0.00157162	0.00418609	0.00784283	0.00390513	0.00427122	0.00138684		0.00393521
4-Methylthiobutyl-GSL	C08409	2.9181	4.7543	4.9818	3.22693	4.4587	4.8109		0.581576	0.23388	0.386688	0.36147	0.536069	0.734015		0.0070642
5-Methylthiopentyl-GSL	-	0.0636667	0.100533	0.112667	0.0774667	0.1136	0.1205		0.00666133	0.0148507	0.00564388	0.0133167	0.0326676	0.0291707		0.11275
6-Methylthiohexyl-GSL	-	0.0430667	0.0693	0.0624	0.0425	0.0603	0.0543		0.00751421	0.00632377	0.0113331	0.00265141	0.0138921	0.00920815		0.0971077
7-Methylthioheptyl-GSL	-	0.174133	0.265233	0.333467	0.168167	0.247433	0.286467		0.0207039	0.00770346	0.01806	0.0176732	0.0406812	0.0303325		0.000356757
8-Methylthiooctyl-GSL	-	0.889333	2.12433	1.9643	0.928867	1.48063	1.60297		0.24462	0.170476	0.22504	0.251686	0.289819	0.142318		0.00104107
4-Hydroxybutyl-GSL	-	0.00693333	0.00503333	0.0098	0.00673333	0.0112667	0.00876667		0.0034356	0.00326241	0.00069282	0.00153079	0.00426654	0.00354448		0.488559
3-Benzoyloxypropyl-GSL	-	0.0668667	0.0971333	0.0739	0.0708	0.0571	0.0628		0.00704651	0.00375278	0.0122	0.00752861	0.00645833	0.00511566		0.00519877
4-Benzoyloxybutyl-GSL	-	0.0911333	0.101333	0.1006	0.0893	0.116767	0.1044		0.0158052	0.00519647	0.012234	0.00681102	0.00305505	0.00226495		0.128675
Indol-3-ylmethyl-GSL	-	0.740267	0.599833	0.724833	0.6072	0.5634	0.7036		0.0153865	0.00462853	0.00529371	0.117522	0.0861817	0.0879774		0.1408
1-Methoxyindole-GSL	-	5.04717	6.5217	4.31277	4.79807	4.08877	4.12677		0.557228	0.108665	0.567609	0.978071	0.091575	0.180389		0.00772207
4-Methoxyindole-GSL	-	0.3682	0.6294	0.4222	0.4187	0.525467	0.418267		0.0399905	0.0598957	0.0526239	0.0860832	0.0539787	0.111706		0.0417717
Camalexin	-	0.0414	0.0376667	0.0382667	0.0304333	0.0662333	0.0329667		0.0389312	0.0114509	0.0281038	0.01121	0.0776119	0.0281397		0.929229
L-Leucine	C00123	0.0299667	0.0605667	0.0351	0.0321333	0.0437333	0.0406333		0.00243789	0.00289885	0.00477598	0.000472582	0.00361156	0.00240278		4.01e-05
L-Isoleucine	C00407	0.0382	0.0716	0.0466667	0.0411333	0.0617	0.0531667		0.00471593	0.0062554	0.0110006	0.00435928	0.0134213	0.00070946		0.0146288
Methionine sulfoxide	-	0.0991667	0.0985	0.0929667	0.138633	0.1295	0.139733		0.0138023	0.00468722	0.0147039	0.0163849	0.0087744	0.0217479		0.020106
2-Keto-4-methylthiobutyric acid	-	0	0	0	0	0	0		0	0	0	0	0	0		-
2i_Kaempferol-Glc-Rha-Rha	-	0.042	0.0560667	0.0036	0.0263	0.0348	0.0011		0.0149623	0.0215019	0.0031241	0.0184951	0.0104484	0.00052915		0.0167004
UDP-N-acetyl-alpha-D-glucosamine	C00043	0	0	0	0.000266667	0	0		0	0	0	0.00046188	0	0		0.707251
UDP-glucose	C00029	0.00133333	0.0013	0.0015	0.00153333	0.00316667	0.0021		0.00070946	0.00225167	0.00160935	0.00256969	0.00381357	0.00285832		0.949934
3i_Isorhamnetin-3-Glc-Rha	-	0	0.0016	0	0.000566667	0.00173333	0.00273333		0	0.00277128	0	0.000981495	0.00300222	0.00422532		0.818333
7i_Kaempferol-Gal-Rha	-	3.47687	8.68527	7.31053	2.98163	4.25153	6.5065		0.577937	0.609479	0.765266	0.77133	0.757932	1.36391		0.000270292
2i_Fortunellin	-	0	0	0	0	0	0		0	0	0	0	0	0		-
Cyanidin 3-O-sophoroside	C16306	0.0425	0.0859333	0.074	0.0313	0.0351	0.0522		0.00736274	0.00561456	0.0109914	0.0130908	0.0100504	0.00637887		0.000801793
4i_Kaempferol-Rha-Rha	-	0.0770667	0.1402	0.152667	0.0843	0.153333	0.129433		0.00141892	0.0052144	0.0246662	0.0161781	0.0260208	0.0210139		0.0052085
2i_Kaempferol-Rha	-	0.00123333	0.0017	0.00306667	0.00313333	0.00416667	0.0054		0.00112398	0.00294449	0.0028746	0.00240069	0.00360879	0.00691954		0.859911
Chrysanthemin	C08604	0.0688667	0.137967	0.126833	0.0481667	0.0618	0.105667		0.0183631	0.0222199	0.00842931	0.0149313	0.0165683	0.0288836		0.00403298
2i_Maritimein	-	0.000633333	0.000533333	0.0015	0.00116667	0	0.0007		0.00109697	0.00092376	0.00141067	0.00115036	0	0.00121244		0.790374
2i_Eriodictyol-Glc	-	0.0550333	0.0520667	0.0570333	0.0545	0.0584667	0.055		0.0100585	0.00376873	0.00563057	0.00844452	0.0121533	0.00650461		0.963368
2i_Quercetin-Ara	-	0.0143	0.0119667	0.0121	0.0088	0.0098	0.00773333		0.00216564	0.00260832	0.00304467	0.00138924	0.00282135	0.00160728		0.172297
Quercitrin	C01750	0	0	0.0001	0	0	3.33e-05		0	0	0.000173205	0	0	5.77e-05		0.754917
2i_Malvidin-3-Gal	-	0.00173333	0.00116667	0.00183333	0.00106667	0.00273333	0.0017		0.0016563	0.000802081	0.00317543	0.00100665	0.000251661	0.00294449		0.941604
2i_Syringetin-Glc	-	0.0021	0.0014	0.0005	0.000933333	0.00126667	0.00343333		0.00205183	0.00242487	0.000866025	0.00106927	0.00130128	0.00198578		0.69962
Myricitrin	C10108	0.00453333	0.00796667	0.00353333	0.003	0.00506667	0.00416667		0.00189297	0.0048346	0.0050362	0.0019975	0.000650641	0.000945163		0.719305
Peonidin 3-O-Glc	C12141	0.00693333	0.00466667	0.00306667	0.00213333	0.00446667	0.0093		0.00161658	0.00340343	0.00344867	0.00251064	0.00528425	0.00445309		0.525441
Sarsasapogenin	C03963	0	0	0	0	0	0		0	0	0	0	0	0		-
gamma-Tocopherol	C02483	2.24617	1.8479	2.39647	2.20277	1.7733	2.05987		0.121926	0.0951489	0.373808	0.373177	0.0341317	0.181191		0.184309
CDP-choline	C00307	0.0061	0.00913333	0.0117	0.0106667	0.0197667	0.0191333		0.00147309	0.00796074	0.00381576	0.00118462	0.0078079	0.00328836		0.1318
Tetrahydrobiopterin	C00272	0.0029	0.00786667	0.0042	0.00906667	0.00453333	0.00553333		0.00251197	0.00682447	0.00370405	0.00592818	0.00785196	0.00489524		0.849587
(+)-Epicatechin	C09728	0.00166667	0.00206667	0.00263333	0.002	0.00136667	0.00306667		0.00205994	0.00233524	0.0020232	0.000360555	0.00133167	0.00253246		0.929229
4-Nitrophenyl phosphate	C03360	0.00103333	0.0027	0.000866667	0.00143333	0.00253333	0.00146667		0.00130512	0.00238118	0.00150111	0.00104083	0.000493288	0.00212211		0.798656
Pantothenate	C00864	0.237667	0.2474	0.215433	0.241067	0.282767	0.193867		0.00807486	0.0176771	0.0175506	0.0256734	0.123954	0.0292057		0.730244
Glucose 1-phosphate	C00103	0.0133	0	0.00676667	0.00813333	0.0106	0.00163333		0.011622	0	0.0117202	0.0140873	0.00922388	0.00282902		0.764764
Mannose 6-phosphate	C00275	0	0	0	0	0	0		0	0	0	0	0	0		-
Mannose 1-phosphate	C00636	0	0	0	0	0	0		0	0	0	0	0	0		-
Glucono-1,5-lactone	C00198	0.0415	0.0504667	0.0157	0.0379667	0.0459667	0.0358333		0.0242502	0.0267919	0.0161688	0.036501	0.0398098	0.0620652		0.929229
Galactosamine	C02262	0.000333333	0.000666667	0	0.000233333	0.00176667	0.00296667		0.000493288	0.000568624	0	0.000404145	0.00134288	0.000351188		0.00860589
4-Methylumbelliferone	C03081	0.701867	0.655533	0.7292	0.594833	0.782833	0.835533		0.101063	0.0619957	0.181052	0.0661953	0.129709	0.108344		0.488559
1,7-Dimethylxanthine	C13747	0.0826667	0.0860333	0.0796	0.0676333	0.0511333	0.0673333		0.0119718	0.00960017	0.0127589	0.00912159	0.0161376	0.0123711		0.149404
cis-Zeatin	C15545	0.00276667	0.00116667	0.0017	0.00203333	0.0005	0.00283333		0.00290918	0.00138684	0.000655744	0.00080829	0.000556776	0.00177858		0.707251
Lipoamide	C00248	0.363233	0.4038	0.291367	0.301167	0.2609	0.280633		0.0493406	0.0225542	0.0451001	0.0639069	0.00886623	0.00640026		0.0319918
GMP	C00144	0.0029	0.0014	0.00193333	0.0028	0.000266667	0.00403333		0.000793725	0.00103923	0.000351188	0.0025865	0.00046188	0.00300888		0.46757
Lactulose	C07064	0.127967	0.104033	0.1006	0.0909333	0.0638	0.0636667		0.00773908	0.0146507	0.00785812	0.00596182	0.00665658	0.00815005		0.000228218
Melibiose	C05402	0.704667	0.5952	0.6394	0.461767	0.363367	0.412		0.0331032	0.0659005	0.0511895	0.0610709	0.0397271	0.0862438		0.000893455
CMP	C00055	0.078	0.0940333	0.0811667	0.1642	0.275033	0.227133		0.0140759	0.0107621	0.0117798	0.0341686	0.0125381	0.0264039		1.32e-05
Mannitol	C00392	0.0024	0.000566667	0.0011	0.00196667	0.0011	0.0013		0.00087178	0.000737111	0.0006	0.000862168	0.00103923	0.00112694		0.488559
Arginine	C00062	12.2613	9.97623	8.73987	14.8081	19.5552	9.37687		1.46132	0.113575	2.41148	0.817621	7.68782	3.93688		0.125895
sn-Glycerol 3-phosphate	C00093	0.0591667	0.0171667	0.0315667	0.0583667	0.0301667	0.0421333		0.00863153	0.0168589	0.00881211	0.0164336	0.0089534	0.00789451		0.0319918
Psicose	C06468	0.00293333	0.00166667	0.0029	0.00223333	0.0017	0.0017		0.00205264	0.00061101	0.00202237	0.00159478	0.00191572	0.00127672		0.90865
Histamine	C00388	0.0166333	0.028	0.0224333	0.0258333	0.0390667	0.0418333		0.00557704	0.00596322	0.0065041	0.000493288	0.0074009	0.00857107		0.0178209
Cysteine	C00793	0.00116667	0.00213333	0.00293333	0.002	0.00156667	0.0006		0.00145717	0.00172143	0.00105987	0.00277849	0.00102632	0.0006		0.776925
Nicotinamide	C00153	0.529	0.6147	0.62	0.498833	0.710367	0.7136		0.0294476	0.0157959	0.0412975	0.036735	0.0407105	0.10458		0.01024
3i_Glycolaldehyde	-	11.0719	9.53867	11.0632	9.98697	8.56093	9.46923		0.765198	0.508184	1.43384	1.40496	0.73692	0.206391		0.176059
Alanine	C00041	0.0573333	0.0476667	0.0519	0.0491	0.0423667	0.0536		0.0104424	0.00173877	0.0110923	0.00419046	0.00625806	0.00407799		0.5199
1,3-Diaminopropane	C00986	0.0023	0.000533333	0.00126667	0.00206667	0.00316667	0.000866667		0.000953939	0.000680686	0.00120554	0.00140119	0.00185023	0.00090185		0.415055
Norvaline	C01826	1.2724	1.73983	1.2633	1.23917	1.70907	1.45527		0.0684055	0.108807	0.0918889	0.162197	0.244777	0.0844119		0.0130333
Threonine	C00188	0.773833	0.628433	0.655267	0.9423	0.8643	0.847767		0.0746485	0.0514487	0.0644719	0.0589516	0.098539	0.0665764		0.00785831
2-Hydroxybutanoic acid	C05984	0	0	0	3.33e-05	0	0		0	0	0	5.77e-05	0	0		0.707251
N,N-Dimethylglycine	C01026	1.469	1.4333	1.3626	1.39813	1.56503	1.15287		0.130272	0.124255	0.166141	0.235907	0.382231	0.169673		0.671498
2i_Hydroxyisovaleric acid	-	0.000133333	0.000166667	0.000433333	0	3.33e-05	0.000166667		0.00023094	0.000288675	0.000750555	0	5.77e-05	0.000288675		0.849085
D-(1-Aminoethyl)phosphonate	C03782	0.000366667	3.33e-05	3.33e-05	0.000166667	0.000366667	0.000466667		0.000550757	5.77e-05	5.77e-05	0.000152753	0.000635085	0.000503322		0.811429
Cinnamyl alcohol	C02394	2.55853	2.4305	2.4763	2.31437	2.37927	2.43633		0.0533511	0.085983	0.168999	0.0746083	0.0679113	0.163267		0.493299
Indole-3-carboxaldehyde	C08493	0.141667	0.119033	0.102233	0.158833	0.1944	0.188433		0.0195152	0.0119839	0.00657369	0.0224609	0.0185292	0.00936073		0.000877795
Malate	C00497	0	0.0138	0.0133	0	0.0162333	0		0	0.0239023	0.0150907	0	0.0140735	0		0.682882
Xylulose	C00310	0.0073	0.0055	0.00186667	0.00516667	0.0045	0.0054		0.00383145	0.0032909	0.00124231	0.00115036	0.00217945	0.00265141		0.58371
2-Oxoglutarate	C00026	0.043	0.0734	0.0207	0.0454333	0.0554667	0.0254		0.012373	0.00982904	0.02474	0.0410349	0.016398	0.0222583		0.380606
Mandelate	C01983	0.0103667	0.0160333	0.0279667	0.0133333	0.00153333	0.0128667		0.0117304	0.0152271	0.0117117	0.00427122	0.00265581	0.00698665		0.321027
Carnitine	C00318	0.00216667	0.0035	0.0009	0.00296667	0.000733333	0.00523333		0.00051316	0.00238118	0.00155885	0.000971253	0.000873689	0.00385919		0.371219
L-2-Aminoadipate	C00956	0.1623	0.127467	0.153433	0.1535	0.132367	0.1272		0.0134644	0.00968624	0.031409	0.0034	0.0345095	0.0360878		0.683484
Rhamnose	C00507	0	0	0	0	0	0		0	0	0	0	0	0		-
6-Deoxy-L-galactose	C01019	0	0	0	0	0	0		0	0	0	0	0	0		-
2i_Adipic acid	-	0.0426333	0.0085	0.00836667	0.0142667	0.0231667	0.0164		0.0079689	0.00870689	0.00727484	0.00843169	0.00747685	0.0147828		0.038435
(S)-2-Methylmalate	C02614	0	0.0005	3.33e-05	0	0	0		0	0.000866025	5.77e-05	0	0	0		0.714277
(R,R)-Tartaric acid	C00898	0	0	0	0	0	0		0	0	0	0	0	0		-
4-Hydroxybenzoate	C00156	0.0107	0.0135667	0.0063	0.00456667	0.00776667	0.00906667		0.00729178	0.00155349	0.0005	0.00205507	0.00345302	0.00851724		0.638845
Glutarate	C00489	0.0157	0.00633333	0.0111667	0.0152333	0.00506667	0.00686667		0.00637887	0.00827788	0.00340343	0.00417892	0.00877572	0.00621316		0.52748
Lysine	C00047	12.0843	16.312	10.7637	14.1869	25.8569	12.2225		2.17704	1.01588	0.499522	0.705716	9.37318	0.942473		0.0326258
Nicotinate	C00253	0.915733	1.08557	1.57883	0.7636	0.847367	1.38883		0.133007	0.0992363	0.0748193	0.0152292	0.0709868	0.111255		5e-05
Norleucine	C01933	2.44167	4.33013	2.85683	2.70513	3.7334	3.2973		0.145773	0.29162	0.213872	0.277208	0.475141	0.195072		0.000586532
2i_Quercitrin	-	0.00133333	0.00173333	0	0	0.000866667	0		0.0023094	0.00150444	0	0	0.00150111	0		0.700444
Rutin	C05625	0.0083	0.0306667	0	0.0037	0.0142	0		0.014376	0.0265611	0	0.0013	0.0182614	0		0.404607
1F-beta-D-Fructosylsucrose	C03661	0.00513333	0.00136667	0.00136667	0.00106667	0.000633333	0.000766667		0.000321455	0.00219621	0.00135031	0.000950438	0.000776745	0.00132791		0.0473872
